# Supplementary material for: ClpC1-targeting peptide natural products differentially dysregulate the proteome of Mycobacterium tuberculosis
Source: Nat Commun. 2026 Jan 29;17:1725. doi: 10.1038/s41467-026-68423-2 (PMC12913811; doi:10.1038/s41467-026-68423-2)
Supplement: Supplementary file 6 — Supp Data 4 [file 41467_2026_68423_MOESM6_ESM.xlsx]

## Sheet: Proteomics_data_and_statistics
Protein.Ids	Genes	First.Protein.Description	BTZ_16h_fold_change_log2	BTZ_16h_BH_pvalue_log10	BTZ_48h_fold_change_log2	BTZ_48h_BH_pvalue_log10	DMSO_16h_LFQ_intensity_rep_1	DMSO_16h_LFQ_intensity_rep_2	DMSO_16h_LFQ_intensity_rep_3	DMSO_16h_LFQ_intensity_rep_4	BTZ_16h_LFQ_intensity_rep_1	BTZ_16h_LFQ_intensity_rep_2	BTZ_16h_LFQ_intensity_rep_3	BTZ_16h_LFQ_intensity_rep_4	DMSO_48h_LFQ_intensity_rep_1	DMSO_48h_LFQ_intensity_rep_2	DMSO_48h_LFQ_intensity_rep_3	BTZ_48h_LFQ_intensity_rep_1	BTZ_48h_LFQ_intensity_rep_2	BTZ_48h_LFQ_intensity_rep_3
P9WMH7	clgR	Transcriptional regulator ClgR	7.69785	2.82529	5.14571	2.62561	862697	748475	4029470	NA	178255000	179983000	307946000	164187000	NA	6481590	4016440	185819000	218027000	162233000
O53673	hsp	Heat shock protein Hsp (Heat-stress-induced ribosome-binding protein A)	6.4812	3.49334	6.7358	7.60151	19834100	3694790	25554900	4764360	983086000	1175210000	1022360000	1240730000	18092700	43649900	24522800	3283110000	2489950000	2613650000
I6Y560	Rv0922	Possible transposase	4.80762	4.79583	5.11164	7.60151	333161	NA	915873	1900200	26105900	33488200	25192300	22993000	1263980	1688770	697180	49514000	42869500	43701600
P0CV86	Rv1954A	Uncharacterized protein Rv1954A	4.20281	4.32607	3.49333	2.54049	6799700	6265850	8655000	4840220	83753600	96801000	159045000	143802000	5629690	8208910	5550690	63399000	68010400	59902100
O06302	hspR	Probable heat shock protein transcriptional repressor HspR (MerR family)	3.7574	4.60804	2.44312	3.1477	12324000	8721100	17121900	15047300	164686000	205471000	270825000	155128000	23141600	29627200	23822000	140671000	129548000	111493000
O53807	Rv0744c	Possible transcriptional regulatory protein	3.68402	4.2047	2.63033	5.07103	4890290	3550980	8868180	6374320	71259000	54215200	109912000	73524100	15068100	15228100	11358100	93296900	93092400	97451400
P9WPC1	clpS	ATP-dependent Clp protease adapter protein ClpS	3.67552	2.12605	1.66792	4.92517	126180	375695	NA	145726	1702170	2064210	1217500	2021820	1561790	1589890	1722560	5094170	3582450	5051980
O07718	aceAa	Putative isocitrate lyase subunit A	3.53544	4.60051	3.76136	7.1828	8710120	11411200	13021400	10771600	137434000	138521000	86515400	119778000	13759100	16029200	12505200	219535000	179662000	186583000
O07748	Rv1883c	Uncharacterized protein	3.48058	3.50218	2.43084	5.19368	598907	908607	2770250	2468830	16524700	14078300	30868800	21175700	6323610	5165950	6166890	31450700	34222600	33252300
P9WLK1	Rv2084	Uncharacterized protein Rv2084	3.40195	4.91059	2.86276	6.93116	496907	256889	1445530	1139580	9372590	11536200	7925680	7768650	1736740	1825920	1565820	14691800	12633100	12546200
P9WMI1	ramB	HTH-type transcriptional regulator RamB	3.34971	5.19348	3.10227	5.33856	6285950	4364920	8774880	9009380	87805700	96087600	65730900	62835400	8193720	8658630	7262160	72817500	63473600	70364900
V5QPR9	aprA	Acid and phagosome regulated protein A AprA	3.33031	4.72628	2.18813	2.98371	2244460	NA	2534520	3518240	22180800	20085900	28804900	30867000	3030830	3357770	2649800	12832500	13811900	14342300
O69702	Rv3735	Uncharacterized protein	3.29517	1.91652	3.49459	4.4532	855430	814170	NA	1081210	9699530	8184780	5405720	8609450	1667450	NA	1191870	14475900	16114200	21916000
O53384	Rv3334	Probable transcriptional regulatory protein (Probably MerR-family)	3.26289	6.12808	4.64147	6.63521	4000100	6300490	6664220	4905710	49478900	53334000	63676400	54234400	2078650	2599310	1363660	41936600	54616200	51880500
P9WF49	vapC47	Ribonuclease VapC47	3.2149	5.11665	2.45519	4.98541	37665600	29054200	50246300	41231100	358436000	514341000	374119000	321053000	56909000	64152900	61077400	360192000	334939000	326770000
O53196	Rv2469c	HNHc domain-containing protein	3.14794	2.83524	2.73664	6.8733	208647	NA	913010	NA	6084320	5282420	3349560	4659840	1789720	1225470	1807760	11885900	11928800	13461700
P9WGI5	sigB	RNA polymerase sigma factor SigB	3.10094	5.00658	3.33963	4.99083	15456700	15801200	28696300	21500300	160180000	149718000	232259000	159859000	13517100	16083800	13744900	150069000	139146000	136416000
P9WM85	Rv0049	Uncharacterized protein Rv0049	3.07289	4.65092	4.13825	4.73464	5973750	4953990	6907670	5311390	51930000	61931200	34498500	43029600	2277980	3905220	1422580	37939800	40113200	43243200
O06180	Rv1535	Uncharacterized protein	2.87806	3.71916	2.68583	3.38338	20953600	13231300	34196800	23435300	112678000	144685000	191158000	181645000	23414300	34424900	20013600	102626000	171099000	150660000
O50432	Rv1176c	Uncharacterized protein	2.85325	5.81962	3.55644	8.81975	1952550	1122770	4631360	4086010	23506500	20129700	19731600	23924300	3374660	4438100	3215850	42180500	39703200	36886800
P9WJG1	csm2	CRISPR system Cms protein Csm2	2.76653	4.16955	2.98693	6.33219	2201390	2082800	2617730	3959710	13587900	19960800	19146700	13646000	3392430	5540830	2888840	26894700	27351000	21483200
O05862	Rv3204	Possible DNA-methyltransferase (Modification methylase)	2.74228	2.39385	3.07936	2.61467	911495	712771	3566850	1955720	8150080	8562790	20087200	10622500	1332790	2003480	1287570	10129100	11265300	12360400
O53420	Rv1072	Probable conserved transmembrane protein	2.68244	4.79583	3.38492	7.76873	56648200	39152000	59747600	52583400	359695000	341509000	237378000	374198000	70098300	57199400	54621500	608786000	521988000	597522000
P9WJA3	hrp1	Hypoxic response protein 1	2.64974	5.59644	-0.125869	0.00996208	26376100	30561500	52258300	42671300	229257000	230319000	177293000	253754000	61139600	33840500	67192300	56031500	73733200	40053400
I6XY36	Rv1498A	Conserved protein	2.56708	3.53907	2.33876	4.58823	19221700	23799800	41215300	23107000	137285000	103983000	172272000	140689000	29774800	43313700	33755700	170759000	120828000	199096000
P9WJ89	mazE5	Antitoxin MazE5	2.56281	3.2569	2.34373	3.76175	5929900	3582650	6961090	4521040	28578500	24076900	51111500	33171800	7126370	7996740	3546370	33270600	36174300	40696000
L0T897	Rv1042c	Possible transposase	2.45374	4.05992	3.4038	8.03443	8232680	5392500	8441950	4972450	26139600	35771400	44137700	38871800	5420190	7814190	9600900	82704400	90456900	75081400
P9WG91	stp	Multidrug resistance protein Stp	2.41635	1.45612	2.49696	4.62235	NA	1007040	809610	NA	5894340	5158440	2403690	4539170	1781660	1542530	2210940	10057400	8424030	12430000
O07772;I6Y263	Rv0606	Possible transposase	2.35364	1.95146	3.03973	6.11034	NA	1121630	1412660	1228530	6825350	7732960	5733020	5124890	2588620	2207690	2180950	19683600	13725700	18154700
P9WL35	Rv2886c	Uncharacterized protein Rv2886c	2.34351	4.27363	3.39169	5.65191	2475330	2544260	3806990	1299070	12661000	18503100	11063300	12815200	2432730	1557040	558819	16557900	16341800	14679200
P71813	Rv0756c	Uncharacterized protein	2.338	5.47328	2.55163	6.90144	11768900	10217000	18674500	18751800	69875400	67877800	84047200	88074100	15629100	23505400	13747900	86917600	102393000	91632800
P9WHY3	PPE51	Uncharacterized PPE family protein PPE51	2.33561	5.59644	3.61831	1.5734	97151100	41286800	75109700	54145500	312323000	261515000	340109000	366427000	4612380	16173600	5833600	50850800	86243400	71640100
P9WKZ1	Rv3406	Alpha-ketoglutarate-dependent sulfate ester dioxygenase	2.30327	8.07643	2.87032	12.4516	5333630	4846370	7150380	8854100	30393600	29840400	31224200	31646800	9003600	9028100	8260330	65994400	63174900	65836900
P9WGG7	sigE	ECF RNA polymerase sigma factor SigE	2.29081	1.50025	0.707533	0.407065	1322910	1435610	4026090	2797510	10876400	10491900	10222000	9826500	17763900	4500360	9360080	15733900	13247600	15285100
I6XFC2	Rv2803	Uncharacterized protein	2.28184	2.81553	1.69466	0.651419	8429280	7523900	6846820	6330810	31283500	36104200	68300500	33780400	4880920	8661060	4851010	14509400	15799600	16872000
P9WKV1	Rv0485	Transcriptional regulator Rv0485	2.27846	4.65238	2.55847	4.35769	11846100	7896890	13825900	14495800	70365400	75637200	45940800	54184800	8241530	7985890	6391970	47394800	47043500	45903900
P9WJA7	higA1	Antitoxin HigA1	2.27481	5.30499	1.35589	4.78499	17048900	19784200	17787500	15640000	85682000	82903000	77470600	89467800	27439600	28451700	26656500	87491400	57770200	70233000
P96402	lipC	Esterase LipC	2.27312	4.30363	2.96639	6.85052	23133800	21463200	22689700	20899800	113727000	112977000	67645800	100444000	18100200	18629400	18295900	158694000	134953000	142997000
L0T2Z1	Rv0197	Possible oxidoreductase	2.26195	2.7145	2.33302	3.90816	4342380	11745300	3249010	3308670	19065100	17632300	12939500	22649000	2620810	3892310	7919630	18984800	22052600	19611700
P9WPN5	cyp130	Cytochrome P450 130	2.24353	4.99486	2.62095	6.94613	8430000	7894900	9770870	6416410	36238900	29149600	41068300	41087500	8027390	9916010	6885810	44712900	53634900	49381000
P9WLA3	Rv2558	Uncharacterized protein Rv2558	2.23923	2.9075	0.336088	1.10351	6769010	8778660	6341310	9812230	38617100	28538600	34790300	46766500	54596400	50195400	41731400	53987500	63363100	75370400
P9WM81	Rv0572c	Uncharacterized protein Rv0572c	2.23788	2.59621	2.41106	2.46266	2168890	1201840	2988510	3644690	13049600	8735350	22266900	11278000	2974720	2293820	2370670	12608800	10244000	12613600
O33333	Rv2791c	Probable transposase	2.23733	6.83899	3.86376	8.654	3845350	3438180	3551580	2822880	18331000	16957200	16001100	15469400	985264	1633520	NA	18809000	20302200	19062400
P9WMA5	Rv0080	Uncharacterized protein Rv0080	2.23567	3.79303	1.82973	2.90759	4604610	6172900	5163870	6132520	31169700	27363900	15817700	25840000	4613290	5156240	2131810	15495400	16398900	21226700
O53915	Rv1667c	Probable second part of macrolide-transport ATP-binding protein ABC transporter	2.21737	4.30242	1.66341	5.26713	2347380	2542140	2320700	2028830	10231400	7452800	12114100	11477300	3929560	3778200	1700510	11948200	11968000	14112000
P9WIL3	panD	Aspartate 1-decarboxylase	2.21456	2.54088	2.56601	4.09357	4114970	3224390	5570550	5127120	22715900	12808400	31324700	20180400	5305120	7159220	3869390	25538400	31415200	36759300
P72036	Rv3769	Uncharacterized protein	2.19596	4.79583	0.511226	0.705366	917295	210622	2481300	1309540	5174150	5029090	5784880	4653270	1402150	1626830	1287020	1998430	2238480	1974550
P9WL59	Rv2633c	Uncharacterized protein Rv2633c	2.18702	4.25173	1.46747	4.65604	1564430	4731810	3353570	3593070	16366600	12343500	16480900	15265900	7502240	8660080	5203220	16499800	21600000	20746500
P9WJ25	vapB38	Putative antitoxin VapB38	2.18598	1.59653	-0.475769	1.00314	1183390	1129380	3996650	1757670	5956100	7765840	7426750	3638260	13018000	10229700	14292300	9131030	9361030	12780300
P9WII1	mazF2	Probable endoribonuclease MazF2	2.15974	2.10808	2.7995	4.51547	524445	242170	1147350	651945	2136350	2628260	NA	3830100	NA	763471	970155	5792660	6034740	7178540
P71751	che1	Ferrochelatase Che1	2.11237	3.30595	2.39869	7.73734	962066	501622	3523090	2106790	5941520	6674170	9054400	6595580	3832290	5476700	3345950	18915600	20321500	20208600
P71889	Rv2323c	N(G),N(G)-dimethylarginine dimethylaminohydrolase	2.06923	1.86111	3.29087	6.64686	602750	799349	2000780	2258830	6414440	5629050	6122080	3301830	1557670	1847170	1469270	17858200	15244900	13043800
P9WLN9	Rv1998c	Uncharacterized protein Rv1998c	2.03356	4.64674	1.80596	4.71594	17021200	13376400	21463600	14505100	61684100	51779600	76961300	67388800	17901400	22668800	13311200	54448800	69481800	62594300
P9WIH1	PE15	PE family immunomodulator PE15	2.03046	2.78092	2.94579	1.36651	7377540	10733400	12617000	5590140	28271300	31697300	63393200	42292100	2597400	3462650	2624970	15820600	20225300	21351200
Q79FJ2	gnd1	6-phosphogluconate dehydrogenase, decarboxylating	2.02193	5.0337	1.63985	4.78526	7475650	8836750	10676900	11541900	37399700	41850300	51852500	35205800	12925300	12404600	11560100	38656900	39028800	33833700
I6XVW9	atsD	Possible arylsulfatase AtsD (Aryl-sulfate sulphohydrolase) (Arylsulphatase)	2.01926	5.72058	2.28215	7.0325	19875200	15694700	16569600	15726000	69119300	68025500	49794700	62893100	11510200	13394900	14517200	65153000	62715300	66781500
I6WZS4	Rv0921	Possible resolvase	1.9957	3.3742	2.07504	4.69621	5152780	4146240	6520830	6507040	22762300	34223900	21828200	23738200	3365410	6435780	6408430	35455300	24273900	27002300
O53348	Rv3202c	DNA helicase	1.98767	1.76499	1.1481	3.51846	854505	778196	2731670	1565750	5399090	4199530	5428670	3659850	5131920	1697740	4272050	9467800	7586990	10560500
P9WLU5	Rv1549	Uncharacterized protein Rv1549	1.9873	1.11485	3.20185	5.58425	NA	460579	NA	1727450	4426220	2143340	6519620	4249170	1522640	3523650	1178490	13759600	14010400	16380600
L7N695;Q6MX17	PE5	PE family immunomodulator PE5	1.9827	2.63112	1.01424	0.667753	6522470	7547840	33466900	13256600	55493300	42097500	40128400	37305700	8243040	9727860	9377240	14806300	21030500	18940500
O53462	Rv2016	Uncharacterized protein	1.90422	4.51686	2.61432	7.60151	26404600	19206300	22856000	24766500	104518000	90385800	79126800	87868900	23056100	23648500	23312000	170868000	139947000	142747000
P9WJJ9	nadB	L-aspartate oxidase	1.89996	5.28999	2.85461	7.39843	95930600	93967500	104797000	109235000	395972000	406158000	284263000	353150000	60448900	80105600	49436900	437231000	414054000	464712000
P95164	blaR	Possible sensor-transducer protein BlaR	1.86402	3.0134	5.35319	7.70324	2100420	2735180	NA	NA	9310880	9421710	5953470	8291740	449550	941718	408455	18375900	17517000	19570400
P9WK91	lipA	Lipoyl synthase	1.85026	6.3075	1.62766	7.2636	15686900	15742200	25086200	19347500	65705200	62222500	54279800	64298700	20063600	19971500	21147600	61998800	60986400	66171300
O53930	Rv1779c	Possible integral membrane protein	1.84778	6.57015	3.87616	5.43289	36358300	27247800	35117000	29970300	117255000	117469000	95357000	117024000	3177330	5198390	3333540	46340100	48949400	49933500
P95105	Rv3054c	FMN_red domain-containing protein	1.84277	2.80005	2.10889	3.59719	7180560	6798340	12319800	7614880	23274900	24806900	46092300	28264100	7674380	11516600	7391860	34536400	33104200	31072400
P9WLM3	Rv2012	Uncharacterized protein Rv2012	1.84178	1.98931	2.42736	3.5624	1992030	4419970	5105610	7455200	18102300	30114800	16042400	12508600	5728340	7945820	3672590	22710700	33394000	30813300
P9WQK5	Rv0073	Uncharacterized ABC transporter ATP-binding protein Rv0073	1.83537	5.28999	0.0946858	0.156251	5608960	6930300	6385380	8551010	23129600	24389000	29219400	21525100	18424700	20245900	17912300	20830400	16786000	19674500
Q79FK6	PPE26	PPE family protein PPE26	1.82437	1.79231	0.945252	0.532388	5630130	6493610	11513400	7088690	26621200	15635300	35749200	21480900	NA	8604560	NA	14506000	24739700	16568300
P9WLS3	Rv1738	Uncharacterized protein Rv1738	1.82039	4.46053	1.75767	1.7882	115463000	155474000	122544000	130281000	419391000	321978000	473530000	531397000	44000100	44203800	46722100	138578000	149476000	189796000
P9WJ49	vapB17	Putative antitoxin VapB17	1.81224	1.24287	1.40636	0.720046	4235970	6866350	18329700	7269030	25763300	23878400	57648400	12485700	7643820	8983580	6529770	20308400	17871000	20261300
O53333	higA3	Putative antitoxin HigA3	1.81078	1.54665	0.90104	0.93814	1144360	991844	2811600	NA	4257900	3771660	2884750	4607210	1513390	2513210	NA	2371290	3759660	4069610
P9WPJ5	cas1	CRISPR-associated endonuclease Cas1	1.78975	2.9075	1.55748	4.41009	545568	NA	1004530	766747	2809600	2492530	1666440	3074660	1236400	1246410	NA	3653940	3851200	3587250
O53682	Rv0276	MPAB_Lcp_cat domain-containing protein	1.77449	2.17031	1.03671	1.9404	1341500	1518450	2346970	2637900	8339230	9200450	4619720	4884990	3416390	2274230	4594080	7008870	9347330	5522860
O05453	esxD	ESAT-6-like protein EsxD	1.77217	3.17895	0.833055	0.415022	5567410	9360610	5261680	4015630	17437300	13418000	19551300	20404500	2539600	4502240	423606	2435680	4524180	8808410
O50402	echA18	Probable enoyl-CoA hydratase EchA18 (Enoyl hydrase) (Unsaturated acyl-CoA hydratase) (Crotonase)	1.77169	3.37514	1.75575	5.5797	9906890	10005200	13697800	12560300	36100800	30634600	57484700	40949700	20321600	21085100	15442800	64568400	71551000	68626600
P9WJS1	moaA2	GTP 3',8-cyclase 2	1.76555	5.65562	2.04638	8.03443	9747510	9464010	12639000	9148300	34582900	30736800	30375700	36394200	11705900	11405000	9337540	47110300	41904900	49461300
P9WFI7	Rv0726c	Putative S-adenosyl-L-methionine-dependent methyltransferase Rv0726c	1.75506	6.12808	2.92001	8.16403	16089000	14632900	19871700	13524100	54245000	45672200	53340000	50358600	8187940	11484500	8123120	55153100	61992000	61970600
L0TAY1	Rv1907c	Uncharacterized protein	1.74262	1.24223	3.44211	6.95791	1043140	581488	913532	951364	2987070	2378440	3310000	3253660	1221750	1378920	1167000	13278900	9649950	14215600
O53907	impA	Probable inositol 1-monophosphatase ImpA	1.73725	5.4449	3.13353	7.1636	3581170	5851760	6022170	4906180	18014200	17852700	20266600	15325200	2206630	3085980	876055	17396100	20258500	19365000
P9WIL7	panB	3-methyl-2-oxobutanoate hydroxymethyltransferase	1.73022	2.70017	1.15646	2.10684	10396100	13818400	10863200	11328100	35178100	38447700	21073500	45415300	14521400	13602800	17835600	35442700	22411000	32369600
I6Y187	Rv2621c	Possible transcriptional regulatory protein	1.72967	4.64674	2.02334	5.84448	2698840	994653	2532410	2683360	8293960	9078730	9004210	7308290	2796410	2297390	1017780	9339410	11195300	8685220
O06575	bpoB	Possible peroxidase BpoB (Non-haem peroxidase)	1.72903	2.79073	0.760443	1.04341	1721420	2249460	3772680	2376800	7397320	4978840	9958020	7938980	3202560	2662160	5357080	5425170	6054040	5380490
P9WQ33	Rv1318c	Uncharacterized protein Rv1318c	1.72532	0.195939	-0.866245	1.46702	194324	231988	NA	1453540	713399	820750	1306920	480240	1606000	1438830	1519950	875045	656100	833803
O33178	Rv1775	DAPG_hydrolase domain-containing protein	1.72108	2.83524	1.8548	6.56115	1226280	2249840	5308940	4510790	8593350	12034700	11854800	10433900	7266380	9675740	4780330	26282600	26366200	22653200
O06561	narJ	Probable respiratory nitrate reductase (Delta chain) NarJ	1.68735	2.41063	1.14574	2.22005	660619	NA	937361	1811620	3397410	2930400	2048890	3107410	1354240	1120780	1087900	2479830	2094670	3004010
I6X658	Rv3066	Probable transcriptional regulatory protein (Probably DeoR-family)	1.68507	3.56342	3.30679	4.58758	3429520	3331930	7400080	5011290	12906100	12258500	14235900	16373200	695130	3998880	1233610	11014100	15071600	12207300
O53193	Rv2466c	Thioredoxin-like reductase Rv2466c	1.683	2.4974	2.03491	3.84294	69553300	51197800	91609800	58135300	182618000	186210000	372020000	223792000	75902600	93029800	37263600	282683000	311047000	333712000
O53530	Rv2256c	Uncharacterized protein	1.68121	4.19126	4.32249	8.03443	18913000	16328500	24725500	13685700	51724800	44065800	69006800	61293400	4986190	7257670	3681450	96003200	99762800	105111000
P9WLQ5;P9WM55	Rv1148c;Rv1945	Uncharacterized protein Rv1945	1.66939	6.48943	2.33886	9.72161	3638740	3828820	3356060	4279350	12996800	11551200	10270000	12201700	4282180	3813520	3984250	20555300	20156400	19990600
P9WH69	nrdB	R2-like ligand binding oxidase	1.66929	6.13174	1.25496	8.21501	6834760	6554950	10637600	12957000	29134200	27066300	27965100	27607000	18113500	19361600	18853100	44994800	44328700	45824300
P9WPN3	cyp132	Putative cytochrome P450 132	1.66717	2.17031	1.25236	5.3355	NA	508671	819720	1255750	3071190	2656310	2550410	2380290	2005660	2637090	3348660	6282370	6026730	7413010
P9WI43	PPE4	PPE family protein PPE4	1.64855	4.36039	0.829004	1.70333	19499900	17110900	25158700	15663300	51243900	45727200	68207500	63538000	13168700	15275900	16335600	25535800	33234100	27137000
P9WKC5	tgs3	Probable diacyglycerol O-acyltransferase tgs3	1.64226	3.92596	3.29467	7.23558	20997500	13223900	14505500	7991450	48926100	38732300	33236400	47826200	6727710	11952400	5507620	68843000	66018000	63298700
I6YAC9	Rv2828A	Uncharacterized protein	1.63572	3.05428	1.06639	0.755322	40977200	45257800	76602200	41437000	110003000	127746000	156732000	141652000	NA	37713900	3494400	40468900	64172100	43148900
O06232	Rv2143	Pribosyltran domain-containing protein	1.63494	0.868903	2.04118	2.19671	62358.9	73314.6	468590	201510	405719	362406	1435960	447818	280514	424032	296697	974438	1364440	1221150
O50442	Rv1186c	Conserved protein	1.62553	3.97643	2.8723	8.03443	30481000	33155600	51444500	53385000	142837000	149186000	105499000	118201000	37741800	50604600	37075100	277002000	276358000	240328000
O06410	Rv0544c	Possible conserved transmembrane protein	1.61218	1.03108	0.782168	0.0743146	488588	523158	1466560	2190500	3660410	3583280	2499560	961978	44073.7	292519	NA	360304	NA	218539
I6YEF3	Rv2809	Uncharacterized protein	1.59526	1.96621	2.7431	5.22327	8377960	NA	6689420	9607800	28413300	27175600	10739200	23452400	6440450	6029480	5607930	37644000	40367700	42009800
Q6MX15	Rv3077	Possible hydrolase	1.59345	6.52224	1.98638	8.6905	12557800	11187300	14156800	12080500	38571100	35780000	41375900	34680900	12054300	13744000	8766350	47764100	47855100	46720400
I6YEE6	Rv2800	Possible hydrolase	1.59176	5.85651	2.19275	9.06542	4608140	5572610	9308730	7737650	22224700	20570200	19435500	19549300	7775680	8997500	8136000	37561300	37195800	35817900
L7N664	trxB1	Thioredoxin	1.5697	2.2283	1.97489	3.48014	1770220	2468180	2402010	2073860	5787160	6570560	12039800	6715710	2321760	2283760	2219230	8634060	12527200	8977400
P9WP39	cut3	Probable carboxylesterase Culp3	1.56299	1.59451	0.381742	0.120029	2040160	1270790	5828050	3746040	6944320	5823130	10151900	12584900	NA	2992890	NA	4184710	3899480	3772330
P9WQ09	mutY	Adenine DNA glycosylase	1.54899	2.80724	1.61925	4.97097	4047490	2862500	7900050	6287540	15063000	14659900	26651300	15178500	9179870	9912040	9915520	30451400	29174900	31179100
L7N6A2	Rv0275c	Possible transcriptional regulatory protein (Possibly TetR-family)	1.53611	4.71421	1.63874	3.2449	10560900	13116300	15292400	17230400	44977000	30289600	40871100	41517200	7190760	9185190	6844500	22391500	22636000	20035400
P9WIZ3	nrdI	Protein NrdI	1.52235	5.59644	1.47046	7.17339	13516500	13168600	16101100	16344100	42731100	46420700	36714700	42347800	13863700	17101700	17028600	52537400	45804300	47187900
V5QPR5	Rv0530A	Conserved protein	1.49707	1.4006	1.38029	1.95355	69699000	63116900	88526600	55524200	184003000	168406000	487367000	190895000	156110000	214468000	109982000	322953000	436268000	406386000
O53463	Rv2017	Transcriptional regulatory protein	1.49607	4.04429	1.92038	6.0649	8984530	7076840	8441610	6687940	25731300	21777600	19675800	21995900	8572200	7646590	6049300	32833500	24298500	28944100
O05892	Rv3249c	Possible transcriptional regulatory protein (Probably TetR-family)	1.49444	4.21878	1.86423	5.14174	94402700	70724800	116401000	83585000	230553000	197143000	270935000	287563000	71903200	118549000	67730100	255214000	261781000	263858000
I6YA42	Rv2734	Uncharacterized protein	1.49001	5.17301	2.54078	8.81975	10947500	12581200	11571900	8880690	34019800	31280200	31974700	31092400	10042400	11744500	6914330	58437200	54995000	65110300
P9WPD1	clpB	Chaperone protein ClpB	1.48278	6.13174	1.93127	8.03443	306632000	308391000	348065000	320210000	825605000	841260000	1031720000	915596000	267424000	304368000	263294000	1081510000	1012700000	1019930000
P9WLK7	Rv2079	Uncharacterized protein Rv2079	1.4774	1.80083	0.665672	0.685046	2009240	2759400	NA	2459550	7130490	6566560	4415810	9542900	2351970	NA	4155230	3683980	6581900	5161210
O07745	Rv1887	Uncharacterized protein	1.46913	3.2569	2.76732	2.63589	7922470	7417210	10316500	6105390	27145300	24541200	15413000	17927500	1630720	1602120	2196350	11457400	10822800	11102600
P9WHV3	prmC	Release factor glutamine methyltransferase	1.46611	4.18574	2.43762	5.06097	7648960	6153750	8877680	10464100	22847900	19451300	22873700	22811200	NA	3738440	5734840	21746800	25660700	26570100
P71949	Rv2652c	Probable PhiRv2 prophage protein	1.46484	2.48997	3.52371	4.72562	1381380	1624850	1665230	1605390	4855230	4061320	3637130	5238190	395638	1003280	444053	5107150	4307110	7548760
P9WIX5	nudC	NAD-capped RNA hydrolase NudC	1.45185	4.53942	2.09292	7.5599	2920750	4643990	6275520	5359190	14939400	13977400	13387200	13086400	4730940	4931190	4876260	24223500	20199900	20802600
P96271	ctpH	Possible metal cation transporting P-type ATPase CtpH	1.42993	4.23544	2.32802	8.654	11834600	10870600	14263400	11586000	38019700	30051200	23835300	33051600	13718600	13788200	10836000	68883200	68790700	69103600
O05305	Rv1204c	AAA domain-containing protein	1.42482	5.8503	1.39875	7.52883	8597100	8968860	13576100	11335800	27883200	24859200	27842900	26671400	12116700	12886700	11269400	33902100	31948400	30697500
O53464	vapB45	Putative antitoxin VapB45	1.42441	3.10905	0.641319	1.28495	17704300	19960500	32234700	26062100	57478400	56172300	95397800	66048200	30324200	34962900	20330600	47298300	46098500	48755200
P9WMT5	grpE	Protein GrpE	1.42084	1.95844	1.16042	1.15518	112840000	145221000	217563000	151319000	337525000	191364000	456433000	489791000	97307000	143926000	77064500	217503000	257690000	210236000
P71552	Rv0958	Possible magnesium chelatase	1.41606	6.13174	1.19032	7.42284	15941000	12106900	17377400	14764500	45046100	37310600	40296900	41642700	25358700	21911500	22737300	51887400	50962100	54716100
O33266;O33360	Rv0336;Rv0515	Conserved 13E12 repeat family protein	1.4081	2.83524	1.98394	7.52883	1688910	NA	1892180	2000730	6342150	4291200	4228060	5752000	3317580	1800760	3496700	13770000	13123400	13038100
P9WPN1	cyp135A1	Putative cytochrome P450 135A1	1.40797	1.28194	2.42912	5.88024	607458	248694	907878	628734	1644610	2507110	1635800	1354410	663491	948123	1261900	6435370	5106260	4564230
O06579	ppdK	Probable pyruvate, phosphate dikinase PpdK	1.40668	4.30242	1.66166	6.93116	1927200	1577430	3368440	3728950	7729600	6503720	6466460	7536370	3375710	3551710	2416120	10680100	11524400	10609300
I6XEX3;O06613	Rv1577c	Probable PhiRv1 phage protein	1.40649	2.18108	1.81799	3.75045	418825	332092	973582	815946	1673950	1599330	1187230	2066370	547956	755301	NA	2297570	2538000	1763040
P9WK05	miaB	tRNA-2-methylthio-N(6)-dimethylallyladenosine synthase	1.40582	2.6153	1.70458	5.20322	9603580	10312000	10354400	11736800	27144600	27614900	15509800	28379300	10272700	11277000	9625010	40652800	32757700	33482300
P9WI05	PPE32	Uncharacterized PPE family protein PPE32	1.39905	3.50194	2.02254	3.66648	11784700	14010300	19428300	21720800	41309100	34663200	50305700	46877700	9121540	10981200	3372060	27299200	37060600	38150300
O53151	Rv1460	Probable transcriptional regulatory protein	1.39212	4.32561	1.07396	2.57329	8222830	8781480	5733850	6671420	18328300	17352600	20763800	24667700	6708090	5643900	2980530	11881600	13718000	10901600
O53838	kmtR	HTH-type transcriptional regulator KmtR	1.39157	1.83797	0.379966	0.182743	3950650	2708430	8348740	4866320	8296150	14836400	15898500	8212700	2310900	4895500	3500370	4555070	4773160	3370320
P9WHY1	PPE59	Uncharacterized PPE family protein PPE59	1.37539	0.912955	3.2364	2.00226	48553.8	145960	550228	423412	565176	707510	2558150	769655	152075	162445	185448	1211910	2088350	1530950
P96882	Rv3277	Probable conserved transmembrane protein	1.36766	2.83524	2.22996	4.42465	6108200	4955460	8806040	9708520	19689900	29118600	18796600	15779400	5366330	8081020	2845150	23064200	25514500	25174600
O07737	Rv1895	Probable zinc-binding alcohol dehydrogenase Rv1895	1.36038	1.35303	1.2849	1.35902	2512450	2186260	1932220	3206460	8042050	4858640	2551890	7205450	2596460	NA	NA	5468330	6326670	6683260
P9WKS7	Rv0628c	Uncharacterized protein Rv0628c	1.35899	2.97887	1.5607	5.0435	3069320	2333020	2963540	2610130	7108200	7188560	6411820	8803990	6426520	3116110	4116030	12142200	11448100	13663100
P95145	Rv1870c	Uncharacterized protein	1.35745	2.34934	1.55169	4.25625	1919800	1062900	2687160	1397720	5013240	3487330	3073970	5075270	1798190	2262790	NA	6453200	5952610	5806910
P9WPF9	Rv2275	Cyclo(L-tyrosyl-L-tyrosyl) synthase	1.35694	4.46497	2.4393	4.11414	1357870	1458340	1081450	608897	2525530	3484130	3346540	2901560	354746	393371	251317	1777320	1924060	2015990
I6XUD2	Rv0082	Probable oxidoreductase	1.35394	2.7137	1.11968	2.02667	10349800	9781040	16341300	12373500	28816100	16838200	29520900	29266900	8824460	8339080	6529360	18120700	14629800	18808100
P9WND9	hsaB	Flavin-dependent monooxygenase, reductase subunit HsaB	1.35326	1.95146	1.20593	3.37224	2755880	2390650	3573380	3591180	7992820	10419300	6708180	8177770	4543870	3721750	5019120	10377000	10482100	16799700
I6X562	Rv2708c	Uncharacterized protein	1.34909	4.91951	0.609956	1.53258	6315630	4548920	6908030	5757390	15440400	15315700	13802100	17073900	2572660	5959560	4577010	5779600	6985490	7472180
P9WNT1	dinB2	DNA polymerase IV 2	1.34761	1.11812	1.46371	4.64847	NA	868497	2475960	976022	2615050	2352720	2696140	1958770	1753240	1802250	2551150	4970920	4881630	4985820
P9WF75;P9WF85	vapC25;vapC31	Ribonuclease VapC31	1.34016	2.54262	1.79911	3.288	3504780	2272510	4089980	2491670	7752280	6271620	12640900	7429500	2424600	2903480	1827320	8654560	8437740	8023830
P95098	Rv3060c	Probable transcriptional regulatory protein (Probably GntR-family)	1.32886	3.48739	1.79774	5.676	4167840	3630040	5028010	4337530	12534000	12751300	8831810	8778960	3976550	3835240	2439070	14733500	12709500	13334200
I6XWA9	Rv0790c	TGc domain-containing protein	1.31744	3.83013	1.39981	4.78499	10778100	8701740	11261800	9927930	23859600	19963900	31062200	27744600	10316100	13436700	11263400	29720400	31264500	25632700
P9WMR3	dnaB	Replicative DNA helicase	1.31256	4.51175	1.43	5.33544	10136100	13985500	14672500	18591100	35772100	35409100	26619200	36003000	12756600	12463300	12128200	33582000	34179000	32281500
P71655	lppV	Probable conserved lipoprotein LppV	1.30898	2.30326	1.27353	1.88319	2327570	1527040	4080100	2777220	6484550	4713980	7585980	6163440	2214110	2903800	1101000	3685390	5352680	6120280
O06805	Rv1772	ANTAR domain-containing protein	1.29801	2.4974	1.96397	5.3671	4975850	4500610	7277700	8284300	14218100	10590600	15912000	18704700	5465790	5923970	2599280	21052600	26046900	21323900
O05591	pabB	Probable para-aminobenzoate synthase component I PABD	1.29217	4.6904	2.64698	7.97329	12063900	12644800	15672000	12092600	31599900	30001900	24298600	30578900	6129890	8764850	3924840	38394800	41559700	37723800
O69723	proW	Possible osmoprotectant (Glycine betaine/carnitine/choline/L-proline) transport integral membrane protein ABC transporter ProW	1.28987	2.08994	1.08263	1.69657	787009	1191920	1960440	3051560	4168170	3539530	4322190	3413260	NA	1508590	1627180	3320610	4068780	2961660
O69711	nmtR	HTH-type transcriptional regulator NmtR	1.28933	1.60277	1.11825	0.802696	12307300	11926700	26060400	13007400	28321000	33552000	56454600	25954800	11671200	18910100	11163100	20837400	28048500	25336300
P96407	Rv0225	Possible conserved protein	1.28466	5.59644	2.2073	8.21501	4442740	3814130	4873730	5048870	11790600	12521900	10734800	10906600	3146190	3512770	3335140	15402000	15744500	13362500
O05910	Rv0918	Conserved protein	1.27922	1.61452	1.30515	2.28318	6691580	4437470	8147790	6904120	13835900	10455000	21624000	19162000	9312560	16592500	7362810	18616500	27099600	23012200
O53811	vapB31	Antitoxin VapB31	1.27761	2.79661	-0.938328	1.50477	24301700	17229300	53935300	34441600	68321300	74094600	88527800	65557000	39345800	54235900	35000200	18361100	25257500	20532100
L0T905	rseA	Anti-sigma-E factor RseA	1.2688	2.34934	2.3619	5.5797	9182730	9097070	7329310	5584190	18550900	17617200	21030200	28984900	7452330	8089570	11031500	41584300	31293600	44495500
P71835	ptrBa	Probable protease II PtrBa [first part] (Oligopeptidase B)	1.26498	3.36038	1.83175	4.86343	7976470	6213800	6915330	6340170	15851600	16004600	12898300	17139600	6004040	4714420	3290650	18494100	12638900	16781800
I6XEK2	Rv2548A	Conserved protein	1.24951	2.53186	1.37607	2.02094	23800700	21127500	30319700	25870600	54766900	44566200	80452700	63331800	14858700	32149200	19660100	38359500	51030000	54843500
P9WM55	Rv1148c	Uncharacterized protein Rv1148c	1.24506	0.545048	3.1857	2.74675	262894	225918	712863	321367	708143	555628	1371070	676726	77184.4	250353	NA	1232720	2509870	1490120
O07429	Rv0185	Uncharacterized protein	1.24047	2.58276	1.9382	5.24115	14435200	10162300	23974600	19249700	36696300	35826400	59389900	42892900	18478600	28032900	17497700	68128000	70815200	79806600
P9WP73	hemW	Heme chaperone HemW	1.23845	2.81458	1.26907	4.72562	3557660	2732570	8249120	6476710	13339300	10336300	13491900	10244600	7005720	7597140	5399320	16884200	17479800	16351500
P9WME7	Rv1828	Uncharacterized HTH-type transcriptional regulator Rv1828	1.2329	4.99104	2.18998	8.30796	22333600	18893600	15973100	15100100	41950800	41156600	40793600	40622800	13332200	18998500	8425880	63754700	59126900	60834600
P9WPH7	eccA2	ESX-2 secretion system protein EccA2	1.22676	3.33264	0.742986	4.54119	3444360	2862120	3111150	4392940	8267350	8204570	6495610	7138040	7137840	7016400	5680780	11742900	10424500	13228300
P9WQL3	modC	Molybdenum import ATP-binding protein ModC	1.22287	0.211398	0.896261	2.08025	87930.6	46348.7	688085	201909	338257	491384	NA	282152	318335	495083	618919	921466	1135820	832161
P9WI47	PPE2	PPE family protein PPE2	1.2226	2.17913	-0.303688	0.144301	7935790	8193740	12911000	9521960	21390300	14336100	19952400	30378000	9616990	11271200	5215860	7403290	7791480	7904810
P9WMY7	mshA	D-inositol 3-phosphate glycosyltransferase	1.22225	4.85838	1.68247	7.43976	15141600	12005800	17458400	12689200	34871000	32706600	28772900	32225600	13370300	14312300	10340400	42915600	39394400	46083500
P71629	cas10	CRISPR system single-strand-specific deoxyribonuclease Cas10/Csm1 (subtype III-A)	1.22115	2.21383	0.665965	3.49433	2834620	2808200	4962460	4508840	9640870	8562490	5346180	8557540	8169900	6714750	8239710	14569200	11909600	12962600
I6YB06	nrdH	Glutaredoxin-like protein NrdH	1.22017	3.21208	1.76693	4.65604	661061	544060	335410	350947	1020960	977164	1064170	1378090	379216	617481	308147	1223800	1325160	1290580
L7N6B1	Rv1322A	Conserved protein	1.2157	4.74429	1.5352	4.54668	145675000	108180000	119776000	103119000	248305000	264328000	319659000	265109000	63631400	100275000	74043400	187962000	214599000	215341000
P9WH09	rmlD	dTDP-4-dehydrorhamnose reductase	1.21208	3.66832	1.62411	6.62777	15937400	11861700	11416700	9909510	29085500	24843900	24119500	30623300	12091800	13372100	13203300	38849700	40699500	47156100
P9WKQ7	Rv0883c	Uncharacterized protein Rv0883c	1.21196	3.48739	0.460284	0.949045	16468700	12982500	27192600	18215600	37197500	43149700	48148700	34058200	16095800	16328100	18572700	22464400	25361000	22452000
O05828	Rv2370c	Uncharacterized protein	1.19879	1.05175	1.45061	2.50183	3465360	3548330	4969320	4457910	10563800	9643300	8734740	8684600	5927120	6690750	17481300	18287400	16657000	19322000
P96391	Rv0209	Uncharacterized protein	1.19771	1.51417	2.05037	5.57848	NA	239900	254430	258265	659732	518800	648401	455151	284861	319421	296447	1206290	1639410	1227920
O50423	Rv1167c	Probable transcriptional regulatory protein	1.19632	4.16478	0.805519	3.46676	29360700	30918900	42887600	37620900	72307700	84753800	88938900	70105700	24792000	37062800	38600200	64777400	67928200	54014000
P9WKC1	Rv1425	Putative diacyglycerol O-acyltransferase Rv1425	1.19181	1.34637	0.178506	1.22116	11047400	9918730	15692600	13772900	36141800	28820100	15109900	27879300	54000000	37313300	57405700	61112400	59219100	67538200
P95103	Rv3055	Possible transcriptional regulatory protein (Probably TetR-family)	1.18982	1.26632	1.0529	2.06364	3830300	1889050	10813300	5309720	10072800	7474890	10777800	10901000	4396370	5033830	4742840	9839960	11244500	9801930
O33203	cycA	Probable D-serine/alanine/glycine transporter protein CycA	1.18822	2.57337	1.0271	3.18633	4310170	4208770	9006940	6281830	13755400	11266500	11846400	12289700	5688430	5801260	4874780	14123200	9231310	11592600
I6X6H8	PPE52	PPE family protein PPE52	1.18724	2.18108	2.21298	0.489688	16664200	13857600	24985000	13290200	33944500	29474000	55883300	35558800	2479150	6354510	2546570	6371840	13514100	11806700
P9WJ27	vapB37	Putative antitoxin VapB37	1.1864	1.41224	0.210596	0.417018	9307060	7829360	18123200	9021230	16402900	19643800	32540700	22068400	13166400	18575800	NA	16742700	18365500	25652400
P9WF23	vapB47	Antitoxin VapB47	1.18269	1.78095	0.541458	0.153779	440996000	327892000	543119000	382286000	794219000	817151000	1910180000	1051690000	271753000	403373000	251181000	395521000	442901000	362204000
P9WJW3	alkA	Probable bifunctional transcriptional activator/DNA repair enzyme AlkA	1.18101	4.65092	1.2219	6.40266	6174810	4108040	6920650	5192630	14398600	11201700	12062600	13711400	7523380	6667220	8609330	17548600	17700100	17137900
P71915	Rv2434c	Probable conserved transmembrane protein	1.18022	0.321999	1.81734	1.97837	63173.1	128191	165589	97974.9	322210	208042	304475	184190	49774.7	225612	NA	437511	1111640	485274
P9WJ37	vapB29	Putative antitoxin VapB29	1.17841	2.00959	0.42524	0.0731058	19642000	16052300	37510500	28156700	41829900	62813800	77490000	45368000	22732800	39224600	19229700	25489500	30525500	30567900
P71888	Rv2324	Probable transcriptional regulatory protein (Probably AsnC-family)	1.17796	2.3749	0.952522	4.16048	10671200	16420900	13307600	11681700	22177700	24180800	34502300	32359300	19855500	21313100	18387400	48455400	37749700	38425400
P9WQ87	bioF1	8-amino-7-oxononanoate synthase 1	1.17626	4.19126	1.44295	5.69231	15444000	13720900	15556400	14369800	31095300	36943700	25985800	36280900	14219100	11626700	14114600	38374300	33208700	38567800
P9WPD1;P9WPC9	clpB;clpC1	ATP-dependent Clp protease ATP-binding subunit ClpC1	1.17289	3.83013	1.59509	4.85434	128420000	140955000	146089000	128609000	288760000	288594000	336669000	319005000	84541400	82120800	35041300	248098000	351549000	243219000
P9WLX3	Rv1486c	Uncharacterized protein Rv1486c	1.15569	4.60854	1.9381	7.34061	24762900	23754800	28090600	19259600	55713100	55680700	46906900	52412600	15095000	17278700	17943500	63320800	66212000	76332400
P96284;I6XD69	pks12;pks15	Mycoketide-CoA synthase	1.15072	3.42456	2.38256	5.26103	15626800	19727100	14638000	16402000	38806100	38126300	27020300	32985700	6240990	8704580	2212720	29097100	32544300	36154000
P96284	pks15	Putative inactive phenolphthiocerol synthesis polyketide synthase type I Pks15	1.15041	4.44459	1.36541	4.1455	57489300	54972300	56387900	62864800	136755000	134258000	99598200	118523000	29291300	26658500	33266100	89364100	71981500	75469100
P9WK43	lprH	Putative lipoprotein LprH	1.14595	0.543149	1.34759	3.8875	1245220	1178290	2592780	1127940	2335850	3027180	2099180	3086900	3175390	4150550	1011630	8190080	5890590	8080930
A0A089QKZ7	Rv1155A	Uncharacterized protein Rv1155A	1.14329	0.454106	-0.188773	0.900492	12785000	15349900	14858900	28749400	31721000	31364900	35005600	43308400	69943400	21918700	4057620	15194500	19360300	19230400
P95160	ndh	Type II NADH:quinone oxidoreductase Ndh	1.13754	3.05996	2.61378	6.45062	74554000	39721400	100552000	58326600	140398000	151946000	152955000	130646000	29702000	38818700	23432500	215875000	181808000	180187000
P9WJ09	Rv0298	Antitoxin Rv0298	1.13707	0.460825	1.14256	0.640718	2099340	2376830	8275100	18915500	35904800	5349210	15508000	7919260	6881690	7739350	4057780	12813800	15192900	20139100
P9WKB9	Rv1760	Putative diacyglycerol O-acyltransferase Rv1760	1.13639	2.74234	1.44979	4.45512	549848	771124	1448810	1706130	2451200	2246910	2886510	2428870	1030430	1071170	1149090	2926100	3633000	2888890
O06238	Rv2137c	Uncharacterized protein	1.13302	2.79229	0.451518	3.0372	41798200	26271400	37331700	30720700	81428000	59607900	67822700	91284100	72073500	98674400	89983900	123179000	118318000	123051000
P9WJP9	Rv2900c	Uncharacterized oxidoreductase Rv2900c	1.129	3.13702	1.22254	5.74994	10908700	12225200	10415700	13421500	27375000	26324400	18208600	24271000	16615400	15577200	17273900	41372300	34098000	38773300
P9WF19	vapB5	Putative antitoxin VapB5	1.12867	2.28095	-0.0959799	0.133063	28005400	15653400	27819600	12806900	44710400	30536900	50346400	57179100	24342500	24339900	20376000	30229900	22773300	19913500
P9WF97	vapC15	Ribonuclease VapC15	1.12769	0.247409	2.33473	4.09912	4513030	7132630	6049170	7535730	8197700	16971400	11831900	18830100	11153600	12314200	12191500	94757100	61500800	47498400
O33319	Rv2777c	Uncharacterized protein	1.11876	2.14604	2.83912	7.70324	1261250	993804	3680720	2954190	4940720	4722180	4432090	4187860	1665460	2024130	1708720	12227300	12235200	10909000
P95221	Rv0264c	AHS1 domain-containing protein	1.11713	1.45612	1.49018	1.71712	3151820	4086580	3537050	6428010	9842600	9173780	7363030	4405910	1984990	2426460	1361840	5576320	5837250	4170070
P9WML1	Rv1262c	Uncharacterized HIT-like protein Rv1262c	1.10991	2.56574	1.68406	3.50923	26022400	22761400	24898500	16773200	47571500	55293900	69302100	45580000	22425800	30863000	21862000	51398200	72061000	73269800
P9WKT1	Rv0502	Uncharacterized protein Rv0502	1.10362	3.61905	1.05655	4.52283	49655300	61846700	55025100	73671900	133707000	160990000	111064000	117443000	69108500	69732800	74838600	160559000	145041000	135741000
P9WJ41	vapB24	Putative antitoxin VapB24	1.09817	1.53641	0.660088	0.441618	7957260	5649770	12579700	7643020	15948400	13237200	32971500	17449200	8613390	11108700	6692860	11780500	13610700	13768300
P9WNV9	dnaJ1	Chaperone protein DnaJ 1	1.09468	3.42394	1.62624	4.39659	345151000	323806000	319148000	310650000	605372000	570365000	890652000	767758000	211879000	248706000	141496000	624305000	654087000	690610000
P96859	Rv3577	Uncharacterized protein	1.09356	1.51568	2.12701	4.61716	3108670	3186090	6426870	3392640	7115970	7640930	5981070	6923050	2293240	4477730	1413860	10017100	11113300	8424760
P9WMI5	smtB	HTH-type transcriptional repressor SmtB	1.0908	1.38332	1.91559	2.98362	4316500	3957360	8817990	6508490	8212600	10634900	15864800	12421500	4024580	9296420	3976070	13386700	18698100	15183500
I6X7D4	Rv3463	Conserved protein	1.08148	4.16478	1.6521	7.36728	74738400	67641100	71226400	59060400	138375000	155498000	121920000	157930000	74493200	74843300	74974500	240003000	202996000	235226000
P9WHS5	htpX	Protease HtpX homolog	1.07227	4.44459	2.66499	8.63564	31287900	24931800	31393800	24621400	59401700	65345700	58097000	58813400	15868200	22165400	13168200	111061000	100640000	95573000
P9WJQ1	narX	Nitrate reductase-like protein NarX	1.06829	0.358454	1.35314	1.04925	13164500	1322380	4213910	3320450	8345630	8290070	7509090	6855990	2929620	3889090	2464380	7666420	6068470	7484210
P9WF25	relJ	Antitoxin RelJ	1.06512	0.597621	-0.222633	0.0527212	1447940	1809710	5097620	2418930	3934960	2032660	6115380	4912820	3613910	4188450	2059670	3097120	3026470	3517020
P71982	Rv1724c	Uncharacterized protein	1.06469	1.36922	1.45753	3.84956	169551	437441	1327860	979233	1666810	1046620	1593870	1369420	1339840	971899	996248	2601290	2771070	2736070
O07166	Rv3300c	PseudoU_synth_2 domain-containing protein	1.05563	1.82355	0.795421	1.51367	1467940	1740060	3799570	3289800	6780840	5349220	4425020	5106000	3973630	3941770	6077540	6896570	7448360	5232200
P96917	vapC5	Ribonuclease VapC5	1.05301	4.55863	0.599631	2.0656	6804150	8937340	9508660	7452540	20491500	17064000	16942600	15867200	7437700	10334100	7633720	12339900	11567600	11347800
P9WIN1	ppgK	Polyphosphate glucokinase	1.0527	3.79303	0.582756	2.36161	11962200	15604200	23676300	25424300	40118300	35982300	46221900	41365600	29731800	25960600	25621100	40691000	38881400	38578000
O33361	OprA	Osmosensory protein A	1.05152	2.49296	0.257976	0.246858	12406600	16596500	10278700	11625400	21800100	28584500	24901000	24910400	27077600	35193400	26753300	32379400	33717800	25004900
P9WNI3;P9WNI5;P9WNJ9;P9WNJ7	esxW	ESAT-6-like protein EsxW	1.04714	2.59621	-0.0150202	0.436896	20665200	23922300	15218400	15582300	32072900	41806000	41772100	33130700	23072400	28520900	28106100	27815000	24166200	39256400
I6WZ83	Rv0743c	Uncharacterized protein	1.04233	2.56574	0.867227	3.15546	19307100	14005500	14118200	13681000	28296300	22541700	38531200	29626000	20693400	20260800	18481200	36958800	30532300	37002800
O33363	Rv0518	GDSL lipase Rv0518	1.03988	4.08097	0.195344	0.765759	11268000	12980700	12477000	11534400	24625700	24743200	22784900	28205500	13732000	6858780	13735400	13422400	15723100	16511800
P9WKK7	icl	Isocitrate lyase	1.0393	4.58131	2.03753	4.38465	403412000	223867000	358591000	260611000	609660000	738424000	650208000	622393000	90653100	97014000	91611600	379455000	369116000	376103000
P9WL83	Rv2576c	Uncharacterized protein Rv2576c	1.03642	0.671873	1.93822	1.94626	1655510	528129	2723540	3329580	4575870	4660580	938097	4406120	594588	1772400	NA	3974630	4584330	4535520
P9WHI5	recO	DNA repair protein RecO	1.03596	1.34578	3.88266	5.58425	2203740	1118120	5185780	2949600	4869470	6138650	5697340	4367690	644438	2003530	285094	9505560	10610600	8391370
P9WFP9	Rv2556c	UPF0047 protein Rv2556c	1.0346	1.52847	1.16228	0.718757	19909500	9156570	43168200	39257100	59517300	38869900	94156800	61688400	20016700	30995200	12061200	31669700	44799400	45337700
P9WNJ3	esxN	ESAT-6-like protein EsxN	1.03217	0.978865	0.108959	0.115272	359529	806085	653297	1321460	1592220	1175420	1821380	1392360	2310010	3340450	1879830	2491230	2959510	2377810
O07196	Rv2694c	Conserved protein	1.02629	2.98129	0.328237	1.47677	74945800	62923700	72691900	63106100	121378000	106403000	155212000	167108000	116284000	117700000	98062800	136264000	145992000	160807000
P9WGZ5	rnz	Ribonuclease Z	1.02359	2.70898	1.4231	5.02899	2876100	2740010	4245350	3880380	7662090	6598010	5617600	7137720	3455980	5170420	2552440	9267580	8705860	10324700
P95272	mazF5	Probable endoribonuclease MazF5	1.02335	1.95146	1.05902	1.27018	124094000	73020100	185683000	95511300	212282000	195454000	350660000	234094000	85585400	117192000	65678600	156262000	178318000	181282000
P9WM15	Rv1352	Uncharacterized protein Rv1352	1.02278	1.01689	-0.24699	0.804083	874390	962519	2713690	1952900	2754350	3169270	5998180	2378980	5581350	4286840	6309440	3290300	4703140	4827220
P9WKN1	Rv0959	Uncharacterized protein Rv0959	1.01778	2.41589	1.63023	5.48888	30230300	29515500	40982900	37355600	80864100	73273400	43598000	63574800	32582400	32427300	30593800	100383000	91665300	102235000
P9WNE9	Rv3230c	NADPH oxidoreductase	1.01667	3.15376	1.74148	5.74994	30579700	33699200	31615500	30254700	75625200	68590100	45677400	57245800	23533700	25646200	23075800	80666500	78691400	74613100
P9WMP7	hemA	Glutamyl-tRNA reductase	1.01469	2.53186	1.30756	2.56621	47904500	44324500	43383100	43901400	98710800	118905000	64766800	79547200	23507200	22856900	23076800	71035600	54232600	57120200
P9WMJ9	dnaK	Chaperone protein DnaK	1.01043	5.3372	1.24532	5.06495	5067070000	5231800000	4219410000	4886820000	8743490000	9456870000	10693300000	10595400000	2826040000	3304030000	2126760000	6535780000	6699730000	6884720000
O86331	Rv0792c	Probable transcriptional regulatory protein (Probably GntR-family)	1.00204	3.05282	0.695164	4.0119	7930320	4700390	7552660	6434590	13814800	14574500	10164200	14199200	12851600	11939600	12461300	20175700	18045300	22088400
O07227	vapB2	Antitoxin VapB2	1.00105	1.48669	1.3237	1.7734	13382500	11734300	25353300	16260600	28367500	30962000	53751600	24658200	13243900	21753600	12189300	31215300	35514700	33150500
P9WNZ3	desA3	NADPH-dependent stearoyl-CoA 9-desaturase	0.98906	3.37514	0.837211	4.21011	19172800	16273400	20772000	20780500	40017500	41084000	26616100	39268600	25583000	24211200	24819200	45851600	44341800	42220100
O07779	vapB27	Antitoxin VapB27	0.988057	3.16078	0.141077	0.31962	36187100	40980600	53927900	47388300	84915700	80636800	124767000	90365100	20953000	32376300	29851600	31085400	38632000	32918200
P9WJ21	vapB41	Antitoxin VapB41	0.982662	1.92472	0.892202	0.79217	14601800	8194810	13819200	9366630	17508200	23619300	38943700	22198400	7440380	8716410	7257640	13809400	15096900	13057800
P9WNK5;B5TV88	esxB	ESAT-6-like protein EsxB	0.971786	1.44326	2.29391	2.57858	31745700	35437900	37930700	26670300	50091600	34230500	81673400	82775500	11499200	14039400	6793080	45946600	60485600	56390100
P9WH73	nrdF1	Ribonucleoside-diphosphate reductase subunit beta nrdF1	0.967273	1.63116	0.050284	0.846438	6275330	8631370	8780510	12938100	20995700	17311200	12051400	16731500	26181500	28245000	27212700	34281200	28177900	27159600
I6YD99	Rv2386A	Uncharacterized protein Rv2386A/RVBD_2386A	0.96408	1.59463	-0.202522	0.0846408	16996000	11978700	17768000	13849500	21827700	18628800	43195100	38346300	10236300	11432600	8397590	8906110	8895650	8155410
O06817	bisC	Probable biotin sulfoxide reductase BisC (BDS reductase) (BSO reductase)	0.95848	2.19847	0.732795	2.5471	18590700	18034200	22310900	24721200	40630400	42396900	27138800	38852100	20417900	24170200	20680500	43040900	29798800	34368000
P9WNF1	fdhD	Sulfur carrier protein FdhD	0.953545	1.47098	0.660978	2.86375	3698120	3054220	5689070	4029520	11392900	7065790	7730890	7234650	3801730	8774840	7710130	12190900	14185000	11513700
P9WIY5	nucS	Endonuclease NucS	0.950478	1.67945	1.19913	5.54839	2285930	2727850	1973360	2551690	4846320	5962590	4502440	3578490	5387330	5091060	4829680	13306400	10236100	11689100
P9WLQ7	Rv1841c	Uncharacterized protein Rv1841c	0.945911	0.67555	1.9299	1.46446	27316300	31717600	99371400	41875300	61260000	77909000	95773400	63860700	13510200	20570900	12561700	51477800	54153400	51184800
P9WJH9	Rv2913c	Uncharacterized protein Rv2913c	0.943876	3.62464	1.42031	7.64926	21643400	22583200	21505000	22115700	45164800	42798100	40285300	41380800	28380400	32269500	27273800	88192500	75053200	75957900
I6XWB9	Rv0810c	Uncharacterized protein	0.942574	0.663207	1.01835	0.540219	153636000	60920100	101218000	46814800	114989000	70579600	378879000	196633000	92342700	138649000	57246900	137525000	187049000	211396000
O07728	Rv1904	Anti-sigma factor antagonist	0.942221	3.81892	1.38533	6.50807	30613000	32717200	28879100	24343000	56653300	45794300	57659800	57918000	31041200	40237300	28739400	75000500	81089700	82120300
P9WPJ9	mtcA2	Carbonic anhydrase 2	0.940444	3.81023	1.64551	4.78181	36500700	20892400	40138800	28382900	59297500	62947300	61572000	67366400	17826500	25750300	12378800	51199000	55771800	60146400
O50456	vapB33	Antitoxin VapB33	0.937844	2.62795	-0.0215994	0.0495105	13792700	14591000	8555450	9770890	18234200	22204200	22935700	25070700	21742900	26639600	17481200	21419800	22087000	21154600
P9WF83	vapC27	Ribonuclease VapC27	0.934564	2.03943	0.999883	2.94078	34664700	28612400	50290900	29880900	61379700	61987100	51140100	67559900	16341200	32746800	25919000	47390500	63901800	51833800
P9WK89	Rv1592c	Probable inactive lipase Rv1592c	0.933607	1.27835	1.35874	2.45076	28301200	30398200	25554000	28991500	65415000	57515400	25630400	51916300	18506400	18599000	20761500	60577200	35923900	47699200
O06135	tesB1	Probable acyl-CoA thioesterase II TesB1	0.933462	3.49905	0.631931	3.17201	10264900	13284900	14360900	14098300	29281000	28030500	24267400	21707300	18248100	21536200	18505100	31468300	25287000	28676200
P9WPQ7	bioB	Biotin synthase	0.932997	3.49334	0.18233	0.681814	36470300	29701900	41434000	33745600	72321700	66232800	51348900	67826100	43991300	47089700	53334500	56422600	48809600	53433400
P9WPL7	cyp141	Putative cytochrome P450 141	0.932229	3.13146	0.363473	2.10867	5967000	6025780	8450990	9331550	13811600	11461600	15355000	13813300	9620810	12456200	11460300	14743900	13704500	14899700
P9WP77	fbiC	FO synthase	0.930768	3.53522	1.19913	5.3671	25971300	18621700	20634300	21533300	41688800	40255300	29841300	40128400	18766900	17924300	18213200	43206700	39926200	41817600
P9WIX9	mutT3	Putative 8-oxo-dGTP diphosphatase 3	0.928188	1.10685	-0.0183273	0.272027	4166690	3688380	8543140	5592730	10094900	13514100	7456750	8476150	14227800	9434940	15846100	14048200	13867600	17207800
O33230	hflX	GTPase HflX	0.928125	2.77437	0.88765	3.58147	9578300	10243400	15038100	12266200	24142000	22593700	16579400	20237600	15452000	13053300	11271900	24150700	23128400	24752100
O06243	Rv2132	RHH_1 domain-containing protein	0.927986	1.30989	0.464168	0.483788	15788200	10034900	21257800	8225480	25136400	22912900	51877000	23995100	22606300	18233200	13726700	24124100	25153100	32482500
O05853	Rv3213c	Possible SOJ/para-related protein	0.924338	3.71916	1.35588	7.0325	128070000	119702000	166408000	134175000	231558000	263466000	313352000	234226000	171215000	195212000	163887000	438231000	421284000	451589000
O53423	Rv1075c	GDSL-like esterase Rv1075c	0.922694	0.497967	2.3077	6.62456	129613	86697.6	802353	479207	557348	485627	1221370	596763	1164810	738058	817113	3976860	4723070	4045470
L7N689	trcR	Transcriptional regulatory protein TrcR	0.921908	1.80898	0.691617	2.41977	10624300	10054000	13850300	9487580	18460700	14136800	20716800	23927600	17769500	24550700	15162500	27308200	28699400	28904000
P9WPB9	clpX	ATP-dependent Clp protease ATP-binding subunit ClpX	0.920862	4.91951	1.72225	7.42284	255703000	243350000	254348000	238121000	480207000	450272000	513769000	462058000	157354000	205862000	124692000	519189000	595962000	506683000
P9WJB9	espL	ESX-1 secretion-associated protein EspL	0.92045	2.05808	-0.171001	0.284608	4254750	6273070	9452610	7764510	12548600	9020350	14020400	14413100	8458980	6950900	6078850	6173970	5204540	7970880
P9WNK7;B5TV89	esxA	6 kDa early secretory antigenic target	0.920442	3.83013	2.53686	5.66312	24112800	30659900	34104200	22249000	51135300	50633600	52532700	55565000	4699310	7090740	7403120	37020500	41149400	51108100
I6YA00	msrB	Peptide-methionine (R)-S-oxide reductase	0.920043	3.05996	-0.120506	1.0916	41458100	41848900	63930300	53124800	98291400	75408000	91286000	88420500	86482800	69245000	71775200	66908700	57712400	66023500
P9WPT3	ctpD	Probable cobalt/nickel-exporting P-type ATPase	0.919285	0.360147	2.14025	5.67845	789873	393317	1206880	NA	1603140	956088	1384440	1881630	1903060	1732590	1588410	7637900	6850120	9830810
O05306	log	Cytokinin riboside 5'-monophosphate phosphoribohydrolase	0.916544	0.689151	1.47215	4.07144	3388750	2662300	6292070	2852590	6052080	4104180	10087600	5729000	4134800	6224610	5231110	13705000	14512900	18690600
P9WKB3	Rv2484c	Putative diacyglycerol O-acyltransferase Rv2484c	0.910755	3.76086	1.31334	6.94691	29107200	29676100	35996200	28544500	65131700	48678500	54501200	56013100	34540700	37584800	25513900	83012500	85839500	87029300
O06359	Rv3649	Probable helicase	0.909147	0.513181	0.878427	1.02649	129244	66504.1	658312	971048	849174	477460	629805	943227	525838	689815	490618	966685	972610	835315
I6XFU1	Rv2979c	Probable resolvase	0.905715	1.03599	1.41146	2.15601	243357000	146464000	135751000	156490000	246435000	304787000	585788000	262789000	184432000	269209000	76032700	490602000	497809000	332127000
P9WG29;A0A2Z3DFM7	rpfB	Resuscitation-promoting factor RpfB	0.902244	0.993719	-1.38561	2.12867	1073690	653094	NA	1306170	2731710	1822950	1406160	2190440	2796090	3803360	3505390	2283320	1341610	994333
P9WJV7	mmpL2	Probable transport protein MmpL2	0.897518	3.51086	1.4893	7.44137	6928420	7777290	9403800	8390550	17746200	13702600	14193000	15925400	10069800	11649600	8202340	28271300	26484200	29992800
P9WHJ9	radA	DNA repair protein RadA	0.897101	1.4342	1.62716	4.55038	4063650	4770760	10280400	6675660	13025000	10653600	10663300	10310900	5009230	6787590	2322080	18863400	14753700	15473700
Q79G00	mce1R	Probable transcriptional regulatory protein Mce1R (Probably GntR-family)	0.896988	0.743632	0.263209	1.80817	556233	1196420	2713530	2835220	3740320	3078370	4215500	3540690	12122000	11573100	7499890	13889400	13363000	14283800
P9WMF7	Rv0377	Uncharacterized HTH-type transcriptional regulator Rv0377	0.89542	1.95017	0.945892	5.06495	4148490	3570530	5201820	4863650	8945120	7818820	7381900	9028160	8232490	8435190	3798700	15858900	15414700	17507200
O53347	Rv3201c	DNA helicase	0.895382	2.19847	0.972424	5.4256	743875	1012830	1387240	1385350	2127350	3138670	2333510	1985280	2610570	2143150	2867070	5834960	5122290	5115340
P9WKW3	Rv0441c	Uncharacterized protein Rv0441c	0.892062	1.5672	0.431012	1.04307	7220980	6557270	11620000	15071500	16602500	17845100	23590800	17120500	13095000	13820700	8964000	14647000	17654400	24059700
O53916	Rv1668c	Probable first part of macrolide-transport ATP-binding protein ABC transporter	0.891387	0.51316	1.97811	1.30349	484516	402480	3766090	4577120	6283160	4506450	2719420	3378250	NA	NA	1655750	6523270	5662380	8763040
P9WMD5	Rv1255c	Uncharacterized HTH-type transcriptional regulator Rv1255c	0.891172	1.19726	1.4291	2.06655	3884350	3286240	11029200	12754400	15021400	11773100	17896400	12638500	5880690	10949800	4608070	15835400	18141800	12504100
P9WJ79	mftC	Mycofactocin maturase MftC	0.886532	1.4446	1.1541	4.65257	5510320	4528810	6005210	5641700	10762400	10640100	6124230	9976940	9500130	10180000	8927720	21142100	16124700	21501600
P9WMA1	Rv0025	Uncharacterized protein Rv0025	0.884039	2.48837	-0.00769911	0.0349339	3545180	3466440	3345640	3350800	6507090	8848210	5256070	6074360	2991130	2692280	4110520	2975210	2353440	4128630
P9WQN1	Rv2559c	Uncharacterized AAA domain-containing protein Rv2559c	0.882192	1.27073	0.238158	0.859452	1588650	1222220	1733890	2537060	3177120	3603180	2946900	1846980	1181420	1773010	1970520	2574110	2091240	1781340
P9WPM7	cyp136	Putative cytochrome P450 136	0.880078	1.56035	0.427109	2.49941	9846780	9218010	15072100	13898400	24603600	21095400	22607000	18092700	28792600	30974600	23077200	44860000	38712700	32406700
P9WFP7	Rv1461	UPF0051 protein Rv1461	0.880017	4.75444	0.952748	5.06495	88894400	88895600	82677900	83141900	160403000	171005000	129275000	156212000	66619100	68750300	58674500	128945000	124506000	133523000
P95160;P95200	ndh;ndhA	Type II NADH:quinone oxidoreductase Ndh	0.879866	4.25173	0.979154	4.01355	31431100	28058000	40184900	29001900	54205100	61172600	57004000	52804600	19765400	20487500	17178500	42008000	33505500	38963700
P71794	Rv1515c	Methyltransf_11 domain-containing protein	0.877974	2.46257	-0.00680396	0.199353	19215400	19659300	33708900	26046900	40488400	44555600	38483900	43510100	20406700	22040200	32465900	21936500	24358400	18264900
O53424	lipU	Esterase LipU	0.872876	0.344412	3.2252	8.654	1577230	3503630	1957530	1265950	2953620	1493320	3519620	3638350	2135340	3277510	1082080	19968700	19587800	22183300
P9WNG5	fabD	Malonyl CoA-acyl carrier protein transacylase	0.869579	2.56574	1.51078	3.2449	248603000	189792000	184835000	112214000	389465000	295027000	294732000	398944000	96783100	118336000	72407000	275797000	229798000	302929000
P9WPP5	cyp123	Putative cytochrome P450 123	0.867582	2.69099	0.813268	3.6779	4351660	3571590	6195710	5670950	9115380	8213520	13144400	9171900	8417400	7805940	7491390	14344100	13368600	13716500
P9WJC9	espG2	ESX-2 secretion-associated protein EspG2	0.866025	3.18853	1.57864	2.97199	3516310	3380360	2766600	3483080	6651620	6422620	4559180	6086920	1963700	1136270	1273250	3413890	4269100	3803060
P9WJ63	tlyA	16S/23S rRNA (cytidine-2'-O)-methyltransferase TlyA	0.863962	3.16871	0.645276	2.19339	8763520	8676470	6819540	10439100	15533300	18177500	14682000	16208000	5770020	7653970	11134000	12678400	11971100	11475200
P9WIR5	cadI	Cadmium-induced protein CadI	0.86181	1.46944	0.0907208	0.349904	9111000	9647670	7282560	6132150	13993300	10956800	22419000	15799000	4500630	10652200	NA	7775860	12559800	8068140
P9WK59	lpqT	Putative lipoprotein LpqT	0.861349	1.50025	0.16667	0.179973	7885920	9106430	18479300	20326600	21130100	28636900	42535200	21479100	11472700	12007300	8531990	12877700	17939200	10215500
P9WLM5	Rv2011c	Uncharacterized protein Rv2011c	0.859795	2.18815	1.27959	2.43643	5177170	5036460	8117700	7303680	11618100	11031900	15430000	9509800	3489850	5589700	1791650	8472330	10122600	8220100
P9WGR7	Rv0945	Uncharacterized oxidoreductase Rv0945	0.858726	2.29923	1.62446	6.03282	10441900	11639300	15082900	15172000	25289600	26318800	23169400	21155000	13840600	17245300	9806060	45429600	35291200	42674300
O06401	mtnP	S-methyl-5'-thioadenosine phosphorylase	0.854286	0.767145	0.190848	0.0995952	4457360	7541080	7964790	10056000	15264100	17863900	4296160	12768400	15030300	15161100	17808900	17305400	12858200	19150200
P9WMC3	Rv3405c	HTH-type transcriptional repressor Rv3405c	0.853825	2.09842	0.661236	1.00164	18534700	16328400	25415800	20350400	33194700	31185300	54553800	37081800	16235800	23447500	14601800	25675900	30886500	25096100
P71875	kshA	3-ketosteroid-9-alpha-monooxygenase, oxygenase component	0.852841	3.90331	0.0571453	0.253087	10846100	11013800	13895200	16574500	20556000	25284500	22352600	22634400	18790900	18901100	19300500	19664800	21140600	19100900
P95220	Rv0263c	AHS2 domain-containing protein	0.846821	3.17223	0.234313	1.40644	18526000	17825700	12449300	12595800	27766500	23339900	32400700	26947600	31181300	34332500	29054800	36680000	35839100	37664000
P9WQJ1	Rv1273c	Uncharacterized ABC transporter ATP-binding protein Rv1273c	0.84629	1.75195	-0.106068	0.0478474	2104480	1734920	3465340	3210610	5046460	5676810	3377880	4509390	4290570	2893300	4464380	3986440	3713880	4655160
P9WLA5	Rv2557	Uncharacterized protein Rv2557	0.844758	0.676951	-1.34943	4.76998	4721940	10308400	7161670	10931300	19347600	13422000	10360400	17953600	59228500	53632100	40978600	17977300	21047800	25106700
O53764	Rv0567	Probable methyltransferase/methylase	0.842545	4.85838	0.802909	5.69231	33641300	43163900	41304200	44562800	76293700	75793400	74619700	75675700	44389600	49290100	36829900	86216600	74206000	77442800
P9WGP9	sadH	Putative oxidoreductase SadH	0.83885	2.05533	1.20971	3.89271	12426900	7874030	16118600	10545400	20327900	23020200	18877100	20760900	11297000	17991200	7038440	26890700	26128900	25712700
P9WFD3	Rv3134c	Universal stress protein Rv3134c	0.837714	4.92279	1.65939	3.78928	102852000	91541800	108355000	104029000	180410000	189331000	153698000	197227000	21536800	23029300	16948500	70749400	68031300	66634100
O53863	Rv0851c	Probable short-chain type dehydrogenase/reductase	0.837087	1.91811	1.13365	5.96905	2188190	3649700	2624250	1950460	4233760	5593340	3832180	4363370	4516210	4379340	4520680	9909140	9579380	11383100
P9WP33	cysO	Sulfur carrier protein CysO	0.834857	1.45253	-0.188139	0.430792	40733500	35605600	42103800	29001000	58504700	38776900	90470400	77659800	77102100	73881200	89996500	67675400	60101100	80541500
P96358	Rv1043c	Uncharacterized protein	0.833651	0.848303	0.725769	1.26684	2217010	2356180	NA	2348050	4092750	3715600	4919370	4276590	3544260	4184620	7742270	7320950	5758200	6920450
L7N674	moeB2	Probable molybdenum cofactor biosynthesis protein MoeB2 (MPT-synthase sulfurylase) (Molybdopterin synthase sulphurylase)	0.832237	2.6386	0.655318	2.74602	8756540	8121060	11345800	12753600	19170000	20325900	13686300	16621100	11005300	10037900	10731300	16901400	16314500	18668700
Q10675	cobG	Precorrin-3B synthase CobG	0.827258	3.443	0.78204	5.0435	6421760	6191670	8307680	6643040	11660100	11666900	9913790	11520900	7709040	9989850	8639360	13942300	14981300	14855900
L7N653	cwlM	N-acetylmuramoyl-L-alanine amidase CwlM	0.826123	2.00831	-0.309864	0.486675	38147900	37075800	55098300	58633800	92315800	106341000	58695800	73001800	58343100	59229900	60451800	50141900	45873400	47781800
O69695	Rv3728	Probable conserved two-domain membrane protein	0.823911	0.868903	1.64614	2.72837	1675810	1171880	3103230	4254430	4382480	4350130	4109720	2679010	1094610	1260980	1293260	4402040	3946800	3391930
P95147	Rv1868	Uncharacterized protein	0.823818	4.2047	0.762534	5.3577	16469500	13507500	19543900	15008100	28364600	29284900	27353400	26771900	21164600	19775200	17484800	33548000	32247000	37175800
O53977	Rv1976c	Uncharacterized protein	0.821969	1.34729	1.25394	1.43025	14054600	8953030	18739500	9022170	19499600	16255300	30280600	21295900	6755260	10975600	4417890	13548100	18878500	16110800
P9WG89	emrB	Multidrug resistance protein B homolog	0.820695	1.71901	0.914872	0.652987	2738940	2730360	3873990	4146420	7008340	6203090	3936800	5477040	NA	1384440	1003550	2251160	2662360	2168200
P9WK57	lpqV	Putative lipoprotein LpqV	0.818343	2.16832	0.618106	0.883535	9929560	7034680	11033200	6130950	16618500	11558700	13295900	18963800	5617200	5566890	6273920	8621610	7419620	9842410
O53198	aglA	Probable alpha-glucosidase AglA (Maltase) (Glucoinvertase) (Glucosidosucrase) (Maltase-glucoamylase) (Lysosomal alpha-glucosidase) (Acid maltase)	0.81679	1.53764	0.783524	3.23588	2229920	2214980	4012520	3130910	4962490	3744480	7356060	4480520	5245750	5067150	4248950	8430100	8722240	9140620
P9WIJ7	parD1	Antitoxin ParD1	0.816756	1.22174	0.689517	0.958729	11669400	18026200	10993700	5568580	15947900	13266900	23971800	24583800	9476830	9851000	8126870	13684100	17011600	15283700
P9WI41	PPE10	PPE family protein PPE10	0.816106	0.769906	0.140775	0.0949541	540112	474196	1273430	775839	970845	942800	2018450	1346080	NA	776431	NA	826705	1168310	856013
P96246	Rv3832c	Conserved protein	0.815939	1.81383	1.02467	4.26289	4384190	3534460	6479450	4236460	8480990	8139480	6012840	7036690	4496010	4275460	5005970	10987700	9082530	9147120
P9WKF1	kdpC	Potassium-transporting ATPase KdpC subunit	0.814667	0.336598	-0.0556869	0.226113	324512	240092	1594090	602515	677028	530861	2454850	953513	2600110	3245520	2508000	2626220	2501660	2031390
O53567	ltp4	Possible lipid transfer protein or keto acyl-CoA thiolase Ltp4	0.814562	2.83524	0.19717	0.630315	4064680	6161770	6021500	7037360	12480400	11068100	10359400	8243620	8419030	8310650	8131950	8970220	9527720	10806100
I6X9V3	Rv0811c	Conserved protein	0.811978	1.56716	0.572698	1.41113	11010700	12786000	25184000	17694800	27182700	21465100	31591400	26329900	19070700	19842900	25046900	27577900	30194900	29512400
O65933	pks8	Probable polyketide synthase Pks8	0.80864	2.8887	0.277432	0.313696	1516930	1581490	1500490	1287110	2795860	2850180	2443380	2489330	4022310	3158100	3141240	3676810	3827730	3899220
O33260	Rv2125	Uncharacterized protein	0.805833	1.54221	1.05879	3.77331	19116100	21205800	18343400	17256600	30078600	25068700	50147500	35406400	27642700	28150800	27863600	65600700	48888200	58044800
O05574	Rv0991c	Conserved serine rich protein	0.80212	1.81746	0.0225819	0.307968	16066300	16289900	29286200	20739300	28411100	32741300	37619300	31825100	16567600	24106800	17216300	17487900	17666800	10531800
P9WNC9	folP2	Inactive dihydropteroate synthase 2	0.800661	3.50319	1.72218	5.59844	14791900	10984800	20970700	16348600	31127800	27207700	26721000	27035900	8704740	9215150	7903700	26321000	28720000	29398500
O53778	vapB26	Antitoxin VapB26	0.795888	1.03406	1.04986	0.140284	11418000	11655900	23076700	14379300	21438300	20408600	40936500	23762600	3794430	15831200	1989980	7855740	11328000	7174740
P9WF43	whiB1	Transcriptional regulator WhiB1	0.795062	1.77695	0.810339	2.03258	42510000	30884300	30518900	22727000	47102100	59441800	39713400	70929000	34975200	28708600	31218900	54746200	48264100	59838000
P96353	Rv1048c	Uncharacterized protein	0.792177	2.92712	0.790956	4.62189	7895330	7657720	11185300	8798350	13324900	14989000	13919200	16378000	10845900	11127000	7599940	17773700	18765800	19153400
I6Y481	Rv0610c	Uncharacterized protein	0.791391	2.30326	0.967329	4.0119	1799710	2153890	3649660	2612030	4106210	4142370	4345670	3730900	2354060	2500200	1790020	4602700	4745210	4280360
P9WFN5	Rv1910c	UPF0098 protein Rv1910c	0.791156	1.00349	1.14761	2.51288	755795	771966	1210750	643488	1254380	1210330	1389350	1952200	760806	1338000	NA	1798740	2324910	2665010
P9WJ39	vapB28	Antitoxin VapB28	0.788648	1.20797	-0.919174	0.883789	16792900	14600100	28674200	13703400	22686200	23668300	30561700	30861200	12743100	16584200	16190600	8561780	10191200	7612400
O06581	prpR	HTH-type transcriptional regulator PrpR	0.781112	1.17536	1.99531	6.23311	2957020	2403700	5546670	3805740	7607400	6437820	4280350	5183680	3484090	3234210	5142430	14623600	13502400	13891100
P9WLW7	Rv1502	Uncharacterized protein Rv1502	0.777958	2.19875	0.945294	5.67845	6723520	7918620	7590070	7358300	12915800	11849100	13140000	12716200	14547900	10811200	13336600	28354400	22756500	25680700
P9WIA7	pit	Probable low-affinity inorganic phosphate transporter	0.777554	1.37699	1.20518	1.51715	32234100	25450500	23759600	29109800	50279600	43248900	25478000	56394800	12375500	19392200	8291810	26627600	31296100	28533700
O69728	Rv3762c	Possible hydrolase	0.77682	2.6386	0.223628	3.29042	5489080	6547490	6047950	7257680	10971000	10490500	12078000	10609400	15027200	17897400	17887900	20887100	20471500	23835800
O06213	Rv2164c	Probable conserved proline rich membrane protein	0.775814	1.99694	1.5308	5.11563	3981560	3541960	2327350	1933130	5031290	4260190	5017880	5522990	2638470	2183230	3125870	7623730	7773810	6261220
V5QQR7	Rv1366A	Conserved protein	0.774894	1.15485	0.443984	0.630315	6468030	5044450	11715400	8040720	11917000	8248910	13055500	12908400	5893510	7831540	5360750	7992210	8017270	9217930
O05841	Rv3225c	Bifunctional AAC/APH	0.774634	3.1623	0.81031	4.98541	9538120	9451870	12388100	12860400	21893100	20605200	16905200	16745200	12047100	14158200	13509500	25754500	23568800	23690100
P9WM99	Rv0027	Uncharacterized protein Rv0027	0.766978	3.13864	-0.524353	3.81456	8663620	8116190	11898100	9443900	14276200	13663100	17077700	16537400	20219600	20796800	20161000	13288800	14058100	15714700
P9WFX1	mbtI	Salicylate synthase	0.764926	2.19875	1.83979	2.22447	35796000	27511300	35347600	36183900	65633700	57521200	37385500	63371900	8849580	8508370	7967920	25165100	30456400	31348600
I6YG87	PE31	PE family protein PE31	0.762493	0.111963	0.139615	0.195208	1557900	3462910	1405710	1416010	2758110	2713200	2331800	1866220	3425110	2017830	6050010	3773140	2789360	7024350
P9WPK7	egtA	Glutamate--cysteine ligase EgtA	0.761765	1.28194	0.514943	2.20609	12005600	11483500	7839370	9806940	18728700	17370600	11399800	25512000	28074000	25446400	28287900	40116000	31459200	40876100
P9WF15	vapB49	Putative antitoxin VapB49	0.759979	0.957323	0.396033	0.0844329	22172800	15780700	36439100	20950900	31140400	31203300	79874200	41825200	14136500	28553400	7665450	17769300	21817100	18602000
P9WMG5	mce2R	HTH-type transcriptional regulator Mce2R	0.757909	1.82948	0.802604	2.30392	20284700	13317200	28171800	19086200	31746500	27827600	39774300	34831200	20180800	23311900	12117900	30393900	35994300	35200300
I6XFI7	Rv2867c	GCN5-related N-acetyltransferase	0.757626	2.6326	1.30003	6.16119	7454820	7124880	7192330	6327750	12534600	13090600	9908870	11671600	7249060	8723780	5467270	17849600	21002900	17742500
P9WKX1	Rv3785	Uncharacterized protein Rv3785	0.757355	1.74637	0.937049	2.30847	4143890	2789770	7860390	5847340	11320400	7631270	7510270	9257790	3949270	4361640	4960670	8551640	8350830	8341280
I6XHG6	Rv3527	Uncharacterized protein	0.751531	1.60458	0.662384	3.40061	1586900	1868540	1769620	1751880	2846410	2716570	4237900	3082310	4110550	4849480	2756550	6151990	6505750	7009670
O06800	Rv1767	Conserved protein	0.750195	2.82136	1.51115	2.8657	14286200	17202600	15515500	16478400	20890400	26369500	33339900	27444900	5338480	7041070	5497580	16787000	15670100	13327500
Q50699	Rv1277	Metallophos domain-containing protein	0.749455	1.54665	1.01118	3.67611	11009000	9751910	14906700	11607500	21237600	16784300	13772400	22373000	13197500	12276000	9598740	24743000	21487600	28299900
I6YA29	Rv2714	Conserved alanine and leucine rich protein	0.749439	1.35676	0.45104	1.34993	18979400	29398600	26431200	25407700	40573200	23725700	46575200	53936600	28229100	29811300	18305200	42625900	38589900	36468900
O53639	oxcA	Probable oxalyl-CoA decarboxylase OxcA	0.748511	4.53942	0.78118	6.89345	14699500	13844700	15388100	16107000	27390600	23641400	22734400	26907500	23786000	24652500	22978100	40877100	37775500	41062800
P9WL17	Rv2926c	Uncharacterized protein Rv2926c	0.747342	1.09816	0.0396598	0.0756759	12513900	9258860	8043430	6862800	12152700	10615600	16892600	23886600	16938500	17216600	15185200	17410600	13289200	21023200
O06612	Rv1578c	Probable PhiRv1 phage protein	0.746072	2.3376	0.656303	1.85813	16599700	10304300	16177700	12025400	22823400	19412000	27003300	24479400	9573620	11953600	5524670	15088400	19688300	14326600
P96856	kstR	HTH-type transcriptional repressor KstR	0.744847	1.62526	0.727879	2.01287	41897200	41384800	59739100	42438600	67344800	56821000	98498000	73984800	45358900	58710200	35357800	75123500	78129000	70461500
I6XYM2	dsbF	Probable conserved lipoprotein DsbF	0.744222	1.57105	0.668862	1.00164	8182230	13312500	13659200	14125200	18883600	15921900	27544400	26295900	9620530	16005400	4745910	14851900	19180100	15294900
P9WQ63	mbtB	Phenyloxazoline synthase MbtB	0.743768	2.01118	1.33316	1.80733	44513700	39205100	39347800	48287600	79196400	67789500	45158100	72640200	11099000	12485200	15972800	31456900	28126900	33700800
I6XVY0	lpqP	Possible conserved lipoprotein LpqP	0.741387	0.307418	0.496346	1.27363	17406500	25692600	20568400	36629400	55240200	36335900	3875780	41002400	42396100	56901500	48317000	70487800	67833600	68157700
P9WKM1	Rv0966c	Uncharacterized protein Rv0966c	0.735495	1.22869	1.17553	6.11034	33541200	36659200	45350500	54641900	75297300	67468000	39086100	69075600	73233100	70720700	84239900	165884000	158230000	165416000
I6YEW1	Rv2990c	Uncharacterized protein	0.733875	0.839295	-0.39587	1.27002	763571	1072090	2773080	2254420	3071540	2712850	2819470	2622650	5145460	6676610	4290280	3910710	4492320	3867730
P9WF47	vapC48	Ribonuclease VapC48	0.733742	0.456871	0.558074	1.42536	831245	799881	3121610	1720430	1496240	2690920	5192070	1552380	3867020	3822230	2204970	5627480	6001650	5197910
O53451	mazE3	Antitoxin MazE3	0.73173	2.39385	-0.930746	3.29844	14090800	14641400	16003000	16353100	23791800	27660500	20410800	27097200	27160800	20016900	24470100	12010900	12836700	17302200
P95238	Rv2342	Uncharacterized protein	0.731367	1.62496	0.133076	0.729958	111928000	110100000	184568000	139914000	182762000	170621000	235349000	244503000	141987000	192049000	182905000	196128000	202138000	200579000
I6YDM0	Rv2516c	Uncharacterized protein	0.727709	1.5721	0.0946999	0.0942641	24621600	25337500	21384600	17598600	35881300	25140100	57650000	40305300	31260600	26811700	30098800	29623500	32140800	34973700
I6X5G8;P71627	Rv2828c	Uncharacterized protein	0.727001	0.171023	-0.81884	0.708344	5388350	4021170	14709700	6458420	8297710	11943900	11311000	5150900	7736240	10357600	14357200	5871700	5737570	7427620
P71839	Rv0786c	Conserved protein	0.725496	1.82547	0.674849	1.97091	20021000	17536400	22097200	20085700	36687400	23593100	30461500	35853700	17672500	18546500	11036800	23427300	28212900	33102100
O53336	Rv3190c	Uncharacterized protein	0.725385	2.34934	1.66295	7.49314	3197730	2204500	2857420	2361720	4509730	4210870	4418150	3774610	2928760	2615330	1816200	8281810	8072510	9240340
O05312	Rv1211	Conserved protein	0.719142	0.870834	0.686723	0.905212	22919900	23430300	29594000	14588600	31484800	18450400	44817000	46821400	21832000	28121500	13452500	29316800	36492700	35141300
P9WKV3	lprQ	L,D-transpeptidase 5	0.717238	2.18815	1.47799	3.63798	43687900	36185900	34545300	31605400	60123700	66347500	41290500	56160600	14261200	15464400	12752600	44211700	39726000	38644200
I6XWJ8	Rv0914c	Possible lipid carrier protein or keto acyl-CoA thiolase	0.715461	2.74769	0.193344	0.731592	38196900	48320100	37446700	34572500	62076000	62131400	54197100	64343300	74430400	68462900	71420600	81663100	67781000	83277000
P9WPC9	clpC1	ATP-dependent Clp protease ATP-binding subunit ClpC1	0.714998	4.99281	0.745078	5.61335	517070000	509658000	551856000	531548000	838340000	858214000	934765000	863073000	426382000	467185000	370867000	821855000	706473000	714644000
P9WM49	Rv1265	Uncharacterized protein Rv1265	0.714464	1.99643	0.628316	1.07857	96069100	95773200	110364000	93669100	144352000	122940000	226465000	170437000	62431700	64471000	57460600	96504400	102922000	95106600
O06593	Rv1597	Methyltransf_11 domain-containing protein	0.714384	0.840863	0.510902	0.665189	7153830	6876130	15239300	14258700	17906600	14903000	17226700	18227000	17668100	24667700	11981700	19092700	26509900	25176000
P9WPE9	groEL1	Chaperonin GroEL 1	0.713344	3.30656	1.05402	4.54944	1794820000	1968270000	1747140000	1695830000	2594410000	2478170000	3212990000	3263070000	1221450000	1475630000	1063960000	2674070000	2526750000	2536110000
P9WL07	Rv3127	Uncharacterized protein Rv3127	0.711617	2.46257	1.21735	1.71587	387883000	516405000	413175000	578388000	816872000	705444000	578663000	819949000	130859000	125743000	110386000	283049000	292376000	294150000
L7N691	Rv1473A	Possible transcriptional regulatory protein	0.709484	1.18643	-0.152459	0.575373	5875360	4776570	9049390	6801720	8347930	9432000	11297800	12278500	7514840	12845800	6864270	6761220	7126670	6519920
P9WQJ7	irtB	Mycobactin import ATP-binding/permease protein IrtB	0.707365	1.51568	0.908635	2.34112	7006020	9971610	7021440	6081110	11321500	11861200	7808160	11582800	4423520	4554640	5723520	8439720	8550280	9197570
O86314	Rv1231c	Probable membrane protein	0.70058	1.05407	0.353526	0.469383	15969500	21181600	18320700	33647800	36101000	29407300	25542600	34790200	17377600	23316500	13112700	22203000	22572800	21811600
I6WZD9	Rv0765c	Probable oxidoreductase	0.697516	2.00913	0.50617	2.59598	33535300	31408200	45839300	37827000	59667400	40938100	56061600	59866900	45266300	48454100	46286400	62481800	65739400	68476200
P9WNN7	echA12	Probable enoyl-CoA hydratase echA12	0.696394	4.46053	1.09518	6.0649	26060200	21148000	26090200	23525300	39563700	41376500	40787100	34343100	17469700	19096700	15564700	37322300	39363000	35266000
P9WJW5	ogt	Methylated-DNA--protein-cysteine methyltransferase	0.693536	2.30773	0.937818	2.51268	38741400	46552300	50158300	36484500	66005800	59003400	76346200	71934800	31725500	40826300	19967600	48079200	62341300	60774300
P9WMK1	hspX	Alpha-crystallin	0.692505	1.47282	2.00987	0.794618	5313380000	8218400000	4326780000	6377620000	9179280000	6592400000	9714390000	12551400000	644147000	694475000	381418000	2148210000	2594270000	3030150000
O69731	Rv3766	Uncharacterized protein Rv3766	0.691536	2.17031	1.15629	4.54944	13953000	14540700	15165000	14106700	22439100	21007500	23826500	27368200	14239600	13500600	17236000	35390600	25038400	31737800
P9WKV9	Rv0477	Uncharacterized protein Rv0477	0.689296	0.791528	1.14928	1.68705	NA	2301940	2642310	2416470	4214780	2947780	4282370	3578320	1777310	3571290	837472	3196240	4956480	3942120
I6Y4R2	fadE9	Probable acyl-CoA dehydrogenase FadE9	0.687239	1.97598	1.94939	8.11978	24973900	25706800	38397800	28432400	45066800	47487200	42108100	40487400	26773000	31339900	24303300	106923000	93391900	103400000
I6YAE2	Rv2843	Probable conserved transmembrane alanine rich protein	0.686872	2.05952	1.0832	4.42465	22619300	36747800	27727900	29784400	46636000	50893900	43001800	45946700	26236200	33929700	11934300	58741900	55153500	55587600
P9WF17	vapB35	Antitoxin VapB35	0.686705	1.16893	-0.0427065	0.0639578	10526800	17303600	28208900	16696700	23579800	23315200	37205300	31147200	14687300	19812700	10097700	12183300	16962300	14258900
P9WIZ9	acg	Putative NAD(P)H nitroreductase acg	0.686471	1.91601	0.846959	0.588241	138274000	210005000	151490000	236670000	309581000	314793000	214266000	272188000	39796300	39915700	41790700	71757900	80547600	71796600
P9WF81	vapC28	Ribonuclease VapC28	0.683838	2.32154	0.930208	2.32312	9727700	5702200	8955910	10748600	14279100	15734400	13538900	21348500	7017710	7891250	4757030	12450800	14301000	13372600
P9WGX1	rsmE	Ribosomal RNA small subunit methyltransferase E	0.683793	1.81383	0.607314	0.81758	6438940	5591370	8360830	6765340	12110700	10451400	7113590	10759400	3184440	3234430	2925540	4441100	4851240	5102970
O69662	Rv3694c	Possible conserved transmembrane protein	0.682879	2.56574	1.8078	3.6779	5506470	5612930	6646590	7825090	12378500	9559600	10121100	9262220	1965310	3782770	1561500	6864370	8235530	6880720
P9WQ31	Rv1319c	Uncharacterized protein Rv1319c	0.682208	1.2504	-0.322192	0.452585	6332460	6257070	11012600	7205980	11004000	9284980	10719700	11689600	9738480	9869380	6692060	7789360	7846930	7703390
O53850	lpqR	D-alanyl-D-alanine dipeptidase	0.680112	0.983438	0.737256	1.08544	11395900	8355130	19662500	12680600	19218200	16088100	24649600	19358700	11334900	14073800	5225240	13700100	20902800	18895300
P9WNS7	dus	Probable tRNA-dihydrouridine synthase	0.680045	3.49334	0.0549734	0.128946	30996000	30272700	37589300	31016400	50734300	48621300	51164600	41981300	32067500	34667600	28636300	33313000	29924400	34919300
O33259	metH	Methionine synthase	0.674569	4.2047	0.595795	4.84657	19836500	19158400	21801300	21751800	32746200	37057100	33231600	33148300	26429600	27396600	22679500	37650400	44235400	39943200
P9WK83	lipB	Octanoyltransferase	0.672249	2.83802	1.07923	5.54504	16754400	16234100	19577000	13539200	25824500	22587200	26744500	30166800	16670600	17430300	20088800	36828600	32924100	38062900
P71622	vapB22	Antitoxin VapB22	0.67112	1.10295	0.343664	0.986506	3794550	4142270	6226150	4731260	7711360	6418040	4737610	7999150	5153670	7398870	6027180	7648340	7696530	7073440
P95072	sppA	Possible protease IV SppA (Endopeptidase IV) (Signal peptide peptidase)	0.669472	3.81023	1.60324	7.97329	81686400	90803700	88234700	90955600	146546000	159485000	121232000	138213000	68941600	70852500	52973400	209462000	215256000	199146000
P9WQN5	mpa	Proteasome-associated ATPase	0.667643	4.37798	1.08909	7.32004	76613200	85345200	85001800	102065000	136769000	133823000	126761000	144007000	82747700	83997600	77398500	176426000	161454000	176037000
O06619	Rv1571	Conserved protein	0.665995	0.149005	1.0441	1.11564	14048400	16092800	51638100	24551200	32192900	21826300	38021400	32295400	9196370	25915700	NA	31088400	36202000	36216500
P96843	fadD3	3-[(3aS,4S,7aS)-7a-methyl-1,5-dioxo-octahydro-1H-inden-4-yl]propanoyl:CoA ligase	0.66525	1.44326	1.18555	3.60865	19176700	14614300	30836300	19104200	30803700	32090900	29903800	26445300	13826400	15814400	10915100	29659400	31448200	33412800
P9WMC7	Rv2912c	Uncharacterized HTH-type transcriptional regulator Rv2912c	0.664611	0.0717434	-1.55594	1.35436	238275	318174	997166	1081570	1251870	471805	1462220	833129	6291960	392820	2438620	1314070	829392	629332
O53465	vapC45	Putative ribonuclease VapC45	0.663993	0.67837	-0.276458	0.484897	50654000	60183600	124479000	79769000	96315500	74219500	145060000	125434000	75836000	98543100	70344300	54365000	62611400	65395200
O07721	fadB5	Possible oxidoreductase FadB5	0.663114	1.63782	0.902181	4.8627	29373200	29403400	34350500	30040800	56214600	50624100	31959100	43505600	44831500	45434000	49234800	84911100	77278200	87050400
O33254	Rv2119	PDDEXK_1 domain-containing protein	0.662889	2.15845	1.19979	6.20117	9575550	6306350	12068200	11377300	17991600	13977500	15182000	19891000	15082800	15404500	16054000	35385000	32635100	38403100
P9WHU3	Rv2190c	Probable endopeptidase Rv2190c	0.65939	1.48968	0.854699	1.68086	10677500	8783430	16023400	11296900	19304400	17228900	17477800	17045700	8120190	13429800	3597470	13484400	14709700	14684400
P71885	Rv2327	Conserved protein	0.659165	1.51757	0.681345	1.7482	29275200	25424100	48713900	33860700	47805500	43907100	69152700	51896700	31624300	35959900	25998700	50713800	51934900	44811300
I6Y8S6	purS	Phosphoribosylformylglycinamidine synthase subunit PurS	0.65818	0.990991	-0.485138	1.92241	19487900	23904500	21035700	17915800	33795000	16049200	30154900	38806400	42717400	48223000	44207900	32613600	28779700	31583400
P9WFR1	Rv2958c	PGL/p-HBAD biosynthesis glycosyltransferase Rv2958c	0.657631	2.41988	0.692323	1.44471	15413700	14673300	16472200	18332100	27558100	28821200	22741600	19519200	8635810	10286400	8975280	14503000	11922700	14721800
P9WP49	csoR	Copper-sensing transcriptional repressor CsoR	0.654004	1.18217	1.16155	1.74712	32754300	34531000	58355500	43544900	55961100	46686400	82992200	66893600	24204600	34398700	19242900	44953400	55138300	54145300
P9WHG7	parE1	Toxin ParE1	0.652695	1.08083	0.883878	1.18493	2723250	2626750	3281970	2650740	4464310	3310600	7486790	3984150	2340510	3836580	1224830	4113660	4532890	4319010
O86374	pmmA	Probable phosphomannomutase PmmA (PMM) (Phosphomannose mutase)	0.651753	2.55453	1.53525	5.22474	52829800	48006600	54326500	55223200	89247000	79103700	77571600	90259600	38272000	59919100	33521100	94253100	112677000	110927000
P96397	fadE3	Probable acyl-CoA dehydrogenase FadE3	0.646959	2.32777	0.584749	3.41579	3581690	3764210	4654170	3505270	5901330	6410970	5406500	5601350	6665150	5524090	4929490	8284910	8944980	8085830
P9WJG3	carD	RNA polymerase-binding transcription factor CarD	0.646423	2.19875	-0.0211399	0.0165024	103817000	152561000	149221000	202420000	216193000	256181000	263644000	204863000	83204500	111298000	93302500	96845000	91945300	80261700
P95006	vapB19	Putative antitoxin VapB19	0.645794	0.912091	0.0776833	0.0546291	2443270	2918610	2126050	1513630	3546430	2087220	3602730	4028030	2318970	3655430	2414770	2548360	2508670	3493940
O05895	alkB	Probable transmembrane alkane 1-monooxygenase AlkB (Alkane 1-hydroxylase) (Lauric acid omega-hydroxylase) (Omega-hydroxylase) (Fatty acid omega-hydroxylase) (Alkane hydroxylase-rubredoxin)	0.643479	1.14559	1.42814	4.54944	3907740	4750500	7056650	6125020	11843700	8405350	6756070	8583210	5765690	7963540	6579930	18326700	13561700	17706600
I6X5T4	Rv2943	Probable transposase for insertion sequence element IS1533	0.64229	0.718355	1.88281	3.11628	1192070	1244390	1683740	2499730	3599400	2412010	1470130	2158230	793434	862997	641331	2926120	2604220	2997360
P9WGH9	sigH	ECF RNA polymerase sigma factor SigH	0.642109	1.04405	0.233154	0.212526	73316800	69999600	97158400	73097800	110971000	68043700	128186000	117525000	98386100	83157100	79259900	97743000	93933300	99300400
P9WL75	yajC	Sec translocon accessory complex subunit YajC	0.641776	1.42608	0.310445	0.425697	144458000	182072000	113367000	118577000	152686000	180949000	229451000	238341000	116882000	103711000	98732200	121604000	128611000	151578000
P9WHQ7	purF	Amidophosphoribosyltransferase	0.639101	1.89881	1.13174	4.80177	31012900	25693200	32918100	30569500	56597300	46912700	31592900	48993200	34305900	31344800	31205300	70181000	64707200	68683400
O07720	Rv1913	Lactamase_B domain-containing protein	0.637739	1.41224	0.601561	2.55465	8674550	7989930	8572960	8789960	13111600	13723600	7973860	13840600	8647470	9883470	6143690	13980300	13121300	13021800
P9WHN5	pup	Prokaryotic ubiquitin-like protein Pup	0.636358	1.91864	1.10494	2.23234	3743340	3453620	3513670	4604190	5038860	4622090	6241440	6296250	1679750	1604060	649578	2707490	3559030	3450170
O07808	Rv3815c	Possible acyltransferase	0.635308	2.05952	1.56998	4.3304	13155200	10079700	20218300	14941600	23894800	20557600	23084300	20064000	7044630	8518590	6211390	20915600	20982000	19038900
O05310	Rv1209	Conserved protein	0.634896	2.92712	-0.499672	1.28353	50569800	50940500	55865400	47405200	83115500	74331200	103859000	74512300	54975800	59443800	49286800	37568800	47997700	38882600
O53464;P9WHT1	apeB;vapB45	Putative antitoxin VapB45	0.634406	0.522461	2.07914	1.23991	75494500	48854900	24855300	29040900	57460100	63466000	60331700	60585800	7756250	27477900	3829170	29177900	56593500	32774400
P9WKG1	ispH2	4-hydroxy-3-methylbut-2-enyl diphosphate reductase 2	0.633085	3.25134	0.801582	3.95297	60678100	58197400	76818700	65654900	98094700	97832300	108262000	93973100	54583400	66448200	44647600	86706200	95139500	98715800
P9WHI1	recX	Regulatory protein RecX	0.632422	0.730164	2.42285	2.08176	1727600	1362620	2122690	1590170	2677420	1421940	6039110	2465670	637950	1257230	187352	3420870	3496360	3354170
P9WNZ9	erg3	C-5 sterol desaturase	0.632278	2.44886	2.44117	5.93784	4894430	4652350	4134530	3021640	7449660	6103240	6582680	7037080	2029150	1439640	1511670	8738010	6533230	8209600
I6X540	Rv2683	Conserved protein	0.629789	1.68933	0.568569	1.24606	33942800	33321200	53808100	43842700	61482400	58878100	83864500	55787100	31962400	42973400	21662000	47401900	52890400	45962800
P9WJD7	espC	ESX-1 secretion-associated protein EspC	0.627441	0.386628	-1.20119	4.88254	3869450	6668980	8609990	9385110	11483900	9388050	12119400	14051300	53322900	65910700	71575100	24038100	32412200	28665600
P9WFH3	Rv3787c	Putative S-adenosyl-L-methionine-dependent methyltransferase Rv3787c	0.627105	1.46948	0.0923147	0.166786	4020700	3118730	7074440	5311520	7605970	6807300	6498980	8681820	6035200	6115230	6423900	5952320	6519320	7907750
O05446	Rv3899c	Uncharacterized protein	0.626218	0.940052	0.879502	0.568309	1490500	1159420	3004270	1966910	2260960	2407580	3759020	2928980	455803	824052	NA	1154220	1177300	1229240
P9WJ33	vapB32	Antitoxin VapB32	0.625198	1.11812	0.835808	0.278265	59535200	48054400	86891900	57430100	83154600	90398100	167494000	90011800	24032300	52407500	12769500	35042900	56228500	42894200
O53744	Rv0459	Uncharacterized protein	0.624347	0.581477	0.298583	1.39674	4198100	7637480	3705090	5052770	7390280	6174270	8480050	6870060	10157600	10235600	5491080	11161000	12493200	14653500
P9WJ19	vapB42	Putative antitoxin VapB42	0.623376	0.372852	-0.750122	1.14004	5241750	5694660	7817020	4520860	8419860	8427410	10287800	5005190	10487900	3807160	1980120	2263560	2948100	2236790
P9WKQ5	Rv0885	Uncharacterized protein Rv0885	0.620333	0.65596	1.1155	4.6639	7606180	7554920	9640620	7529580	14305700	11482200	9234800	11823900	11654700	12007600	9482190	32349600	25252300	22606000
O05598	pks16	Putative ligase Rv1013	0.618596	4.32607	0.897842	5.43458	111483000	109518000	102124000	93017500	169372000	166894000	148868000	158057000	78738700	84142400	62455600	146712000	129520000	149148000
P9WHW9	PPE68	PPE family immunomodulator PPE68	0.617542	1.97417	1.07717	1.27568	25168100	14237700	27710900	26552700	37315800	41382300	51888700	37970800	9353750	20355900	3538940	19735400	30591300	18595800
I6YC91	Rv3489	Uncharacterized protein	0.617236	0.857045	-0.417127	0.382983	223670	518742	882199	1087080	1000020	1144280	2589550	1004670	1107930	1839670	838198	829745	1037860	746672
P96277	Rv0431	Putative tuberculin related peptide	0.616259	1.35303	1.76893	0.867343	21656300	17129000	28842800	31108400	46641900	27202100	43097200	34312600	4761530	10466800	1733330	10232200	17733400	16227300
P9WKA7	Rv3480c	Putative diacyglycerol O-acyltransferase Rv3480c	0.615617	1.95146	0.474032	2.78303	18574500	21251700	16519500	16355700	26575800	27195700	19810400	28419100	25694000	29161200	24959400	35688600	36005900	32990400
I6YGD8	ltp3	Probable lipid carrier protein or keto acyl-CoA thiolase Ltp3	0.613635	1.95017	0.160385	0.721655	4745360	3504340	7039480	6522130	10490700	8552600	7710460	8687900	9152500	7982870	10517400	11184900	9771310	10228700
P9WK15	mbtK	Lysine N-acyltransferase MbtK	0.613617	1.2716	0.616898	0.430413	11143200	11556800	17462800	18277800	19371400	21122300	42677500	23280300	9251330	11938400	7781400	13754800	14187600	15433000
P9WMJ3	virS	HTH-type transcriptional regulator VirS	0.613028	0.886408	0.860815	1.35479	1800680	2510010	4916570	5134050	6949010	7407250	4409690	3910410	3635290	2989710	3465020	6333320	6292700	4557960
P72005	Rv1748	Uncharacterized protein	0.612496	1.11812	-0.344855	0.299011	7322370	6360460	11172000	5938340	10913200	8924380	15798500	10006500	6480550	6963980	5198730	5102700	5213950	4810220
P9WM83	Rv0569	Uncharacterized protein Rv0569	0.612103	1.55539	0.579607	0.176877	151747000	263627000	190631000	227375000	274696000	236204000	364220000	400466000	42910600	51414800	35716100	51350100	81992400	64127400
O07206	Rv2705c	Uncharacterized protein	0.608571	1.72373	0.780383	2.47576	10161100	3885120	9319860	7863830	11895700	11199600	14305100	14593200	12130100	10203500	8710470	15643300	17525400	18866000
I6Y2Q7	Rv3136A	Conserved protein	0.607157	0.940763	2.36013	4.53065	10617500	15671000	7320670	8148630	23456700	14292800	NA	12131500	5144160	5195940	6499060	27821900	26676800	23593800
P9WIZ7	Rv3131	Putative NAD(P)H nitroreductase Rv3131	0.606846	1.51568	0.847476	0.766874	204564000	261913000	259688000	299997000	460187000	358187000	253154000	436173000	94124700	88143100	91555300	143196000	168392000	164740000
P9WIM3	Rv1847	Putative esterase Rv1847	0.605315	2.32777	0.313152	0.86221	71226900	55924400	84335800	67136900	93306500	97331300	116780000	113163000	66763700	89234000	62885000	82948500	82323300	94280100
P9WPW1	ipdA	Cholesterol ring-cleaving hydrolase IpdA subunit	0.600629	0.480081	1.29465	4.02662	1501330	1023390	2901300	3326610	3609100	3239040	3437010	1933190	2656070	2644510	1652810	6044370	7875410	6487430
P9WN05	pmt	Probable dolichyl-phosphate-mannose--protein mannosyltransferase	0.600087	0.557579	-0.214511	0.171615	10946200	8460450	11074600	19957600	19259200	25821100	12338700	14120100	14899900	NA	NA	10884700	12841300	16007700
O53165	Rv1474c	HTH-type transcriptional repressor Rv1474c	0.599486	1.00966	0.421297	0.177288	4612980	3640810	3064230	3746660	3777410	5687050	10115700	5506270	1175510	2037660	1611650	1677400	2866410	2158210
P9WNE5	bfrB	Ferritin BfrB	0.599045	0.701258	0.364516	0.191305	149535000	258225000	233309000	331630000	376900000	242142000	367633000	407707000	211070000	373457000	137090000	226474000	344513000	271742000
I6Y4S9	Rv0776c	Uncharacterized protein	0.59883	2.37848	1.457	6.15981	2809240	2454990	3079050	2629700	4670580	3898520	3837270	4338690	2568000	2225000	2301410	6318240	5266290	6880680
I6Y8K3	Rv0737	Possible transcriptional regulatory protein	0.59491	0.663555	-0.926693	1.32998	5956510	7744260	16994700	11257000	15387300	14345300	14353800	13233100	14300800	7975690	13446400	7073650	8225520	5904160
P95151	Rv1864c	Conserved protein	0.59467	1.62032	0.33622	1.07948	28135900	23761300	39442200	37402500	51387000	47584300	51990100	40233700	30387800	38870400	24666300	38362900	50135300	37086800
O06582	prpD	2-methylcitrate dehydratase	0.591737	0.351221	3.19783	7.38366	23109800	28406800	22920300	23403000	40372600	29725000	21074700	47359900	17706000	21339100	17117900	162466000	154203000	202361000
O06820	Rv1439c	SnoaL-like domain-containing protein	0.5909	0.427288	0.108652	0.281539	1969040	2235180	9177890	9648260	7818130	9372080	12269400	6425850	6173520	9423230	7703080	6673820	15859500	8305620
P9WHM1	purE	N5-carboxyaminoimidazole ribonucleotide mutase	0.58687	0.831547	0.219583	0.0700693	124343000	101968000	177861000	110439000	157468000	124516000	231318000	195171000	97764800	141435000	85452100	113837000	123162000	95008600
P9WNV3	ligD	Multifunctional non-homologous end joining DNA repair protein LigD	0.585812	1.35676	1.07726	6.81514	12874900	12848100	14780400	13555800	19362100	20307300	14852700	21152500	22773400	23811000	21440200	51909500	43722600	48052500
P96235	Rv3843c	Probable conserved transmembrane protein	0.58561	0.712112	1.50105	4.72598	115778000	100107000	69189000	65616900	141286000	133399000	70115000	120659000	69268800	77606800	66858300	206911000	185682000	196064000
P9WMJ1	Rv1395	Uncharacterized HTH-type transcriptional regulator Rv1395	0.583174	1.03209	0.68276	1.65171	1757520	821413	3465560	3221240	4384260	4084060	3374830	3211380	2560590	3397920	2058010	4983970	3608610	4110280
I6Y4K0	xylB	Possible D-xylulose kinase XylB (Xylulokinase) (Xylulose kinase)	0.582597	1.97794	0.399419	2.42276	12429400	10695800	16365400	12701300	20369000	18851900	16796500	18782400	15365500	14664100	10583200	19341600	18797800	21845700
P9WPT9	ctpB	Cation-transporting P-type ATPase B	0.581819	1.45316	0.742281	1.94349	14011600	12672300	16086200	15943000	26796100	24112900	14572600	20721200	10300700	13021100	8236030	19134100	17231200	16382400
P9WMS5	Rv3376	Phosphatase Rv3376	0.581672	0.627933	1.31638	2.64512	12596900	10486400	40704000	29774500	31938100	31474200	67967900	28663000	30631900	40153100	28882600	76285600	88713600	62289800
P9WMR7	Rv1341	dITP/XTP pyrophosphatase	0.58124	0.607675	0.569104	0.486917	1512210	1632560	10905000	8827190	7781280	7134490	18069100	7867910	6273220	7245170	6238180	9306960	11862100	8547780
P9WL19	Rv2923c	Uncharacterized protein Rv2923c	0.579089	1.46771	0.964538	1.97176	21109200	19430900	26120600	22042600	29893800	24280200	35817700	34570900	14350700	19851700	11778700	21710500	28004500	28279400
P9WFL1	Rv0004	UPF0232 protein Rv0004	0.578303	2.6738	0.326078	1.48188	8702560	6557940	9639650	9727140	12895000	16020400	14491600	12311400	10656500	8554060	12247700	13359000	14055000	12478000
O05872	Rv3226c	Abasic site processing protein	0.575533	1.55539	1.25236	4.33834	18228400	18256300	22856900	22065800	30864600	29830500	30258600	29635500	15482700	22249000	5449980	34591500	41836400	36884600
O50431	fadH	Probable NADPH dependent 2,4-dienoyl-CoA reductase FadH (2,4-dienoyl coenzyme A reductase) (4-enoyl-CoA reductase)	0.575405	1.75367	0.99508	4.52843	105710000	98595200	117436000	126718000	180054000	207453000	133242000	152455000	117343000	133103000	88856300	249859000	233887000	215783000
O53520	Rv2186c	Uncharacterized protein	0.574665	0.449826	1.95817	1.05271	7900960	6029250	18751000	10400200	11840300	15416200	18799300	11807900	2130750	9164290	2579600	10023500	10849700	8295590
O05900	Rv0907	Conserved protein	0.572927	0.671062	-0.235825	0.470111	3366400	3772020	9822460	8340120	9155010	10588600	8862270	6668490	9097610	10299900	9394130	7977490	8820810	6550160
I6X4J0	Rv2522c	M20_dimer domain-containing protein	0.572621	1.36795	1.30311	3.01906	27937200	24661200	24571100	21574500	34844700	26635900	40591100	38374700	11283800	17749800	4592970	26399300	35346600	27844000
P9WQ91	aspC	Alanine aminotransferase	0.572449	0.835724	0.297678	0.659425	49534400	57633200	96614900	126004000	120761000	157550000	108613000	90670900	77665000	78206600	84882600	119968000	96128800	89076300
P9WKI1	ino1	Inositol-3-phosphate synthase	0.571968	3.50194	-0.105764	0.378747	195707000	178883000	179993000	176301000	268629000	295916000	264858000	231325000	142815000	157889000	151059000	146575000	140381000	111917000
P71837	Rv0784	Uncharacterized protein	0.56968	0.438503	1.96111	2.3413	1139840	488212	4332050	2498000	2602610	2796650	5472960	2109700	1107040	1666230	1180880	4597900	5267340	4240230
P9WJF5	csm5	CRISPR system Cms protein Csm5	0.568905	1.02561	0.594001	2.52021	4486340	3664600	6340710	5808370	8528510	5635480	6742630	9310760	6940050	7968000	4548730	10475500	10193300	12788500
P71810	Rv1382	Probable export or membrane protein	0.5659	1.49046	0.482532	1.87456	14583800	16101800	23708800	23572900	32475900	32793500	22569300	26255000	18385500	20478200	13157900	28292100	25663400	25688100
P9WJP7	Rv1688	Putative 3-methyladenine DNA glycosylase	0.564823	0.597631	0.840318	0.757592	13503100	8105110	22606400	16962100	22277400	16410400	25163700	22786900	11077300	21101900	5232170	19833300	21774300	12678500
O06299	Rv0348	Possible transcriptional regulatory protein	0.562907	1.63857	0.58138	2.39804	21688500	22007300	16559500	19678300	32820800	28288000	20908700	39043300	25449200	25548700	28204300	38075000	39106200	38228000
P9WMI3	Rv0023	Uncharacterized HTH-type transcriptional regulator Rv0023	0.561121	1.46921	1.00089	2.95105	28690900	27829100	37404100	31744700	40626500	39723900	52386700	48541100	23546300	35636000	13297100	47202200	42281000	47121600
P9WM79	Rv0574c	Probable polyglutamine synthesis accessory protein Rv0574c	0.560474	0.403175	1.11273	1.53895	1117380	1738480	1015120	1923220	2646590	2526670	815069	1685020	1063370	925430	732669	1778280	2001290	2503410
P9WMJ5	blaI	Transcriptional regulator BlaI	0.558923	1.14993	-0.766371	1.22872	5811560	8008020	14911300	13731300	16476000	15549700	23716600	12155000	14847600	15226200	15350300	8951400	10575700	8752180
P9WLD7	Rv2300c	Probable metallo-hydrolase Rv2300c	0.558087	1.11245	0.250745	1.28353	4354750	4892720	4815620	7535140	6826560	7467180	6327970	8127290	7350630	8737380	7555830	10070600	8729040	8990090
P9WJ91	mazE4	Probable antitoxin MazE4	0.558012	1.80083	-0.880259	2.62459	9764010	8360110	11384800	11750600	14464700	15898600	24005100	15237500	19832500	16231000	20377100	10774400	8697330	11879700
P9WH05	deaD	ATP-dependent RNA helicase DeaD	0.554345	1.2285	0.743213	3.30715	17551500	17920700	27611200	25434300	34686900	31939100	22330800	31727800	23646700	24868700	25088700	42038500	36501100	41627700
P9WLT7	Rv1590	Uncharacterized protein Rv1590	0.551723	1.78002	0.307563	0.356379	25159100	24781100	29883500	19882300	32291400	30775200	43334500	40912700	15933300	20741400	9459700	17339900	20219900	19719300
O06241	Rv2134c	Conserved protein	0.549166	1.92498	0.305168	1.0144	37110900	46530700	57635400	69032400	77954800	90654000	73782000	74465200	47875600	28115600	43807100	58569700	54126400	52856800
P9WH19	rimM	Ribosome maturation factor RimM	0.547955	0.305581	-0.624517	0.439664	3459080	4411230	18527000	11011900	9818330	10117000	17206900	12431800	12449800	11849700	6985820	7148110	8175100	7686150
P9WQJ9	irtA	Mycobactin import ATP-binding/permease protein IrtA	0.546657	2.2033	0.842393	0.964359	14456900	15879800	16797400	19551600	29545300	23870100	19612500	23861400	4873640	4110800	6265810	8140030	8738540	8818690
P9WI03	PPE33	Uncharacterized PPE family protein PPE33	0.546127	0.827474	1.13274	1.87456	12173400	14670000	27662800	18977600	26313400	20750500	29951700	22817500	10564700	16221100	9108200	20695900	23866700	23165700
P9WFC7	uvrB	UvrABC system protein B	0.54607	1.76497	0.895543	3.70477	44930600	50007800	58471200	66413900	88325000	85760600	63388800	72629900	44525900	44844400	41145400	88314800	82832000	71800700
P9WPP7	cyp121	Mycocyclosin synthase	0.545054	2.41063	1.11467	3.69046	20404600	14524300	24863700	20521600	29531700	34343000	30182700	27711700	9391940	11017100	14365000	26431700	23857100	22161300
P9WGL9	regX3	Sensory transduction protein RegX3	0.542306	2.15391	0.733982	4.04909	37587700	28573500	29403900	22185900	43309800	39460500	41995200	42437200	28229100	27757000	21760700	48876200	42231900	46166100
P60230;P96354	Rv1199c	Transposase for insertion sequence element IS1081	0.541937	0.641079	0.982293	3.02372	NA	NA	1999680	1018640	2142980	1987350	3837090	2251470	2066480	2319520	2750090	5513710	4582450	4206150
L7N668	Rv3196A	Uncharacterized protein	0.539716	0.41104	0.00321188	0.0166965	2125970	2080280	3759330	2406320	3401560	1581300	7017780	3186970	2602310	3423500	1902450	2072370	2608110	3516170
P9WF21	vapB4	Antitoxin VapB4	0.537151	0.513364	-0.361213	0.177028	1074780	1239430	1934340	854211	1425070	1933090	1288220	2020520	1502460	1920940	2141490	1483930	2006560	1495470
P9WK87	nlhH	Carboxylesterase NlhH	0.535283	0.831124	-0.22828	0.520837	7615540	8318370	16363800	11669600	13458100	12168200	20092400	15509000	18827700	18182000	16309500	14208700	17655400	15521100
O06541	echA11	Probable enoyl-CoA hydratase EchA11 (Enoyl hydrase) (Unsaturated acyl-CoA hydratase) (Crotonase)	0.53487	1.99701	-0.632585	1.34519	37562500	38339000	55165300	42079400	59581500	52613600	64617700	56929600	33619500	35123900	37357300	28196800	22655600	22303100
P9WJ35	vapB30	Antitoxin VapB30	0.532006	0.672175	0.0385975	0.00631796	9376890	10156500	23225600	20479800	15289500	19844200	42502200	24454000	9650160	19106600	11635700	11508200	15622000	11951200
O53298	Rv3081	DUF6036 domain-containing protein	0.530331	2.18108	1.06407	4.95803	14447500	9422920	17964400	14673900	20236200	21822700	24878900	18966500	12972100	13212300	12627400	29441000	27122400	26376700
P9WJY1	Rv0037c	Uncharacterized MFS-type transporter Rv0037c	0.530215	0.152254	0.769127	0.904739	3786600	4559100	5558680	9812940	10788300	8390580	4355830	6220960	9627860	9451260	8879790	17768500	16107200	5538200
O53467	higA2	Putative antitoxin HigA2	0.53002	1.00814	-0.129698	0.276197	15609400	16438200	31622200	27628800	36435900	32857300	27568800	30773200	25325400	31907500	19152700	23148000	19819800	23410800
O07750	lppE	Probable lipoprotein LppE	0.529933	1.13149	0.325576	0.805688	6971100	6494270	5862370	5336100	8315150	9526130	6869170	9975970	11299100	9216450	9425500	13312700	9531190	11811700
O06585	pks17	Probable polyketide synthase Pks17	0.52949	0.365549	1.57541	3.01009	311241	365089	634057	676628	719311	752754	722875	531831	443021	717701	96631.7	1007710	1602900	1320290
P9WG83	Rv0097	Putative dioxygenase Rv0097	0.52806	0.656165	0.613016	0.709038	4870230	9033570	5083410	3255990	7277100	8057810	7068290	7075940	5816250	4517280	4172890	7272680	5361970	6908970
P9WF59	vapC41	Ribonuclease VapC41	0.527049	0.271245	2.13826	1.03183	2379730	1209270	9125020	5871470	6779830	9070510	3529870	5109970	878415	1440200	593657	4880560	3867060	3525760
O07229	Rv0302	Probable transcriptional regulatory protein (Probably TetR/AcrR-family)	0.526521	1.12372	0.987122	4.13861	2397440	3249020	3451190	3328930	4952300	3315490	4522920	5799630	4281620	3979710	5094600	9445280	7208600	8487140
P9WH03	rnc	Ribonuclease 3	0.526351	1.58436	1.58319	2.3578	26917100	25550800	35897000	35521100	37871500	43354200	55665800	46574400	11339100	20311900	5538210	25742000	34665900	33975500
O53240	Rv2991	Conserved protein	0.520951	1.06055	-0.639269	1.02723	16534600	15925700	31013800	28226400	34697400	39953400	27921800	29530200	38845500	31127500	38984700	32145000	24608000	24940300
P95021	Rv2532c	Uncharacterized protein	0.519423	0.592452	1.42282	2.66089	38850800	32457800	33498300	35652700	65640400	33858600	52834400	46285400	26493200	58462900	23231600	66428200	71030600	89872900
O53494	Rv2052c	Conserved protein	0.515993	1.74637	1.67927	6.95791	22750700	24071200	29352900	21520700	34969600	30091300	32954300	34000000	17095800	22921800	15955200	54751900	48449100	58124400
O53164	Rv1473	Probable macrolide-transport ATP-binding protein ABC transporter	0.514529	2.21046	0.954694	4.36239	27060700	25239100	35124600	31662200	47680400	42591400	38974900	41295900	22679200	29589900	17344200	47120700	42623500	43956100
P9WQ03	Rv2630	Probable protein archease	0.512708	1.42104	1.00366	1.92682	7710000	5656660	6847300	8408360	10930300	9838980	7393950	12653000	3010530	3223010	2798200	6036360	5521190	7924120
P9WKB5	Rv2285	Putative diacyglycerol O-acyltransferase Rv2285	0.512409	2.06866	1.43512	6.51613	21853300	23896800	29669900	27455600	46952700	38180400	33255000	35070200	23617400	29343900	19514600	63717700	67837800	63862400
O86346	Rv0939	Possible bifunctional enzyme: 2-hydroxyhepta-2,4-diene-1,7-dioate isomerase (HHDD isomerase) + cyclase/dehydrase	0.511722	0.683354	0.364819	1.06171	12645800	20602600	15002700	24701500	26942600	28307800	15495700	23821700	26235500	25138300	24995100	32371100	29834800	33291600
P95231	cysE	Serine acetyltransferase	0.511636	1.11649	0.652876	2.09963	13465500	8098070	18556000	13423400	17516300	20818300	20908400	16333100	12322100	12466900	15984400	23373200	17977300	19601700
I6WZI4	Rv0822c	Conserved protein	0.511606	0.516004	-0.572975	1.11516	1940180	1891250	4760920	3690100	4196500	3548790	5088180	3830230	4274050	5602910	6669480	3861330	3766440	2830670
P9WNI7	esxO	ESAT-6-like protein EsxO	0.511537	0.53553	-1.29034	6.658	626288	1534030	1175100	2566090	2123270	1690670	3024490	1738780	10327700	9875670	9425830	4037720	4382750	3359880
P9WQM1	cysA	Sulfate/thiosulfate import ATP-binding protein CysA	0.511281	1.15001	2.15953	2.90812	5358990	4751290	9174470	7789010	9968220	11402300	8685890	8771830	1747230	4122060	895874	6678340	9264190	7806090
P9WF77	vapC30	Ribonuclease VapC30	0.510915	0.817759	0.992529	3.50393	4575860	4890050	3786430	4204150	6655580	6200380	3521860	6310730	4215440	3997190	2991940	7104240	8270370	7953090
I6X4W4	arsC	Probable arsenic-transport integral membrane protein ArsC	0.510395	0.975837	0.908633	2.75984	9540030	9390990	9788490	9106090	14118600	12847500	8704570	14394200	5928410	7433610	2341370	10904800	11129200	13178900
P9WKC9	tgs1	Probable diacyglycerol O-acyltransferase tgs1	0.50943	1.60227	1.69824	2.69906	355278000	397636000	468989000	432605000	679346000	568817000	411022000	613021000	92665000	106793000	80409400	300703000	289746000	314566000
P71985	Rv1727	MDMPI_N domain-containing protein	0.509344	0.806213	-1.2775	1.09064	2648820	2044600	1793280	1874860	2347200	3231770	1938760	4118680	1741130	1638460	1064710	743462	514117	675883
P9WMG1	Rv0890c	Putative HTH-type transcriptional regulator Rv0890c	0.505298	1.11253	0.997247	4.06096	12697700	10650600	15257300	14631000	21511900	23786100	12602100	17278900	12913700	13848700	16562500	30344900	27644600	27454300
O06319	cut4	Phospholipase Culp4	0.504187	0.633606	0.106696	0.165553	1319050	940688	2540000	2140850	2088530	1487410	3348510	2818730	1263770	1475260	1536400	1588500	1563660	1665470
P9WN23	glbO	Group 2 truncated hemoglobin GlbO	0.50356	1.54665	0.851648	2.58079	24363600	24094900	32723400	33670300	40016600	40916100	48213800	33157400	19318000	25218000	11270200	34288500	35013500	34860500
O53409	Rv1061	Conserved protein	0.501934	1.10773	0.443448	1.01861	5821090	6823430	6954680	8913070	11694500	10841100	7187780	8670230	6434400	8276020	6761690	9311290	9194890	8103630
P9WNS3	dxs	1-deoxy-D-xylulose-5-phosphate synthase	0.500802	1.99868	0.758092	5.95859	14655600	14822300	19034100	20089400	23585400	30318400	22433700	24321400	34725100	37140800	34543000	60227400	54365600	58728900
O07238	Rv0311	Uncharacterized protein	0.500765	1.97417	0.590961	3.288	10072700	9944420	9609540	11788300	15869600	13553300	11459800	14770200	10224600	9422310	12168500	15400800	15837300	15154300
O06577	Rv1125	WS_DGAT_C domain-containing protein	0.500202	0.289504	0.917498	3.79631	1078010	1159860	2964190	2113290	2358900	2175800	3177740	2270680	4298360	4469820	1566950	7544370	9152110	8118900
O05886	hpf	Ribosome hibernation promotion factor	0.495743	1.41979	-0.643335	4.16749	40084200	41049800	53474900	53345700	70067400	66493800	66608300	61276900	128539000	120183000	111569000	76944900	62427500	93195900
P9WL67	Rv2627c	Uncharacterized protein Rv2627c	0.495028	1.79766	1.74807	1.741	171420000	202549000	263853000	291384000	363222000	322397000	273792000	334926000	34316700	44259800	35717900	104271000	128629000	119980000
O07809	Rv3814c	Possible acyltransferase	0.494969	1.76497	1.31261	2.92365	55256600	39264400	72827400	59685600	83319200	95742100	78667800	68964600	22097900	30785500	21103500	61359600	54889000	53744600
Q79FY7	mce2A	Mce-family protein Mce2A	0.494041	1.02162	1.7556	5.29155	NA	1702220	4501510	4076650	8766860	5423570	4789640	6059410	3382530	5604240	4762240	16080500	13409600	16654500
O33313	Rv2771c	Uncharacterized protein	0.493621	2.15301	0.0222619	0.0412522	7758710	11546300	8922260	11802300	14359100	19661300	14296800	14460100	9785910	9161160	9156310	8773900	11859000	9303620
P95215	Rv0258c	TetR_C_16 domain-containing protein	0.493562	0.246982	-0.0257277	0.052538	6227110	6595690	16459700	14054400	14324400	9798840	14749200	15014900	19932100	26540800	12826700	19579800	24280600	18211800
P9WP97	cobB	Hydrogenobyrinate a,c-diamide synthase	0.492653	1.16105	1.27033	6.15994	2873820	4082970	3950220	4496200	5887910	5415030	3458680	6215130	4568640	4272890	4831640	11020300	10855500	11171200
P9WQ89	Rv2231c	Uncharacterized aminotransferase Rv2231c	0.491617	1.01359	0.597037	1.81981	8870100	9657500	16065800	14499700	16501600	14286600	18404500	17463900	8339550	13313000	10914800	16509800	18055500	13494700
P9WKH3	mhuD	Heme oxygenase (mycobilin-producing)	0.491377	1.10046	-0.145198	0.128983	371958000	275429000	397029000	307053000	416600000	376122000	794580000	537944000	276715000	355181000	197621000	226818000	270202000	250221000
P9WMG9	Rv0043c	Uncharacterized HTH-type transcriptional regulator Rv0043c	0.491012	0.967096	0.516077	2.54676	15315300	13317200	25253300	18645900	25521600	19880400	30464200	22208500	24899500	26719500	22399700	35422900	40099500	35607800
P9WKL3	Rv0559c	Uncharacterized protein Rv0559c	0.491	1.19557	0.165919	0.729958	39578400	32673100	43272200	28687100	51686500	37353500	60731800	49857100	55377900	57166000	55219800	59370400	62127400	75509700
P95270	Rv1944c	Conserved protein	0.490853	0.723477	0.683421	2.42723	29214000	35001400	20847100	29232600	43327600	38806000	21775700	48699900	34759600	35845600	36831900	52901300	57566000	62125400
I6X579	Rv2728c	Conserved alanine rich protein	0.489662	1.16639	0.298338	0.919382	16475800	11340600	21032900	13060000	19201000	17908100	31041800	22270700	22678200	21803500	23609400	27888000	27417800	28202100
P72035	Rv3768	SnoaL-like domain-containing protein	0.489476	1.65125	0.310937	0.588241	753300	1720880	1383870	1640630	2220340	2025860	3421400	1982310	1418630	1565530	1682370	1950520	1910860	1942060
O05898	manA	Mannose-6-phosphate isomerase	0.48874	1.63782	0.0774708	0.408482	117351000	103221000	154645000	121403000	158571000	143763000	215961000	176453000	155772000	164683000	165033000	173768000	167273000	188024000
O53547	Rv3502c	Probable short-chain type dehydrogenase/reductase. Possible 17-beta-hydroxysteroid dehydrogenase	0.488692	2.249	0.606935	3.64683	66236000	70020800	81451400	72548500	97961200	84448800	102088000	108975000	60529000	61889400	41333200	90088800	92186900	94689800
I6Y551	Rv0913c	Dioxygenase	0.486239	1.31015	0.157858	0.0256776	20175400	21710000	24867700	26248600	37578300	30339300	28234300	34906200	47272500	38844700	33625500	43844300	37309800	43336300
P9WMK3	hrcA	Heat-inducible transcription repressor HrcA	0.485799	1.97598	0.646421	2.07564	25646000	32363400	41356100	43639300	52792400	59672700	50441500	49281600	34952000	30853400	31979900	50057500	55640800	39504600
P9WME9	Rv2887	HTH-type transcriptional repressor Rv2887	0.485412	0.679736	0.36212	0.575373	64861900	53844100	96376400	60413500	70579100	81037000	124620000	94346700	55801900	71805900	26929300	66949900	76199700	71722900
I6Y9Q3	prpC	2-methylcitrate synthase	0.485084	0.660137	2.54192	8.21501	203645000	190438000	230761000	233514000	375633000	271216000	253206000	336808000	217646000	237204000	312223000	1381390000	1556820000	1254300000
P9WPL3	cyp143	Putative cytochrome P450 143	0.480201	0.845457	0.43147	0.667753	14368200	12613300	22439900	15878300	20182400	16372700	32240700	22009600	13817000	16712700	12017600	19037900	18633700	18084300
P9WJD9	espB	ESX-1 secretion-associated protein EspB	0.478981	1.09134	-0.0603865	0.0792203	131980000	125644000	155704000	126559000	163869000	141325000	213622000	196472000	96658400	126499000	66572600	90860300	131477000	92696100
P9WP65	Rv0805	cAMP/cGMP dual specificity phosphodiesterase Rv0805	0.478593	0.618063	0.677391	0.524121	1702570	5142000	3159320	5529870	7665730	10427800	3194260	3901200	2915960	2519270	1914050	4733190	4026390	4028930
P9WQ71	iscS	IscS-like cysteine desulfurase	0.478566	3.62464	0.696822	7.13608	16495400	17764400	19799800	17319700	22603100	24114000	24770700	25565000	23045900	24127700	21475800	37355800	35541100	38495200
P9WJ31	vapB34	Putative antitoxin VapB34	0.477437	0.467707	1.93565	0.48558	17374400	14883900	NA	NA	21907000	79307300	21772600	23005200	2217840	15264100	6151680	18196300	23533200	23561100
O06827	Rv1431	Conserved membrane protein	0.477207	0.685101	0.802281	3.07097	5566920	5891750	6300360	7943790	11262800	8487240	5335590	8484740	7880640	7330930	8820040	13742700	11964800	14633600
O06404	Rv0538	Possible conserved membrane protein	0.477047	1.06055	0.500847	1.39067	32106600	26204800	42026400	31261200	40840700	34912100	55350200	47360400	30890900	29787200	22814600	36657300	48327800	42150200
P9WGA1	tatA	Sec-independent protein translocase protein TatA	0.475798	0.759004	1.70424	2.05189	106944000	89506100	77851000	45941700	94493400	73570200	158505000	138248000	25067500	29690800	8245880	81684300	112606000	75677200
P9WI51	rpe	Ribulose-phosphate 3-epimerase	0.475395	0.346065	0.856603	1.25406	166750000	116775000	82817400	57451300	95654900	141244000	140778000	136715000	62087400	67494400	39119400	94716100	112426000	126209000
O53488	lipT	Carboxylic ester hydrolase	0.474663	1.2305	0.982261	4.72626	17063900	21360900	24720700	18025000	33731400	26758200	25233000	27972200	29604400	22023500	27180600	53696900	44312100	55716600
I6XHY3	Rv3677c	Possible hydrolase	0.473693	0.944423	0.50513	1.78613	2062000	2750790	2737710	2917950	4491900	2435170	3451960	4169700	3600160	4718050	3066230	5109530	5463560	4997390
Q50616	Rv1817	Possible flavoprotein	0.473055	0.766903	0.665174	2.96214	732443	1265750	1791980	2089090	2759430	2314930	1371990	1929340	2589990	2202860	2620530	4107100	3957560	4146110
P71619	ugpB	Probable Sn-glycerol-3-phosphate-binding lipoprotein UgpB	0.473004	0.516004	-0.228099	0.266494	3793280	4234210	6141460	4471940	5770960	6802790	4595930	6313150	5587370	7740160	8162070	8282380	6608230	6417440
P9WK23	malQ	4-alpha-glucanotransferase	0.472731	0.98087	0.526098	1.77419	2857380	3753460	2129130	2864280	4747920	3384780	3513930	4426210	4885420	3873560	3649780	5578040	5424400	6751890
P96357	Rv1044	Uncharacterized protein	0.471813	0.898604	1.16939	2.39599	6075470	4682460	8871940	8549360	10469700	10815100	9812760	9159990	4919420	9780360	2897570	10604400	11064600	12708800
P9WLC7	Rv2307c	Uncharacterized protein Rv2307c	0.471345	0.463778	-0.232943	0.950783	5394270	5213500	7618470	6249530	9837080	8694520	4456720	7448460	10059500	8426270	10691700	6759710	8679320	8559600
P9WNS1	dxr	1-deoxy-D-xylulose 5-phosphate reductoisomerase	0.471232	1.49623	0.701019	2.5879	20649900	17093000	24892700	28787600	34476000	34030600	27701900	29104800	16721900	17285500	9819300	27184000	24537100	28240600
P9WJC7	espG3	ESX-3 secretion-associated protein EspG3	0.469478	2.17031	1.00884	4.30925	32287000	29903200	35998200	32823700	41840000	41225600	48312800	50361900	21745300	29246100	16693100	42202400	43758000	49123600
P9WGH5	sigL	ECF RNA polymerase sigma factor SigL	0.468309	0.0777958	0.319971	0.699751	227850	205863	1524700	926754	734289	863090	1350600	448094	NA	2697690	NA	4053890	3103740	3367540
O53978	Rv1977	Conserved protein	0.464517	2.21451	0.227054	1.71172	27852200	25607600	34378000	35532700	46109300	38165100	42400800	43467900	39411000	42399000	33135000	45780100	46128300	49293500
P95206	Rv0398c	Possible secreted protein	0.464097	0.650003	0.779953	2.58471	2003060	1657860	2120260	1157190	2528190	2026490	3420810	2521880	2587360	2608570	1240340	3803640	4442690	5857030
P9WPE7	groEL2	Chaperonin GroEL 2	0.463358	1.39138	0.664344	1.29288	10336700000	11561100000	10687200000	10439300000	12879000000	12456300000	22235600000	16249100000	7531070000	9032950000	6290040000	11496500000	12516100000	11935600000
O69722	proZ	Possible osmoprotectant (Glycine betaine/carnitine/choline/L-proline) transport integral membrane protein ABC transporter ProZ	0.463153	0.28392	-0.460513	1.09503	472050	319475	390531	609655	753480	594556	NA	517967	1644660	1046920	1894390	1320900	911335	1195220
O53972	mce3F	Mce-family protein Mce3F	0.462725	0.4963	0.976235	1.28817	11507200	8957650	14187000	11744100	16712600	9961470	15331000	22286600	11659900	16460000	9089920	15106300	22938800	26175000
P9WP11	Rv1558	F420H(2)-dependent quinone reductase Rv1558	0.462297	1.2231	-0.340219	0.276113	104024000	103968000	129920000	109351000	134967000	116130000	175165000	159007000	117556000	122753000	88450400	110405000	92502900	92860000
P9WMY9	Rv3032	Glycogen synthase	0.461285	1.56453	0.442356	1.33839	12699200	10737500	10785500	11346700	15861700	19219000	12538700	14609200	8786690	9966700	9541280	13451400	9976360	12964900
P9WGN7	secE	Protein translocase subunit SecE	0.460843	0.476148	1.53079	2.9859	395752	345996	806443	959109	812501	897053	842135	726395	303379	294416	94028.3	850699	1206720	837161
I6X7P2	Rv3572	Uncharacterized protein	0.459891	0.332398	-0.919962	2.23195	8107180	12770300	9937840	5166840	10091200	4810320	16593300	14728600	20692000	17360000	21255400	10024700	10936200	12450900
P9WMM7	hisI	Phosphoribosyl-AMP cyclohydrolase	0.459627	1.54603	0.977587	2.6229	30546900	27198800	31718500	29960600	36942700	38995900	44213200	55112600	22503100	27962200	12226200	36091600	44414400	44312400
O06807	Rv1453	Possible transcriptional activator protein	0.459231	0.801404	0.576421	1.21698	673408	992474	2031490	1773190	1852170	1966080	1769380	1950090	1477100	1522910	1867410	2270880	1921830	2286250
O53167	Rv1476	Possible membrane protein	0.456334	0.806572	0.766618	1.29288	500603	1607240	1962000	1358160	1634480	2850820	2000340	2068340	1176540	1865080	308652	2001620	1932520	2381470
O06614	Rv1576c	Probable PhiRv1 phage protein	0.456216	1.0765	1.10146	4.03067	26376400	24773200	29646800	23771500	36857400	33316700	30466800	37766600	21129600	28919000	15004300	45338000	51570700	37147100
P9WNA5	eccC5	ESX-5 secretion system protein EccC5	0.456021	1.32237	0.804108	3.77457	230449000	235834000	235723000	253534000	367654000	349751000	235110000	297109000	221640000	215268000	208194000	403062000	333144000	375872000
P9WFJ1	Rv0145	Putative S-adenosyl-L-methionine-dependent methyltransferase Rv0145	0.455014	1.62903	1.90864	4.21011	35919100	24685500	41647500	26166500	41397800	41151200	44009400	43708900	8209930	8001500	8379210	30824600	28211600	31536800
P9WPH5	Rv2242	Uncharacterized protein Rv2242	0.454533	2.02185	0.915003	3.68845	20591500	22466200	25982200	22076200	31853500	35651800	29184700	26750800	13504600	15675900	14916000	28125200	28596900	22436000
O07173	Rv0123	Uncharacterized protein	0.45282	1.30269	0.0558884	0.0561653	16868100	16991600	17484300	13243000	21765400	16778200	28765800	24578800	9822520	11110500	4709660	7557440	12125000	10210500
P9WQL7	Rv2688c	Fluoroquinolones export ATP-binding protein Rv2688c	0.452616	0.602722	1.85162	5.93098	1796040	2406010	2753700	2134370	4141530	2492820	2232730	3720780	2356250	1830000	3152190	9048840	7237090	8503840
P71591	Rv0021c	Uncharacterized protein	0.452338	0.766903	1.04795	0.825021	6767530	5737040	4565960	6075540	12279500	5807140	6708240	9454390	4171740	7618720	3655650	6145010	8625430	8709320
P9WH01	rnhB	Ribonuclease HII	0.452179	1.77847	0.875061	3.79587	10073200	7216360	14747300	14302700	15801400	16966200	21814500	16382600	13429800	14617800	12858800	24631400	23831400	24683200
O53315	Rv3165c	Uncharacterized protein	0.451019	0.431804	-0.372124	1.37878	5280890	4843080	7767200	5114700	7483820	5419620	8090300	6727010	11129900	9029630	12850800	8253420	8599450	9677100
O05311	tagA	Probable DNA-3-methyladenine glycosylase I TagA (Tag I) (3-methyladenine-DNA glycosylase I, constitutive) (DNA-3-methyladenine glycosidase I)	0.450329	1.32635	0.695808	3.39145	31261000	23606600	44753200	32736700	41567900	40105700	48745000	45875500	45733200	40054300	40239500	65179600	65886400	61628900
I6Y8Y0	far	Probable fatty-acid-CoA racemase Far	0.449962	0.704027	0.514587	0.918262	6044410	6517820	6396200	6265220	8446520	7666340	8948170	8849030	6595490	9120980	2364070	7211800	9773000	9422220
P95232	Rv2336	Uncharacterized protein	0.448713	1.15487	-0.0236213	0.069275	1888040	2510850	3299000	3689270	4227080	3702330	4508150	3638150	8816980	9309280	9445420	8703540	9158100	10265700
P96241	Rv3837c	Probable phosphoglycerate mutase (Phosphoglyceromutase) (Phosphoglycerate phosphomutase)	0.447875	0.342769	0.247063	0.0639549	6569090	5156850	17075000	10639700	11613300	20501900	10467500	11860000	14282600	14020100	11443200	17537000	16638900	5461760
P9WJJ5	nadD	Probable nicotinate-nucleotide adenylyltransferase	0.446993	1.01126	-0.282939	0.856201	7001990	6083800	8972900	8240280	7993510	10458800	17990600	10319400	16338800	15789500	16927200	13429100	11627400	14359500
P96280	Rv0434	Lon N-terminal domain-containing protein	0.446812	1.42445	1.05252	3.62348	15389900	16553200	17820500	18672500	22439600	23090600	28426800	23761600	12880400	19798900	8811610	26715800	33401900	25903900
P71719	mbtD	Polyketide synthetase MbtD (Polyketide synthase)	0.445127	2.17031	0.15157	0.611961	23731900	22600500	29658300	29470400	37384000	36675400	35756000	31163500	15779000	13258800	15096000	16768300	15878900	22302700
P9WFN3	lppC	Putative lipoprotein LppC	0.44435	0.995213	1.15983	0.420443	2599570	2088680	2707920	2122740	3145920	3120860	7393250	3279730	805822	1266520	800892	1800460	1890220	1620210
O69696	Rv3729	Possible transferase	0.444008	1.54665	-0.041407	0.0645365	7247230	7505450	7973730	7917190	12171800	9433820	8988520	11546800	14971800	12376100	16118800	14548200	13279400	15246200
I6YAU3	Rv2997	Possible alanine rich dehydrogenase	0.442139	0.607097	1.02166	3.57994	2095120	2075540	4679330	4051630	5158070	4401210	3949870	3587270	3502300	3372440	3893110	7964720	7110580	6334310
P9WGJ5	sepF	Cell division protein SepF	0.441541	0.815645	0.315133	0.469538	128981000	97629300	142544000	96704500	133586000	108818000	236600000	174163000	121986000	140749000	118641000	161389000	136604000	151766000
O07428	Rv0184	DUF2786 domain-containing protein	0.439884	1.52435	1.65562	5.07103	65978600	73284200	93629800	88496000	122538000	111193000	85754700	108261000	39696000	52572200	39563100	112036000	125207000	125066000
O08446	Rv0324	Thiosulfate sulfurtransferase	0.439784	0.802278	0.467065	0.131646	31169800	22749200	32009600	23320400	28566500	28859800	74612400	45050800	15313600	23351000	11499300	18505000	22062100	21167900
P9WLP3	Rv1995	Uncharacterized protein Rv1995	0.438779	0.514526	0.675008	0.717371	4252370	8482270	20335700	24740200	16074700	22986800	28474200	15487600	10330300	12571400	10866300	17349200	16904200	19604700
P9WPF5	pks10	Polyketide synthase-like Pks10	0.438298	0.534139	-0.386269	0.769372	30865700	23516700	21802300	24792800	34981000	38848800	18838700	30478600	27072200	23806200	29826300	21633200	20713100	19367800
P9WJ61	Rv3378c	Tuberculosinyl adenosine transferase	0.437382	0.551951	0.165572	0.921305	353499	908127	1882000	1840840	1723000	3218070	1999500	1311080	3068200	2675090	2819000	4672400	3161820	3142200
P9WGD1	cpsY	Exopolysaccharide phosphotransferase CpsY	0.437113	1.44339	0.947285	4.06139	10207500	8720050	14592600	12574600	15816400	18091100	15028100	13936300	11303100	10375700	13820300	20023900	21795100	22572600
P9WJJ1	Rv1812c	NADH dehydrogenase-like protein Rv1812c	0.436846	1.17671	0.766703	2.89894	35647000	34511900	57482900	47146100	59385700	56831500	55240700	54024400	37505400	50511500	38629000	62162300	66856200	65722500
P9WJS5	mnmA	tRNA-specific 2-thiouridylase MnmA	0.43598	1.81383	0.603247	2.59536	13801100	11684500	15300400	13775100	22043400	20192400	16066000	17113500	13553400	14603800	13410600	21248100	16759800	20589400
P9WQC1	adhA	Probable alcohol dehydrogenase AdhA	0.434728	0.797849	0.379482	1.24487	24497200	24178600	29015300	25408700	30775400	36163500	41082800	31292100	48720600	37731000	39806900	61891800	42406600	51783800
P9WHH1	trxB	Thioredoxin reductase	0.434695	2.3376	0.116657	0.920039	409579000	382887000	355491000	354153000	500487000	535305000	426015000	497523000	382059000	405317000	309719000	414236000	431871000	409811000
O07179	echA2	Enoyl-CoA hydratase EchA2 (Enoyl hydrase) (Unsaturated acyl-CoA hydratase) (Crotonase)	0.433416	0.69815	-0.884121	2.75361	28678800	30563600	41420700	40445500	46728800	35877700	49163800	50559300	63536600	62464400	40029200	28874500	33844300	34486000
P9WL41	vapB43	Antitoxin VapB43	0.433245	0.676574	-0.658812	1.71397	11311300	8264140	20377000	11638300	15822500	15165600	25075300	15046300	20505800	24172900	20849400	13206000	12976400	13508600
P0CG95;P0CG96	sseC1;sseC2	Uncharacterized protein Rv0814c	0.433026	0.748749	0.747208	0.741454	1040840000	925908000	948309000	744559000	1023320000	802267000	2049290000	1506990000	653782000	968230000	513967000	986542000	1174960000	1097400000
P9WMH9	Rv0474	Uncharacterized HTH-type transcriptional regulator Rv0474	0.432957	1.19297	0.513267	1.1985	78173900	94455600	117490000	130232000	126488000	145090000	186355000	141036000	80982100	109591000	44884600	109971000	135616000	115584000
P96877	Rv3272	Probable fatty acyl-CoA transferase Rv3272	0.432749	1.89934	0.267354	1.25406	156725000	133363000	145122000	116196000	198016000	182542000	170838000	193358000	175932000	163587000	148904000	179440000	196893000	230024000
O53605	Rv0060	Macro domain-containing protein	0.431784	2.87321	0.296828	2.43401	36361100	35290200	34002700	43706600	50066600	45861600	51212300	46583900	36650700	37991600	34053300	45023200	45086700	43085700
P9WKZ5	Rv3403c	Uncharacterized protein Rv3403c	0.431507	0.571471	0.926389	2.94712	3647020	3243930	NA	3238170	4482270	5994010	3213560	4267530	4572610	3729550	3993490	7589680	6019900	8745880
P71981	Rv1723	Probable hydrolase	0.430549	0.650109	-0.0387983	0.0318027	2467430	1993460	4310940	3361650	3999910	3415530	3999850	3856270	4763800	4448170	3591660	4330140	4047690	4642860
P9WHJ5	rbpA	RNA polymerase-binding protein RbpA	0.42961	1.62903	0.125214	0.192261	74011500	77752900	94211500	93364600	107585000	104190000	171864000	122888000	78669300	78111100	71321100	86441200	78181900	85193400
L7N673	Rv1638A	Uncharacterized protein	0.428681	0.100399	-1.26557	1.02939	1415500	1385340	3519580	1777340	1982070	1028160	3988910	2315500	3660230	3870090	1470060	1409820	2219020	1522420
I6Y8F2	echA4	Possible enoyl-CoA hydratase EchA4 (Enoyl hydrase) (Unsaturated acyl-CoA hydratase) (Crotonase)	0.428467	0.403723	0.457433	1.82484	5241520	6220540	10220200	12291400	11564800	11548300	8070900	10577700	10613600	10935200	6637010	14573500	14307900	15599900
O53903	fadD24	Probable fatty-acid-AMP ligase FadD24 (Fatty-acid-AMP synthetase) (Fatty-acid-AMP synthase)	0.42832	0.806572	2.06048	6.66803	25341500	25049000	25632000	26213400	34701000	40318400	33892300	31124700	19638700	27698200	13654000	81917800	99605200	74817100
P9WLK3	Rv2083	Uncharacterized protein Rv2083	0.427485	0.561666	-0.162496	0.103265	23599100	48810500	34388300	14370400	43154100	32670100	63081700	34832400	17692100	16012800	16917600	15115500	35312600	14777300
P72050	Rv3784	Possible dTDP-glucose 4,6-dehydratase	0.4268	0.157615	0.522317	0.224308	447084	595842	1195970	2062570	1508700	1127210	1204320	NA	1309500	1022120	918523	1503570	1468030	942918
P9WFR3	menG	Demethylmenaquinone methyltransferase	0.425768	0.513823	0.321403	0.752429	33660700	24880800	58209500	44329900	58997700	71910600	34385100	45766100	49667200	51267100	37814600	63835500	62061400	54503500
O53314	moxR3	Probable methanol dehydrogenase transcriptional regulatory protein MoxR3	0.425261	1.02561	-0.451974	1.37878	5990070	5204690	9402390	9307640	12890600	10466700	10075300	7827700	10019000	9376240	10226100	6020650	7324310	8086110
P71858	fadE29	Acyl-CoA dehydrogenase FadE29	0.424907	1.22107	0.513363	2.12968	4504850	5385690	6005040	5287960	6501440	6864020	10587400	7465210	8372580	10142300	6881800	11197900	13171100	11950800
O07776	tcrA	Transcriptional regulatory protein TcrA	0.4232	0.384742	0.492392	0.652852	1126960	1056030	2690070	1649820	1961830	1761550	3318450	1688530	2566600	3605970	2521260	3197980	4013960	3610630
P9WFG9	Rv0813c	Peroxynitrite isomerase 2	0.422194	0.970418	-0.310874	0.246858	37947000	33506100	54345700	56767600	61036000	47497900	91643700	62632900	57070700	70935400	68664100	61041600	51070400	55353800
O07810	Rv3813c	Conserved protein	0.421395	0.400183	0.260275	0.532388	95006100	72859300	140550000	99573300	134054000	85376800	138578000	126531000	113891000	119046000	107547000	119047000	136408000	160294000
I6Y3U6	echA20	(7aS)-7a-methyl-1,5-dioxo-2,3,5,6,7,7a-hexahydro-1H-indene-carboxyl-CoA hydrolase	0.421006	1.44292	0.26952	0.823065	12313500	11536500	12870600	13367100	18474900	17488000	11971400	16230000	9500450	10112600	10423300	12333100	10731700	12189800
P9WFC7;P9WPL7	cyp141;uvrB	UvrABC system protein B	0.417059	0.178349	1.88244	1.92531	41792500	48623900	NA	35586000	67026200	44576700	85815800	8728290	18937300	30470300	10294300	61259500	69821400	70712600
O05819	mbtF	Mycobactin synthetase protein B	0.415992	1.11697	0.631059	1.40644	23255700	24837800	32454200	25406400	41238000	31480700	26363800	35555900	12747900	11292600	12656800	19601600	18459100	21213600
I6YF16	Rv3046c	Conserved protein	0.415644	0.367881	0.000689374	0.219006	1995050	1029490	5542320	3524520	3957110	2671560	8661450	3405410	2305730	5359890	4079910	3691100	6376980	4081860
P9WML3	Rv0759c	Uncharacterized HIT-like protein Rv0759c	0.413256	1.25511	-0.0849428	0.284832	77214900	77424900	62695100	53005300	80828500	75278100	105488000	124135000	88867200	76709500	75361600	68130900	72323400	87410500
I6YA50	Rv2743c	Putative envelope-preserving system protein Rv2743c	0.411888	0.560322	0.994671	3.28802	13725300	14225500	22785800	23479000	29033900	32069900	15625000	20206900	13756600	17454600	17911200	34780500	38882200	33901600
I6Y1H7	Rv2690c	Probable conserved integral membrane alanine and valine and leucine rich protein	0.411354	0.489743	0.107093	0.0286577	5191620	6905080	5362350	9268250	9043630	8289850	8025020	6342470	6926310	6067180	5368210	6534690	6810060	5790030
P9WPI7	Rv2325c	Uncharacterized protein Rv2325c	0.411019	0.526435	0.100612	0.145339	6398800	5674680	3611210	4957400	7272830	8372740	3569300	6863850	5640040	5293340	5758600	6365400	6047410	5270880
P9WHR5	caeB	Carboxylesterase B	0.410178	1.58345	0.288129	1.30654	8275610	9742360	8242650	8548190	11029200	9676760	11327100	12144900	7869020	8263380	5639770	8462050	10085300	9608510
P9WJT3	mmpS2	Probable transport accessory protein MmpS2	0.410067	1.03808	0.491891	1.08544	10285300	8004600	8855640	6913620	12125600	10277400	9009760	15762300	6645330	7322140	3977250	8427090	10069100	9345240
P9WLH3	Rv2229c	Uncharacterized protein Rv2229c	0.409421	1.29848	0.304472	0.871663	62022800	63885700	63695100	68795700	72937200	69318400	111622000	96509600	61483300	71290200	55355000	75929800	84616900	72434000
P9WMZ5	pimA	Phosphatidyl-myo-inositol mannosyltransferase	0.409321	0.553164	1.24042	3.58147	38601100	30915500	62064300	42805800	56041800	56462100	52071500	44965000	25251100	32014000	24720000	59660200	66912600	56671600
O05772	Rv3093c	Hypothetical oxidoreductase	0.407462	0.184485	2.29954	2.89211	2026070	1730340	2773340	3167280	3628370	3284960	1384110	3080740	935894	2225820	761931	4607420	2776470	4973280
O65931	atsB	Probable arylsulfatase AtsB (Aryl-sulfate sulphohydrolase) (Sulfatase)	0.407284	1.2305	0.612892	2.71987	28142300	33460000	20712800	26357500	37641800	37941500	28937900	34635100	25023900	28285900	22620500	39597000	38269600	34221300
P96272	Rv0426c	Possible transmembrane protein	0.406917	0.61716	2.81408	3.76175	204961000	129227000	222733000	127105000	220314000	179655000	242764000	222769000	32840000	111284000	18868200	203193000	239289000	230954000
P9WGA7	Rv2235	Uncharacterized SURF1-like protein Rv2235	0.406716	0.940052	1.21565	4.17748	16434800	16706000	18086300	16706900	22036000	22258300	15857700	24169800	9391200	12115500	4316250	21810700	21234300	22350800
P9WNV7	dnaJ2	Chaperone protein DnaJ 2	0.406464	1.72777	0.772224	4.46945	120489000	97983300	124872000	103385000	139427000	123616000	163403000	157303000	120435000	113174000	100947000	193290000	172997000	194941000
O53443	phoH2	Probable PHOH-like protein PhoH2 (Phosphate starvation-inducible protein PSIH)	0.405158	1.60856	1.54035	6.66574	40525200	43339400	46758100	45867600	75856100	55121700	47375600	63009200	35736500	33843400	37883700	103945000	96922500	104262000
O86318	accD2	Probable biotin-dependent acyl-coenzyme A carboxylase beta2 subunit	0.404817	0.514526	0.174073	0.24829	2369040	2007440	5832680	4125840	4185160	4413550	6306670	3980660	4369590	4173810	4174850	4710230	5321650	4594900
P9WMF3	Rv2282c	Uncharacterized HTH-type transcriptional regulator Rv2282c	0.404684	0.226403	0.560226	0.957554	4184730	3415570	11984300	9868190	10190300	8412940	10596200	6075370	9730760	10566800	9995320	12191700	15367400	14738100
O53533	mscR	S-nitrosomycothiol reductase MscR	0.402032	1.13336	0.147757	1.48644	37263600	45490800	55498800	59218500	77403700	68355200	58134000	65089200	75376300	74292300	67536500	103479000	78972700	82304400
P96886	accE5	Biotin-dependent acetyl-/propionyl-coenzyme A carboxylase epsilon subunit	0.401802	0.189872	-0.277717	0.251131	1888010	2733070	6318260	3321140	4058910	2614580	6201490	3939650	3929140	3557760	4933960	3241130	3896390	3228640
O53516	Rv2182c	1-acylglycerol-3-phosphate O-acyltransferase	0.401731	0.828263	0.540401	0.985004	10303400	10353700	10921500	14076900	15177900	20713800	11989900	12928600	10931300	12524300	11059100	16316300	16084100	11464000
P9WK99	lspA	Lipoprotein signal peptidase	0.401643	0.456871	-0.250336	0.0552874	4481130	6853570	8246890	8679390	9855280	11794600	9565510	10092600	1756600	12177100	NA	NA	4183470	7530600
I6Y9Z5	Rv2664	Uncharacterized protein	0.400974	0.547325	0.330243	0.0311054	1579350	1888960	1600030	796457	1837550	1410990	3444490	2360500	NA	2035160	538477	962621	1617820	1900050
P95188	pflA	Probable pyruvate formate lyase activating protein PflA (Formate acetyltransferase activating enzyme) ([pyruvate formate-lyase] activating enzyme)	0.400601	0.70768	2.37609	2.70043	1407430	1237450	1227390	1146530	1657920	1595810	1162850	2134240	NA	357247	NA	1854570	2297940	1839900
O33183	moeX	Possible molybdopterin biosynthesis protein MoeX	0.399257	0.51316	-0.0502195	0.00533008	4889900	7037750	5804070	6923550	9871470	7923440	6381210	8862110	19178700	15338900	17409800	16814200	15545600	22057900
I6Y1W7	Rv2862c	Uncharacterized protein	0.398567	0.70705	0.233074	0.234644	5591850	5451760	10118900	8192820	11294700	9173810	7871690	8997110	4775900	6403020	3543170	5613290	5960530	5312980
P9WMC1	ethR	HTH-type transcriptional regulator EthR	0.398305	0.406614	-0.684269	1.65566	39765000	31334000	67686300	37789700	43569900	44990300	67049200	57223600	56307100	59060500	56069100	37076100	35041100	32206700
P95287	Rv1927	Uncharacterized protein	0.398192	1.01417	0.396267	1.39282	16228300	13008600	24972600	20719300	25436500	21061500	25872700	23255100	18590100	21226200	17546800	24865800	24332000	24466400
P71649	Rv2802c	Hypothetical arginine and alanine rich protein	0.397858	2.4492	0.476195	3.94213	22636400	20896600	25459000	20779700	30289300	28183800	25824800	29173100	21180400	23853400	21936500	30515200	31579600	28718100
O50388	Rv3359	Possible oxidoreductase	0.397713	0.24773	1.35604	2.31374	3559600	3362130	5443260	6007110	6868980	7195330	4363290	4991550	4860880	9018590	3065870	12551600	12443000	7567130
I6YGH7	fadE31	Probable acyl-CoA dehydrogenase FadE31	0.396921	0.683354	0.703871	1.78799	3371730	5845560	7705150	10072600	9110230	13199200	8731920	7097110	7599860	7784540	8982220	13937600	12680000	10829300
P9WKX3	bpa	Bacterial proteasome activator	0.395251	0.769457	0.766793	0.6378	9115900	14451100	15494000	9551850	18640200	12117800	15587200	15980800	4573670	8443980	5379700	7386060	9153470	9263840
O50430	TB8.4	Low molecular weight T-cell antigen TB8.4	0.394825	0.656109	-0.108619	0.242599	72521000	64998400	68571600	48662600	85231600	70753800	174922000	90384000	88753400	145687000	49004300	63731000	94582300	82316600
P9WN91	frdA	Fumarate reductase flavoprotein subunit	0.39474	0.129374	-0.158529	0.417018	1279280	419513	627915	788753	1126870	1861270	107553	735631	2591590	2197340	1666220	1974250	1968680	1626390
P9WK19	map	Methionine aminopeptidase 2	0.393128	1.05521	1.15701	2.79363	61915800	55789700	68116200	73743500	85738000	85024900	67615700	86861600	27446400	43187200	15262600	64352800	61204100	48755700
P9WQ35	cya	Adenylate cyclase	0.392227	0.746877	0.655458	1.62841	5235920	6525680	7723240	8587020	9469000	9696770	6295380	9231530	4181800	4272010	2774020	5959600	6586820	7006280
P71668	lipI	Esterase LipI	0.392184	1.96621	0.577739	3.60609	103247000	100187000	97488400	80013700	126459000	107190000	132966000	140913000	87574700	93757400	70428900	130706000	127490000	144632000
P9WQ43;P9WQ45	fadD25;fadD26	Long-chain-fatty-acid--AMP ligase FadD26	0.391917	0.0967614	2.17395	0.246858	80385600	43865400	114255000	44088800	81039500	82287800	85591500	55342400	2392070	3896070	1336160	10794400	17033200	10556300
P9WH17	rimP	Ribosome maturation factor RimP	0.391835	0.935099	0.345158	1.20589	18805900	16709200	26851300	22880800	25606000	31713700	29089500	21539500	20803500	25722000	21439200	29246600	27234000	26600300
P9WIB3;P9WIB5	plcA;plcB	Phospholipase C B	0.390647	0.298318	-0.164248	0.303415	5296030	8481920	16532200	8498870	9680930	10022700	17741400	12238800	18911900	14983300	11642800	13371000	17295500	11000100
O06538	Rv1138c	Possible oxidoreductase	0.39032	0.388548	1.12904	3.94909	4837250	4640720	7927500	6924360	8749450	9811720	4824560	6666300	5979750	7156770	6599390	14433700	12388500	16405000
P9WNY3	Rv0770	Uncharacterized oxidoreductase Rv0770	0.388567	0.650003	-0.458997	0.611692	6290650	4719420	12141500	9548570	10237500	9198250	12931400	10497500	8666970	11364900	10872300	7602790	8177790	7909510
O07411	fadD5	Probable fatty-acid-CoA ligase FadD5 (Fatty-acid-CoA synthetase) (Fatty-acid-CoA synthase)	0.386856	0.402408	-0.770677	4.65604	21366600	26673400	26655800	29693500	36995300	35519000	23525600	34211100	112037000	106873000	86797100	62642800	57073600	63880700
O53561	echA19	Possible enoyl-CoA hydratase EchA19 (Enoyl hydrase) (Unsaturated acyl-CoA hydratase) (Crotonase)	0.386473	1.51568	0.440698	2.6987	19988800	20452500	26345000	23035100	30834400	26936800	27104000	29742700	32778300	30867300	35794200	38922600	44923000	44488700
P9WJP1	rsmH	Ribosomal RNA small subunit methyltransferase H	0.386338	0.704828	1.21169	5.38893	19261800	15137100	27415500	21100800	31090900	23910300	25210600	27546200	21342300	25353200	22108200	61492600	49186800	51204400
O53711	Rv0376c	Uncharacterized protein	0.386022	1.10777	1.56112	3.60211	3323360	3661620	5464050	4898430	7094750	5898760	5287390	5014320	1848980	2746840	1251800	5456040	6105000	4829130
P9WLZ7	Rv1364c	Multidomain regulatory protein Rv1364c	0.385644	0.9912	0.474873	1.34053	6704520	8370010	10950700	12515500	12789300	12452100	14888900	10606000	9199120	11782200	8294220	13405800	12784900	12028600
O53478	Rv2034	HTH-type transcriptional regulator Rv2034	0.385118	1.06656	0.221492	0.150951	25367300	10120000	22653300	15427600	24943300	24789100	32012100	22471300	15046100	19075900	16339800	16650600	19276400	19051200
O50392	Rv3363c	Uncharacterized protein	0.384929	0.50657	0.24327	0.169646	4501560	2776630	8505550	5639120	7050390	6191260	17180000	5630880	7288310	11322900	3719820	8626970	10036400	7766080
O53762	Rv0565c	Probable monooxygenase	0.384366	0.220204	-0.314761	0.344869	4321310	5174260	5739960	6935240	8228950	7244770	2865240	7001410	6432090	5391900	6887450	4862910	5171300	6405070
I6Y3Q0	fadE27	Acyl-CoA dehydrogenase FadE27	0.383082	1.20297	0.0699353	0.283235	12235100	11155100	17342300	15907600	19157300	15455100	18249700	18451900	13278700	12651600	10842200	13280000	12799600	15106300
P9WI63	pknL	Serine/threonine-protein kinase PknL	0.382478	0.503222	1.54138	1.77059	3083990	2998440	6941990	5809940	7121630	5392620	6201320	5101590	1550520	2456140	725439	3902290	4714840	4513150
P9WJF9	csm3	CRISPR system Cms endoribonuclease Csm3	0.381659	0.933841	0.410878	1.96666	13421300	17492300	18617700	18322100	23631500	24922700	15677600	23028900	19712300	19910300	13348000	24697100	26670300	26207400
P9WHR1	rip3	Putative zinc metalloprotease Rip3	0.381565	1.11812	0.887642	0.822118	62507800	77955300	77100000	85806800	115624000	97036900	70982300	104962000	18821500	19604200	9380450	26528300	37362200	34822600
P9WLA9	Rv2411c	Uncharacterized protein Rv2411c	0.381452	2.57337	0.516535	6.10928	82525800	77831100	88550300	80929900	106219000	106707000	95492200	108895000	121467000	120286000	108035000	174335000	160711000	172071000
I6YEB1	hsdS	Possible type I restriction/modification system specificity determinant HsdS (S protein)	0.381177	0.67177	0.513536	2.13351	1580620	711433	2271930	1847480	2437980	1721740	2768720	2026790	2595330	2692610	1642460	3704950	3418450	3905350
P9WFQ1	Rv1898	UPF0045 protein Rv1898	0.379487	0.735837	-0.0583716	0.0924227	40204800	42991600	36554000	55436300	47355800	44020200	60872700	61853400	36295300	41445500	28361700	34856100	37116100	29049800
P9WJW7	Rv2994	Uncharacterized MFS-type transporter Rv2994	0.379348	0.529896	1.34315	3.62898	22822400	19359900	29997800	22158600	33897400	28557000	23243100	29952200	13932400	23313300	5825560	36142900	35064900	35347100
O06279	Rv3603c	Conserved hypothetical alanine and leucine rich protein	0.377805	1.46674	0.158996	0.134079	31443600	30412500	39535500	31722400	38676800	43914700	41967900	40107700	25330800	21621400	15385200	21741400	24552200	24140500
P95115	Rv2980	Possible conserved secreted protein	0.377158	0.67039	0.736129	1.37518	5101060	5483820	7685350	6822080	7950540	5448610	10776100	8032130	4662390	6625490	4762490	7360410	8321740	7932880
O33298	hsdM	Site-specific DNA-methyltransferase (adenine-specific)	0.376631	1.95146	0.716976	3.79587	25312300	21712800	26244600	24536800	31111000	30127800	39461100	33608400	25820800	29539100	20788400	38326600	42504900	42442500
P9WML7	hisC	Histidinol-phosphate aminotransferase	0.375606	1.58345	0.76258	3.84294	46100000	52555500	57303500	50682400	68213000	57288500	68469700	65726200	37804400	47059300	28509100	64136000	59173800	67192100
P9WM37	Rv1289	Uncharacterized protein Rv1289	0.374617	0.269767	0.927669	1.94626	4683080	3920440	4967190	4680550	7173280	3049960	6269550	5870350	4215250	6211560	1217690	8626000	5848460	8018250
P9WK55	lprA	Lipoprotein LprA	0.374587	0.460825	-0.171279	0.0734303	225250000	276636000	251972000	225536000	354834000	198872000	376981000	264240000	129805000	196166000	47504900	115274000	137399000	94238900
O06418	Rv0552	Conserved protein	0.373615	1.23257	0.480818	2.72525	32619400	32074900	37014500	35376900	46747300	37835700	46923700	41348400	34282100	33420600	21009800	43027400	46639600	49893600
P9WFC5	uvrC	UvrABC system protein C	0.37289	0.668995	0.667382	1.97668	13574800	13213100	15820200	13355400	19981400	18219500	12044800	16653600	11625700	10492900	9617780	16664700	13461000	17638400
P9WP25	dapA	4-hydroxy-tetrahydrodipicolinate synthase	0.372739	1.12941	0.51177	2.75855	145250000	134141000	138500000	131042000	182463000	170555000	126308000	193062000	136048000	134153000	138424000	193977000	174261000	204058000
P9WN27	glnE	Bifunctional glutamine synthetase adenylyltransferase/adenylyl-removing enzyme	0.371861	1.15485	0.491467	2.92165	95565500	93506600	118888000	108007000	149332000	136150000	103191000	127277000	96371400	103980000	84315000	149962000	132201000	135486000
O53816	mmsA	Probable methylmalonate-semialdehyde dehydrogenase MmsA (Methylmalonic acid semialdehyde dehydrogenase) (MMSDH)	0.37174	1.0765	1.42465	6.30992	160291000	193674000	127680000	170872000	184425000	218254000	236951000	210242000	150307000	155835000	204813000	418337000	452227000	375960000
P9WP87	cobH	Precorrin-8X methylmutase	0.370963	0.488104	0.263412	0.159595	17920600	12335400	34153900	21662500	25900000	22917200	35094000	25289500	27579600	23673400	24338300	26264700	29213600	29860700
P9WFR9	thyA	Thymidylate synthase ThyA	0.37089	0.97963	0.386571	2.03258	27114300	29486900	36440100	32820300	42433700	42473000	32610300	38138900	30481100	38067900	25548000	45260000	39264500	39847400
P9WJ97	iniB	Isoniazid-induced protein IniB	0.37056	0.206348	0.972829	0.086638	343380000	255720000	582710000	310071000	290480000	267025000	646018000	554337000	70081000	148541000	53342900	86904400	139303000	137547000
P9WJI9	pncB1	Nicotinate phosphoribosyltransferase pncB1	0.370068	1.00933	0.87645	3.21537	14188600	12943200	20099200	16362600	23161200	17260500	20016500	19468300	11425700	14614900	10843500	20169500	23867500	20975900
P9WFA5	vapC11	Ribonuclease VapC11	0.368626	0.767175	0.467503	0.575412	20950000	16631500	33018200	23357500	27181600	29799400	37129700	27407000	16464300	25534800	16891700	24604500	23356400	21930900
O06242	Rv2133c	Uncharacterized protein	0.368342	1.11812	0.414269	0.700125	5646010	3804230	4561440	4473940	6010270	5653220	7187320	5622220	4635580	6497290	4195300	5413940	6611330	6177480
O53920	Rv1673c	TGc domain-containing protein	0.368286	0.614327	0.545658	4.38893	15690900	14377700	17202000	13079100	19675500	19137600	12983800	20138800	24389500	25651100	20156500	37817200	35510500	35601000
P9WJZ3	Rv3037c	Uncharacterized S-adenosylmethionine-dependent methyltransferase Rv3037c	0.367041	0.455766	1.12746	2.50406	3787710	5186100	9176340	6117750	6891500	7500590	9287060	7078040	8579380	5432030	5121470	11867600	11250600	12921300
L0TBY6	Rv2250A	Possible flavoprotein	0.366848	0.808877	1.68288	8.654	46565600	30937500	51449200	49372400	65831400	61338800	47918300	62376400	74936100	84845200	73475400	264690000	238199000	240596000
Q6MWY3	moaX	Probable MoaD-MoaE fusion protein MoaX	0.365917	1.05454	-0.271369	0.767711	6841810	5560400	8060890	5581450	8198390	7811470	9258400	7349470	8856180	9257350	9203820	8775370	6510120	7625670
P9WIN7	mtb12	Low molecular weight antigen MTB12	0.365723	0.15329	-1.42661	1.4666	4347220	5492530	8107800	6164550	8335060	5206910	8789360	6685400	10272700	15457800	2847940	3667620	4974400	3821480
P9WFI1	Rv0893c	Putative S-adenosyl-L-methionine-dependent methyltransferase Rv0893c	0.365584	0.459566	0.623769	2.03856	7940820	9128270	13974200	12205200	15878600	14782900	8811140	12703200	9268240	9467350	10336300	16544200	13684900	14588200
P95038	mftB	Peptide chaperone MftB	0.365518	0.103637	0.349679	0.00721893	2008910	1864120	4944640	3398200	3483110	3915370	NA	3380470	2878020	3463940	8347400	4493290	4305880	4414020
O53156	Rv1465	Possible nitrogen fixation related protein	0.365455	0.222537	-0.495228	0.879588	11431300	8961700	12731300	10190500	14310200	13544900	6909900	15170900	11915700	7836950	17705200	8338380	8453590	8519580
P9WIR7	apa	Alanine and proline-rich secreted protein Apa	0.364933	0.454106	-0.198013	0.146745	246138000	205176000	255386000	145473000	248466000	156981000	392655000	332746000	322800000	327470000	185817000	231389000	281401000	315753000
I6X5M3	Rv2884	Probable transcriptional regulatory protein	0.36482	0.358813	0.0869378	0.21332	4590880	4742540	6652140	5002450	7095150	8193900	4694860	5453680	6730070	10734900	8005200	8994690	8502430	8255450
P9WLC5	Rv2308	Uncharacterized protein Rv2308	0.364518	0.443169	-0.273935	0.0165024	133305000	206817000	155696000	281573000	246812000	246550000	204674000	220168000	64005000	66908600	28232200	64920600	52936000	47433300
P9WF79	vapC29	Ribonuclease VapC29	0.363745	1.20327	1.04267	3.62898	5367150	7190970	6100400	7134960	7685050	11220400	6997590	9345710	5413630	7245730	5230940	11152300	10356500	11981900
O53897	moaB2	MoCF_biosynth domain-containing protein	0.361878	0.69182	0.469971	0.715321	432918000	389846000	740812000	547116000	580458000	626024000	893580000	633415000	410645000	553845000	333902000	552432000	574899000	568777000
P71922	Rv2426c	AAA domain-containing protein	0.361664	0.868896	0.00622865	0.0938614	28337900	27031100	41534800	38164800	40051600	45749100	45398200	38132900	36910300	46585700	36530300	45101300	37070000	34876400
P9WQ41	mbtM	Medium/long-chain-fatty-acid--[acyl-carrier-protein] ligase MbtM	0.361524	1.51568	1.03165	2.79899	28138800	29176200	27647000	26770200	37456300	34977000	27344300	36695600	10824300	10463100	10455900	17775000	21865800	21390400
O06417	fadD8	Medium/long-chain-fatty-acid--CoA ligase FadD8	0.360705	0.461764	0.0601616	0.0847005	11558900	13944700	21362400	27182600	27045700	37244300	18290500	15993900	29634200	27349100	31541500	30896100	31582900	30091500
P9WFS7	tsaE	tRNA threonylcarbamoyladenosine biosynthesis protein TsaE	0.360126	0.443181	0.349772	1.16249	12820800	7909460	18363000	10788700	14119500	16184200	17264400	12343100	8807690	11257300	11177300	14198600	14243900	14525400
P9WLS1	Rv1813c	Uncharacterized protein Rv1813c	0.360104	1.2231	1.22468	1.60754	11887300	11221900	11244700	9573800	14449300	10199900	14387000	16089500	2568360	2566850	2376370	4923140	5998840	6155500
P9WIY1	mutT2	Putative 8-oxo-dGTP diphosphatase 2	0.359995	0.480081	0.573114	1.52693	15102600	16538100	30097100	25299900	22544400	29854700	23841100	34445700	24716400	33326700	25272700	37599000	33300200	46470200
I6XF31	Rv2696c	Conserved alanine and glycine and valine rich protein	0.359939	1.02561	-0.285796	1.33309	71436600	85185700	76778100	107179000	112212000	91705400	97126800	110733000	103906000	115667000	109252000	92962000	82706100	89618200
P9WL63	Rv2629	Uncharacterized protein Rv2629	0.359809	2.34006	0.513793	1.67898	112619000	123784000	120949000	128755000	171772000	142283000	140747000	178999000	45134200	51131300	56707400	71614100	73005200	78758200
P9WMH1	ideR	Iron-dependent repressor IdeR	0.359155	2.39385	0.231114	0.990058	861495000	873059000	723666000	685901000	955764000	960056000	1073190000	1137470000	622673000	684029000	634561000	744810000	687481000	810429000
P9WQE5;P9WQE7	ppsA;ppsB	Phenolphthiocerol/phthiocerol polyketide synthase subunit B	0.358592	1.57125	0.980569	1.81629	71695300	61998500	72634100	58432600	91812800	77369600	79605900	120027000	27433100	25638900	23664600	50591800	46650200	57143000
P9WPP3	cyp124	Methyl-branched lipid omega-hydroxylase	0.358229	0.284315	0.911106	2.97588	13672.9	23496.5	97506.8	105176	86519.7	68588.6	122374	65850.1	163280	145775	131843	274128	352828	242541
P9WFH9	Rv1729c	Putative S-adenosyl-L-methionine-dependent methyltransferase Rv1729c	0.35724	0.640159	0.962163	3.32392	15526400	11128100	23725800	16964600	18552900	17089700	27710500	23067200	17271900	19587100	16515400	31387400	33649600	35627200
I6Y8F7	mmpR5	HTH-type transcriptional regulator MmpR5	0.355525	0.413253	0.583756	1.08983	94959800	46484600	147735000	75579000	90851500	98257000	157851000	119939000	72926700	86948400	85821100	111248000	128624000	142559000
P0DOA7;P9WNI7;P0DOA6;P9WNJ5;P9WNJ3	esxL;esxN;esxO	ESAT-6-like protein EsxO	0.353922	0.207465	-2.59924	4.77859	3005200	4313450	5310790	6954780	5396700	4955850	9915630	6903370	22359700	35217700	24361200	4020220	6641840	3200810
P9WPK5	carA	Carbamoyl-phosphate synthase small chain	0.352926	1.13515	0.171829	0.781793	59716400	34777500	67445300	52471700	71391200	63350900	89322200	71889600	74432000	72152100	51375600	84456600	75653400	81278300
P9WIA1	ptpA	Low molecular weight protein-tyrosine phosphatase A	0.352212	0.613326	0.163615	0.591913	24817400	31217100	27154300	29959200	44329100	28529400	28577200	45704400	50044000	45305900	48312900	49417500	54114800	68861700
P9WIJ5	pcp	Pyrrolidone-carboxylate peptidase	0.351855	0.337356	0.311377	0.943224	17986800	14768400	21363800	10800000	20052500	15250600	21749700	23967500	26990200	35370200	16473700	31714500	37870700	33491900
P96270	Rv0424c	Uncharacterized protein	0.3512	0.970418	0.822973	0.49728	14597500	6582550	18494000	18039000	22369100	19262700	41903200	18437000	7738060	13167500	4105160	13689000	16508800	12392900
P9WHI3	recR	Recombination protein RecR	0.351107	0.60831	-0.651938	2.10126	49197600	40933400	56750600	39741600	42085100	65227300	68716700	49738300	54933900	50544000	61158600	34961300	29380200	37396300
P9WF69	vapC33	Ribonuclease VapC33	0.350961	0.218513	-0.53231	1.17328	8182020	6876460	16895100	12730400	9008660	12657900	16437800	14014000	18731300	21168500	13173700	12951700	13089100	10676800
O69730	tcrX	Probable transcriptional regulatory protein TcrX	0.350923	0.581433	0.570349	1.60578	8449020	8551520	16486900	15129100	15988100	16366900	13808700	14213600	12568000	13403200	12220900	18662000	19694800	14885000
P9WIB9	Rv1885c	Secreted chorismate mutase	0.349683	0.676584	-0.193648	0.76613	28299500	23151300	22120900	20372600	25301900	27473200	30870200	30216300	28574600	36080300	21771100	22492000	24985400	26558100
O53874	Rv0862c	Conserved protein	0.349114	0.523435	0.56518	3.04059	14890500	15610100	27785700	22648300	26912400	27249100	20903800	21820300	24701100	28222300	26334500	40135900	38719500	38963800
P72007	fadD1	Possible fatty-acid-CoA ligase FadD1 (Fatty-acid-CoA synthetase) (Fatty-acid-CoA synthase)	0.348443	1.0547	0.645934	4.72562	17856100	13343000	13938500	13774900	18808800	15603600	17052500	18231800	16609600	16494800	17835100	25989900	24333900	27876200
P9WIM1	pafB	Protein PafB	0.347582	0.553893	0.697405	0.705366	32973100	28847000	39446200	25850300	32574400	29645600	54049300	46087100	19294200	30363100	11529000	26346300	32050800	31287200
O06198	Rv2616	Conserved protein	0.34538	1.06483	0.751623	1.81533	31735100	32588900	36360800	27540200	43654600	39130800	34198900	42591900	14099600	19085600	6194390	20761000	28866800	23739300
I6XHX8	Rv3672c	Nudix hydrolase domain-containing protein	0.345274	0.467707	-0.247494	0.321143	47760300	55118500	66435700	57925000	76428000	68532200	45202000	75077400	61233200	65022500	52387600	51580300	48231400	64062100
P9WFE1	hemE	Uroporphyrinogen decarboxylase	0.34395	1.00933	0.472857	0.732334	73660500	78384000	94466900	95937400	102147000	91765700	175496000	117240000	80800200	105311000	78361300	113161000	104926000	112139000
O53334	Rv3188	Probable mycobacterial cidal antitoxin Rv3188	0.342597	1.19054	-0.705892	1.66258	12716000	10907500	11738800	12917900	17714200	13013500	16769000	14240600	10787100	11594200	15003400	9522190	7107980	7012950
P71738	Rv2405	Conserved protein	0.342506	1.88848	0.330196	2.39416	62593700	57887800	70369500	60637000	89172900	69826600	77407500	78843800	57455700	64578300	52292800	77926700	72232400	71635100
P9WQ57;P95141	fadD29;fadD30	4-hydroxyphenylalkanoate adenylyltransferase	0.342343	0.355988	1.52707	0.717075	3923980	7014010	5514080	8628530	9653050	13211300	3822770	6230240	981105	2795940	1490870	4951630	4296700	3101390
P71699	Rv0042c	Possible transcriptional regulatory protein (Probably MarR-family)	0.340524	0.836297	0.0337802	0.133123	139447000	120063000	213451000	178584000	193420000	196850000	329504000	205846000	132920000	207359000	108403000	136069000	138401000	112612000
P9WPN9	cyp126	Putative cytochrome P450 126	0.340486	0.92679	-0.0816345	0.00990317	26793600	22475700	35534100	37673400	37526000	41392300	42545300	36119700	36630600	46137700	50781800	43628400	39989200	43599500
L7N6A4	Rv1000c	Fe2OG dioxygenase domain-containing protein	0.340066	0.273578	0.534478	1.66577	487834	649089	1113910	1490250	1712710	1158610	1023750	1073020	1022120	1749730	2429430	2693750	2534340	2255450
P9WJQ3;P9WJQ1	narG;narX	Nitrate reductase-like protein NarX	0.339734	0.381951	-0.670096	1.60154	10471000	14133300	24489500	19852100	17963700	34346200	25045600	11974900	32994200	33736100	30170100	20735700	17244800	21278200
P71815	phoR	Histidine kinase	0.339274	0.817231	0.313359	1.89286	14761400	15859700	21686400	22483400	24491400	24109500	20012200	23390800	19394500	22085800	19507200	29953100	24107200	24239600
P9WJ73	Rv2179c	3'-5' exoribonuclease Rv2179c	0.338936	0.557579	0.523604	1.89305	8146480	6748940	12897600	10444500	9653090	12687600	13292900	10826700	10822500	12989600	9356940	15721800	15557800	14393400
P9WGX7	rsbW	Anti-sigma-F factor RsbW	0.338554	0.394688	0.696045	0.958729	28443300	31768400	37635800	46193100	39955400	47805400	56593400	38046400	35609100	60476700	20374300	47409800	61815700	57688800
P9WGK3	devS	Oxygen sensor histidine kinase response regulator DevS/DosS	0.338311	1.16639	0.680153	2.32319	46926300	52719200	53201500	61113400	73770000	66121400	52198400	67791600	23155700	23078000	19473900	43092900	34445900	36978100
O06145	Rv1628c	Conserved protein	0.338235	0.224225	-1.06355	1.48644	1760890	2656300	1990860	3273780	3000370	2874540	2874610	3830700	6296310	1533560	3565390	1705870	2631290	1541500
P9WKJ1	cysQ	3'-phosphoadenosine 5'-phosphate phosphatase	0.336013	1.44326	0.345203	1.24333	50435800	49652900	62979500	58725700	70332900	58975900	86305600	67457700	47487900	53339300	46975000	60325300	60114600	61957400
P9WGG5	sigG	ECF RNA polymerase sigma factor SigG	0.335869	0.699056	0.867983	3.99453	9833020	12468400	11190700	11788100	15040000	14544300	10443600	14458100	9596540	10771300	14545800	19889100	19658800	18932100
P71650	mazF9	Endoribonuclease MazF9	0.335685	0.61716	0.301225	0.303412	16776300	16872700	26315500	22149900	21917300	22621000	38280500	26624600	7938050	14754900	2928150	9781190	18320500	9488320
P9WIV5	nuoE	NADH-quinone oxidoreductase subunit E	0.33526	0.679609	0.0880107	0.00324892	169482000	159362000	195155000	189548000	204661000	158371000	272962000	248293000	211705000	242110000	168121000	192321000	225278000	225022000
P9WK71	lppO	Putative lipoprotein LppO	0.334962	0.50927	-0.142851	0.0645365	31288400	25119400	24909700	17390400	26877800	21249500	40278000	36226100	23791700	24074400	12628700	20689700	21548800	25461700
O06291	htrA1	Probable serine protease HtrA1	0.333796	1.25022	0.303463	1.07612	216272000	216790000	225117000	193392000	248583000	219878000	329642000	297216000	200053000	233860000	158070000	246886000	246892000	239881000
O05838	Rv2360c	Uncharacterized protein	0.333564	0.0585384	-1.74969	2.50363	11629000	9174970	26338900	10315300	11834100	7585520	15818400	18621800	21991200	23059200	20792000	8001010	6539450	6509140
I6Y8Z3	Rv0870c	Possible conserved integral membrane protein	0.333465	0.184507	0.838569	0.897282	329119	321828	587765	895415	589005	566302	776879	554116	279882	532481	286481	507622	831028	512307
I6XWG2	moaD2	Probable molybdenum cofactor biosynthesis protein D 2 MoaD2 (Molybdopterin converting factor small subunit) (Molybdopterin [MPT] converting factor, subunit 1)	0.332348	0.0636	0.814856	2.44341	8982950	5492200	16831500	9003150	11811000	7371310	10834600	12874200	11462700	13965600	7652250	19474500	20164300	23588500
P71914	Rv2435c	Probable cyclase (Adenylyl-or guanylyl-)(Adenylate-or guanylate-)	0.331955	0.240635	-0.880201	2.30733	1711630	1722730	2497180	1721560	2152520	2073200	2182870	2245200	3030070	2469170	1519800	1341480	1344810	1311570
O53919	Rv1672c	Probable conserved integral membrane transport protein	0.331742	0.431944	1.3497	1.44151	2524050	2888770	2484010	3109530	4577110	3238160	2847710	3574050	NA	NA	1461050	3723630	5933630	3318790
Q10690	Rv2082	Uncharacterized protein Rv2082	0.331623	0.60831	-0.282828	0.62622	13414200	14300300	18976300	18797100	21625300	14007400	27136500	20025400	23796500	24255500	18520300	17173400	19560200	21490800
O06604	Rv1586c	Probable PhiRv1 integrase	0.331151	0.649653	0.664859	4.16788	16490100	17312200	24393800	20039600	27508500	25559400	21429800	19948700	24107900	22422300	23625700	43372600	36342900	37456500
P9WKT7	Rv0500A	Putative DNA-binding protein Rv0500A	0.329678	0.515158	-0.365661	0.238329	389453000	248162000	489608000	290452000	360547000	502128000	487207000	367252000	170065000	249164000	204474000	169256000	158695000	153773000
Q10896	nrp	Mycobactin synthetase protein B	0.329492	0.206023	-0.150505	0.247681	397513	378166	1682290	1578540	1282510	1102780	1341150	1200540	1697490	1121650	1303790	1174630	1580270	1013660
P9WQH3	hsaG	Propanal dehydrogenase (CoA-propanoylating)	0.328808	2.53447	-0.40149	3.75405	28901500	28810100	27876600	27478100	36900300	30995700	36687100	34510000	38204500	38975400	34713800	30025300	27650900	28923700
P9WKP5	Rv0898c	Uncharacterized protein Rv0898c	0.328093	0.767175	-0.10965	0.343774	3537330	3599260	5095010	5822140	5649250	5265130	7325020	5179680	5609150	7589340	5724480	5229950	5305520	6211560
P9WPS5	ctpI	Probable cation-transporting ATPase I	0.327775	1.38295	0.203506	1.42492	11355300	11884900	13467100	11851900	17008800	13979100	12694000	15812400	16013900	16415500	15218900	18439900	16782300	19712800
O07253	Rv0329c	Methyltransf_11 domain-containing protein	0.327327	0.584245	1.30242	6.11034	8818990	10089600	9812670	8333750	12088000	11288900	12662000	10692600	12864900	17650500	10712600	33184700	31730200	27828100
P9WIK5	papA3	Acyltransferase PapA3	0.327202	0.859018	0.238267	0.377065	15496700	17521300	25200800	26008500	30336000	25689400	23108900	27908800	30081800	26516500	24397600	31278200	26436100	32850100
O69725	proX	Possible osmoprotectant (Glycine betaine/carnitine/choline/L-proline) binding lipoprotein ProX	0.327158	0.788175	0.791621	3.43731	14678700	14126400	18313700	16087800	17451300	16258800	25342500	21146500	16031600	20284600	11807000	29229100	26978900	27751000
I6YA21	Rv2704	Conserved protein	0.326119	0.605062	-0.0960004	0.178973	9859070	12478000	19971800	16075900	14762600	15295500	20500700	24192500	11296000	15055800	9702240	10568800	10584400	10026700
P95226	Rv0269c	Uncharacterized protein	0.325796	0.859018	-0.000109413	0.00989387	6761910	8251650	12254100	10921200	12833900	14023500	10388100	11196500	14069300	13186300	12011100	14014200	11920200	13185300
P95290	lipD	Probable lipase LipD	0.325095	1.38735	0.356349	1.18835	94414600	95143500	131876000	136675000	162829000	140830000	140212000	143568000	114479000	133557000	108630000	148476000	146554000	127387000
P9WI67	pknJ	Serine/threonine-protein kinase PknJ	0.32364	0.40994	0.842475	1.60578	4702690	3297930	8281880	8000200	9450700	7463600	8433860	5811290	8774220	6863890	6339640	12307800	13213000	8825190
P9WMA9	Rv0079	Dormancy associated translation inhibitor	0.323268	1.91653	1.31575	4.92003	303308000	364856000	280221000	303508000	369363000	348162000	395181000	389862000	92487400	95786200	69937800	230231000	223780000	238473000
P9WPC3	clpP2	ATP-dependent Clp protease proteolytic subunit 2	0.323204	1.4999	0.465953	2.13351	1052190000	819045000	1203670000	1254620000	1336540000	1739000000	1438700000	1383620000	1051860000	1228280000	1017950000	1449170000	1452860000	1810280000
P71925	Rv2423	Methyltransf_25 domain-containing protein	0.321661	1.34784	0.438292	3.50077	8228110	7676990	7152480	6499230	9382350	9151060	8374760	9773840	10180300	9298600	10909300	13794300	12178000	15069800
P9WMB3	Rv2659c	Putative prophage phiRv2 integrase	0.321461	1.02139	0.620678	3.01009	3423240	4456040	4001530	3387340	4869120	5752230	4134180	4408840	4502680	5215800	4428100	6923310	5869500	7110040
P9WHZ7	PPE40	Uncharacterized PPE family protein PPE40	0.319838	0.23304	0.35237	0.0792203	11725100	8218530	25932900	22378100	18888400	12777200	26810700	23678900	8354480	15880200	7110450	8819250	16207500	10665800
I6XHH2	Rv3531c	Uncharacterized protein	0.319275	0.242046	0.955612	1.15701	2312050	1961920	4645920	2789460	3506780	2858390	2648380	4976830	2202560	3160630	1384210	3253950	4271650	4339230
O06550	Rv1152	Probable transcriptional regulatory protein	0.318204	0.563634	0.295671	0.30737	59892100	50607000	89134600	63854000	68651900	73250400	116570000	81033400	47942600	72081300	38555300	58847400	77655700	52694800
I6Y482	dppD	Probable dipeptide-transport ATP-binding protein ABC transporter DppD	0.317626	1.13707	0.854554	4.36699	11175400	9854580	12759500	9963700	15203900	13092600	11437900	13252600	7992980	8789940	6291790	13956800	14452900	15505400
I6Y897	Rv0613c	Uncharacterized protein	0.316898	2.13853	-0.0195118	0.0983964	254888000	254501000	289300000	287088000	336018000	361164000	291147000	339094000	304954000	326113000	308334000	304192000	324005000	292302000
P9WP43	cut7	Carboxylesterase Culp1	0.316234	0.291145	1.11727	2.43073	36481800	31923900	25224800	22379600	24102100	30538300	44771700	40616200	23239400	36004300	20935200	44336000	66280300	50414600
P9WM67	fcoT	Long-chain fatty acyl-CoA thioesterase FcoT	0.315768	0.520079	1.14365	3.43731	4731420	6954050	5197290	3848290	6649400	8176930	4892930	5708610	2760900	3505870	4178540	8284200	7745820	6959910
P9WIX7	mutT4	Putative mutator protein MutT4	0.314589	0.431944	0.0177324	0.232275	12841500	10298600	20380700	17700600	23729000	19150800	14429200	18833100	14306200	12169500	7049970	12320000	19435200	11698600
O65935	Rv1749c	Possible integral membrane protein	0.314298	0.0953433	0.551527	0.6782	24519600	27881200	26325200	52772900	37239100	37556300	14122600	30161500	24672900	41502200	12795200	36161500	43210600	35916600
O53448	Rv1100	Conserved protein	0.314231	0.935849	1.02599	3.65817	38641100	34817600	26423000	19948000	34991600	33345100	47301200	41151800	23543300	26552500	18152700	47471400	47942700	50079500
P71805	Rv1377c	Putative transferase	0.314011	0.996061	0.68768	0.748496	30421700	40611800	45411500	40757100	53699800	39879400	55208200	47454700	15630800	24291400	12726100	20932200	28500300	25176400
P9WJK1	nadA	Quinolinate synthase	0.312003	1.15003	0.308881	1.07577	268808000	270156000	224382000	243646000	339119000	297057000	249995000	405749000	237428000	194318000	231597000	286890000	263437000	297414000
O69663	Rv3695	Possible conserved membrane protein	0.311049	0.23304	1.26402	0.60344	104396000	116756000	74530900	174769000	176924000	97439300	70464100	227480000	32737100	47503400	10798300	65990900	78623000	90720200
P95075	fucA	Possible L-fuculose phosphate aldolase FucA (L-fuculose-1-phosphate aldolase)	0.310579	0.406548	0.97722	0.603291	5235300	4497840	9493280	6542760	7386460	6599380	12246700	7220750	3208210	6846710	2589430	5054590	8096840	6315900
P9WN45	glgB	1,4-alpha-glucan branching enzyme GlgB	0.308734	0.565675	0.465742	2.69254	15606000	17688100	16786300	22286000	25316600	23761600	18939100	17816000	22986800	25588600	17583900	32160900	31446400	31745400
P9WN77	gpsA	Glycerol-3-phosphate dehydrogenase [NAD(P)+]	0.308535	0.369679	0.0696502	0.47906	21332000	16275600	38513600	31163000	34512000	27120000	33966600	31045800	45349800	41728400	47493700	52999300	47592900	46243400
O50418	iunH	Probable nucleoside hydrolase IunH (Purine nucleosidase)	0.308457	0.501013	-0.00859594	0.102194	1716160	2258950	3288060	3631230	3638720	2687410	4158050	3230600	2316290	3272250	1607040	2823040	2256210	2302530
O53680	Rv0274	Conserved protein	0.308143	0.095043	-1.21042	1.35965	6619530	4732640	6035800	5199500	6810560	6541180	7100010	7512970	14136900	5009600	27270500	5901520	6109160	7819180
P9WFU5	metG	Methionine--tRNA ligase	0.307656	0.963688	0.509237	2.4798	105064000	110807000	91250900	90304000	132292000	122780000	99552900	120198000	69916900	83734900	53353300	111888000	99512500	94751100
O06813	opcA	Putative OXPP cycle protein OpcA	0.305468	0.94909	-0.013587	0.0462231	44608200	40563400	44711300	47149700	51954300	53832900	57177800	56549900	58782300	74070300	46740200	57910200	58231300	67545400
O53562	Rv3517	Uncharacterized protein	0.305341	0.0753363	1.44815	3.33174	941150	825480	1405790	817268	1553930	1245260	937784	688562	NA	2027890	953392	4067340	4501630	3257460
O86319	fadE13	Probable acyl-CoA dehydrogenase FadE13	0.303026	0.37665	-0.168902	0.0842951	6360700	6185250	8415420	7630760	9852680	9222950	8038730	6267560	7620020	10232500	9061930	10257000	7161500	8060760
O53836	Rv0825c	Conserved protein	0.302158	0.355248	0.705424	0.652463	57211600	57931100	101617000	74662100	79589900	83134100	124775000	80351600	47776800	103882000	25989200	75777400	97003900	77906000
I6Y1I1	Rv2695	Conserved hypothetical alanine rich protein	0.301185	0.700374	0.142669	0.00721893	9783130	7846320	12625800	9454040	11300300	10534400	19146300	12402900	10117800	14399600	9385920	10480900	12119600	11169500
O33362	Rv0517	Possible membrane acyltransferase	0.300655	0.0699911	1.02477	1.42945	10429200	10139700	20321100	12186300	13577400	13308500	14278200	14291000	4138790	8340100	5493210	11176700	11374000	9145020
I6XFB7	Rv2799	Probable membrane protein	0.300366	0.788175	0.215657	0.519248	15620300	25508400	25971800	24154800	30662300	23939800	30495800	31465900	37254100	29239100	28424900	40371500	33497400	33953400
P9WG53	tilS	tRNA(Ile)-lysidine synthase	0.300305	0.265338	2.12673	2.40863	4684070	5420280	13261700	9793350	9724360	9009770	12338000	8162560	1953470	3897760	2089860	10050000	8182860	9126980
P9WGN1	kdpE	Transcriptional regulatory protein KdpE	0.300083	1.10081	0.631045	0.589145	6828570	9908200	8105260	8731850	10577800	9638260	15061600	10152300	3958360	6350410	2929270	5594370	6373640	6130260
I6X9T8	Rv0791c	Conserved protein	0.29957	0.454106	0.134752	0.412982	14989900	19023000	33387500	29513000	28098700	37703600	31638300	24302600	38191400	26516900	39106200	41930500	42633400	35178000
O53749	Rv0464c	Conserved protein	0.299421	0.381436	0.217661	0.606161	167132000	159691000	173628000	164613000	207812000	258265000	115822000	200450000	173532000	156896000	154072000	224996000	165678000	182446000
O53509	Rv2175c	DNA-binding protein Rv2175c	0.29942	0.927954	0.112655	0.0347831	69801700	75239600	67632800	49528600	65384400	74236400	100848000	94897300	39467800	58581600	41735400	44601300	49180500	45125000
P9WPC7	Rv2667	Uncharacterized protein Rv2667	0.299391	0.563112	0.536461	0.210227	1607180	2248050	5274740	4805050	3933760	4406190	6998060	4273530	1610930	2777290	1330000	2093780	3113370	2336510
I6YBQ3	lrpA	Probable transcriptional regulatory protein LrpA (Lrp/AsnC-family)	0.298722	0.338906	-0.0760078	0.144924	19340500	15942600	33301100	25305500	27345300	27571700	27006000	27918700	17871900	27455900	11835500	17094900	16907500	16954700
O06137	cydC	Probable 'component linked with the assembly of cytochrome' transport transmembrane ATP-binding protein ABC transporter CydC	0.297435	0.205675	-0.474849	0.532388	6671730	8736140	12951100	16566000	15718300	13542100	8455830	13110600	8077610	6730640	6563550	4663070	4842980	4967830
P71730	Rv2413c	DNA_pol3_delta domain-containing protein	0.297315	1.19541	0.645037	3.24008	15984200	22646200	19895000	18970200	22303200	21770600	30113600	25456500	19097900	22015000	15781800	31415600	29864900	27944000
O50398	Rv3369	Conserved protein	0.297314	0.0311948	-0.348698	1.04945	28094800	23534600	68128200	40311600	45081300	44633800	26097300	39427700	66447200	61838900	73559400	46421400	52180500	52922700
O33364	Rv0519c	Acyl-CoA:diacylglycerol acyltransferase	0.297134	0.200046	0.975308	1.16807	4358200	6032090	13131200	11527100	10823400	8066740	10751600	11325400	NA	6741880	3598390	9945480	10164800	13953800
P9WKU5	Rv0495c	Uncharacterized protein Rv0495c	0.296885	0.497967	0.296456	1.91253	16959700	19130700	18320400	18430600	27479200	20507300	16761600	24640900	24210400	23445600	23131800	38586300	27310500	28794100
P9WNC1	nei2	Endonuclease 8 2	0.296258	0.378772	0.13901	0.306522	2304690	1395410	2369510	2433430	3284960	3450080	1841400	2454750	1913300	3143380	2911450	2182990	4159240	3205940
P9WIY9	Rv1063c	Uncharacterized NTE family protein Rv1063c	0.29595	0.296042	0.538723	1.07176	36873500	31053600	50650100	36303100	45533100	35427300	46727600	44305300	27029100	39275700	24714300	38394500	39278700	39264800
P9WHS1	mec	CysO-cysteine peptidase	0.295603	0.537523	-0.161673	0.412982	59507500	51198500	48486600	47499700	59448800	43992100	77227500	62904500	70328400	60061500	63030300	63766700	56348300	54029700
I6WZK7	mmcO	Multicopper oxidase MmcO	0.294199	1.51568	0.358578	0.81995	10798900	13310400	15100100	13464100	16975800	15855200	14828400	19020700	10032200	11974700	9871670	11420100	12862900	13890000
P9WFI3	Rv0830	Putative S-adenosyl-L-methionine-dependent methyltransferase Rv0830	0.294057	0.968038	0.734393	1.79459	67730800	52304100	54759600	35564900	62009800	60554600	69528000	69259200	26657500	28956000	25424600	40842300	44350000	51940800
P9WQ77	lat	Probable L-lysine-epsilon aminotransferase	0.293862	0.806572	0.784816	2.27956	4112840	7257490	9735630	8555890	10553900	8749290	11930000	8832000	8183250	10402900	7385230	14098700	11284300	14614400
P9WGG3	cobB	NAD-dependent protein deacylase	0.293584	0.659629	0.660678	2.8657	13889600	17223000	14491200	21214200	19395600	19475900	21177200	18245800	12992900	17131700	12910000	23195500	20539500	20319000
P9WPM1	cyp139	Putative cytochrome P450 139	0.292952	0.658869	0.681313	2.43878	9791430	9989070	13506200	14839700	15468200	16440100	13160400	13316900	9862820	12836600	7518560	15816000	14590900	17871600
P95059	atsA	Possible arylsulfatase AtsA (Aryl-sulfate sulphohydrolase) (Arylsulphatase)	0.29291	0.095043	-0.349068	1.21371	30639800	28627600	26917200	44224400	36428700	36180300	36594900	26836900	36148800	35221000	32172300	27651700	27724200	23314000
P9WMU1	wag31	Cell wall synthesis protein Wag31	0.292412	1.09004	-0.433231	2.02476	818047000	737315000	849380000	761836000	832458000	882101000	1298520000	1052760000	924443000	1119340000	924788000	684899000	688985000	579609000
O05575	Rv0992c	5-formyltetrahydrofolate cyclo-ligase	0.292372	0.0515328	0.107798	0.131805	27174500	20114000	63942000	36858800	38667200	39751300	41250400	35192500	42731600	47814200	37190700	46527800	44249800	46046800
O06312	mgtE	Magnesium transporter MgtE	0.292136	0.687255	-0.102125	0.282992	7106040	4896680	7099870	4309500	7233820	6887350	12257900	7455380	7711870	6338550	11829200	6632180	7184840	8514140
P9WQ17	glgE	Alpha-1,4-glucan:maltose-1-phosphate maltosyltransferase	0.291964	0.970418	0.766838	3.92332	49968500	58962800	66183000	64805100	89741200	78310400	63491200	73219400	71007000	74556200	66170800	125635000	97639200	120821000
O33341	Rv2859c	Putative glutamine amidotransferase Rv2859c	0.291873	0.346065	0.0406426	0.0928773	19910300	23000300	39176300	27109300	25893800	24639900	45968900	35451800	30740000	34823100	22792100	31618300	32818200	29672100
O53921	Rv1674c	Thiosulfate sulfurtransferase	0.291685	0.169832	0.77833	2.76017	4539490	4103550	7261420	5850490	7632620	7831690	5085430	3752140	6565950	8035390	NA	12521700	11293800	12761400
P71704	Rv0047c	Conserved protein	0.291181	0.274742	-0.382966	0.997652	25533000	22155500	41434700	29007800	28536800	28056000	38201600	39179100	28592600	36863800	25201300	21926500	21999600	18873000
I6YDI9	plsC	PlsC domain-containing protein	0.290645	0.399087	0.646315	2.87387	19373200	22225100	31471700	25656200	34228500	27616900	30950900	25914900	32633100	43126200	22106100	51076200	56644100	50324700
P9WHJ3	recA	Protein RecA	0.290231	2.17031	1.01954	7.38721	57947100	53864700	66728400	66862700	75592100	78004200	75517200	76865600	52572600	54884700	45914000	115476000	106579000	104487000
P9WJY9	metXA	Homoserine O-acetyltransferase	0.289951	1.02118	0.190837	1.09773	4098190	4690480	5568950	5378250	6300980	6009040	5372730	6466520	5344310	4949580	5125090	6938730	5849910	5050930
I6WZH9	Rv0817c	Probable conserved exported protein	0.289919	0.430517	-0.244173	0.229601	12715300	11330200	20469200	18604500	19799800	18490900	25756300	12800200	13515700	15210600	10695800	11411300	12053400	10775200
O53830	Rv0818	Transcriptional regulatory protein	0.288838	0.86682	-0.00661148	0.0832577	98760500	95558100	110086000	97352800	110425000	95807800	129158000	133209000	94636300	95538400	84569800	94203600	76435700	95396100
O33223	Rv1227c	Probable transmembrane protein	0.288825	0.23304	-0.166041	0.0188164	4151820	5176350	11266400	12822400	14175100	12297100	6305600	7790100	9214800	5434420	8745530	8530140	7794760	7068920
P9WMY1	Rv0539	Uncharacterized glycosyltransferase Rv0539	0.288751	0.957348	-0.203303	0.306513	15283000	7734380	19077700	14103400	18151600	16725100	20468600	17746300	11420700	12146200	11088000	10291700	9919560	9213510
P9WGA9	cobL	Precorrin-6Y C(5,15)-methyltransferase [decarboxylating]	0.288671	0.181914	0.839492	1.3133	772728	1083250	2232060	2072120	2588790	1677350	1750220	2104110	3313410	2595240	5027300	6240750	3159480	5929080
P9WHQ3	Rv1540	Uncharacterized RNA pseudouridine synthase Rv1540	0.287792	0.495868	0.825117	3.1279	41534200	38352400	45540300	36437700	52614200	44909000	36038300	56517400	48979300	36324900	40189000	72874100	59952600	71202000
P9WLV5	Rv1520	Uncharacterized protein Rv1520	0.287746	0.534139	0.42688	0.941023	1909390	832721	2444380	1685650	2340480	1963910	2651820	2048100	2374660	2755340	2336760	3192310	3777130	2399680
P9WF95	vapC17	Ribonuclease VapC17	0.28753	0.563112	1.25736	5.49816	13931500	10780100	20794100	14492100	16764000	17928400	20966600	15606500	12930700	13312200	11623500	30911900	31313300	30706900
P9WLN1;P9WFD7	Rv2005c;Rv2623	Universal stress protein Rv2623	0.286812	0.362242	0.195396	0.0954695	125830000	253914000	199670000	368680000	298805000	198269000	254541000	450886000	106413000	122313000	64573800	121847000	124465000	105539000
P9WHH7	lpdA	NAD(P)H dehydrogenase (quinone)	0.285639	0.269944	0.247726	0.975448	36258800	30830100	34186500	30456800	42716300	39218700	23459900	40033300	38016800	36932100	37416100	48358900	39093600	44425400
P71965	Rv2668	Possible exported alanine and valine rich protein	0.284781	0.210764	0.579828	0.439223	26045000	13513500	27332900	24741000	16318900	22999100	40379000	38869700	31949700	49128900	13883600	30059000	47754300	59216500
O69697	Rv3730c	Uncharacterized protein	0.284304	0.351734	-0.162361	0.577713	13086400	13905200	22565800	18824700	21739900	18745900	21113300	16686700	30608300	33301400	26651800	27350400	24827100	29541300
P9WHP5	pspA	PspA protein	0.282935	0.946306	0.141502	0.174155	527706000	548984000	532480000	500084000	555451000	578061000	1015400000	711833000	388586000	460362000	283807000	428631000	440000000	408077000
P9WM25	Rv1332	Uncharacterized protein Rv1332	0.281763	0.886861	-0.0852861	0.00990317	26474600	28982000	23280200	20287000	30087200	24174000	30398700	36244200	20662900	21323100	15475600	19476800	18508700	21092300
P96809	fgd2	F420-dependent hydroxymycolic acid dehydrogenase	0.281345	0.117631	1.89703	1.29288	19306600	8320240	7146040	6325030	10316800	6439860	8844610	9951980	NA	6656280	1533200	10686500	15921900	15250700
P9WMM5	priA	Phosphoribosyl isomerase A	0.280674	0.928101	0.727476	2.24124	25365300	35358500	39004100	33935800	39775500	34011600	48981100	44400600	21909000	28217400	15069000	36275600	35029100	36982600
P9WM45	Rv1269c	Protein Rv1269c	0.280059	0.258036	-0.224466	0.548405	165178000	233345000	184214000	224081000	240119000	136106000	255651000	302463000	201321000	254828000	123906000	122955000	172389000	172313000
Q50701	Rv3427c	Putative ATP-binding protein Rv3427c in insertion sequence	0.278733	0.374695	0.890898	3.65442	2922410	2488840	2095490	2186030	2824090	2847130	2639010	3052720	1737330	1833620	1800850	4730560	3094230	3339370
P9WMP3	hemC	Porphobilinogen deaminase	0.278044	1.56906	-0.128703	0.0545813	41881300	36431700	43078300	34171000	46999400	47959000	42198700	52650000	34587300	40639600	40026200	36610100	35641200	38889000
P9WGY1	frr	Ribosome-recycling factor	0.276806	0.605879	0.337667	0.15047	1226850000	1123890000	1180920000	849241000	1202890000	949275000	1589410000	1668430000	599568000	877659000	485839000	649588000	757681000	809884000
P9WGL3	kdpD	Sensor protein KdpD	0.276087	0.414798	0.61884	2.5058	8984550	7876800	12165300	9834660	11465300	12032800	8911190	11323000	7629460	6623690	9058060	12365000	10738700	11716100
O07237	Rv0310c	Conserved protein	0.275538	0.186155	0.170765	0.412982	2569490	3301750	3650730	6001120	4467240	5150130	3913290	3948360	4515690	5532670	2891300	5083110	5566400	4807350
P9WHL5	purQ	Phosphoribosylformylglycinamidine synthase subunit PurQ	0.275479	1.28194	0.561954	2.42931	114273000	132966000	151788000	153171000	175975000	157859000	184161000	168690000	120508000	152987000	99158300	164060000	177902000	182819000
O05899	Rv3256c	Conserved protein	0.275469	0.70644	0.192004	0.358531	59017000	69718700	82667500	91033100	103207000	119765000	71141000	81239300	54463800	57423200	45390500	64299500	62216700	58719600
O53222	Rv2517c	Uncharacterized protein	0.274137	0.574149	-0.140443	0.195208	9580270	5154260	13532000	8593830	10049600	11927800	23386700	9938790	7135260	11080300	10231400	12284100	9282340	8745110
O50416	lpqD	Probable conserved lipoprotein LpqD	0.273462	0.625895	-0.673683	3.18945	291959000	310136000	304993000	270141000	327493000	268382000	399682000	394046000	479017000	477564000	379432000	268268000	315062000	299387000
P9WPC5	clpP1	ATP-dependent Clp protease proteolytic subunit 1	0.273417	1.50025	1.33961	6.52195	702614000	685731000	691696000	585599000	776193000	805566000	1106150000	859285000	598757000	655141000	452688000	1515350000	1425280000	1537950000
O07755	Rv1874	EthD domain-containing protein	0.273404	0.51316	0.0354687	0.0358526	23906100	25508900	40744700	30402200	33544800	31510600	41745900	34032500	30791800	29617100	35524300	31558200	30866800	34587600
I6XHI4	fadA5	Steroid 3-ketoacyl-CoA thiolase	0.273323	1.13149	0.239702	0.871933	30452100	25985300	22280200	24988200	30347600	26836600	31258400	35749700	23391200	22993800	22666800	25239500	27149900	29395100
P9WPV5	atpF	ATP synthase subunit b	0.273252	0.698986	0.207777	0.145365	669070000	636426000	596191000	499441000	636989000	568982000	1359890000	852664000	461333000	550377000	378550000	532797000	583255000	466041000
I6X827	Rv3683	Conserved protein	0.27318	0.255305	-0.38467	1.13013	122960000	120723000	109791000	102986000	138952000	139617000	76759300	145213000	124987000	131086000	116547000	97240300	95734300	95260300
P9WQJ3	Rv1272c	Fatty acid ABC transporter ATP-binding/permease protein	0.273009	0.764737	0.952174	1.11555	2734890	2963320	3076470	2587100	3687930	2844070	5142050	3197360	680003	782733	385119	1315660	2560410	1298190
P96368	trcS	Sensor histidine kinase TrcS	0.272201	0.913725	0.555449	3.63883	6166010	6518890	6075790	7355300	8416130	8731400	6529790	6902770	7017940	6955850	6527580	9513350	10607800	10222500
P9WJZ5	Rv2003c	Uncharacterized protein Rv2003c	0.272047	0.476626	0.631118	1.35688	9332030	9290810	17126800	12800600	13692100	13033500	22108300	12651700	8891060	10854600	10079000	14086700	18482800	15610000
P9WPV1	atpC	ATP synthase epsilon chain	0.271792	0.786302	0.0303088	0.115272	532860000	632140000	701876000	566589000	743055000	569307000	704178000	834808000	313885000	334714000	226950000	328787000	293540000	320549000
P9WJ85	mazE7	Antitoxin MazE7	0.271253	0.107808	-0.729631	1.66027	936971	888359	2060720	2711270	1808890	2365590	NA	1392920	2819740	3139200	3973650	1766570	2072600	1893120
P9WMD7	Rv0767c	Uncharacterized HTH-type transcriptional regulator Rv0767c	0.268032	0.597631	0.519181	1.7527	10777600	8961290	8791610	7459960	11782300	13231100	9595110	8593490	5045420	3674240	5836680	9460310	7230800	7074330
O07738	Rv1894c	NMO domain-containing protein	0.267746	0.686027	0.660689	2.46152	26398500	17776700	25493900	27660500	36696500	26818200	28694600	33780000	30380900	32606200	33991600	52781800	35634800	51545100
P9WGX5	rskA	Anti-sigma-K factor RskA	0.265852	0.827474	-0.0487106	0.0983964	134890000	132716000	148767000	116220000	144576000	130388000	193232000	177179000	103464000	128131000	82269600	96874800	100029000	104748000
I6X7F2	Rv3483c	Possible exported protein	0.265836	0.274742	0.422637	0.499141	20051300	17366000	27637300	17933700	24026600	21644000	28618300	19270800	13088500	20779200	10024900	18079100	17255200	17543500
P9WKI7	guaB	Inosine-5'-monophosphate dehydrogenase	0.265601	1.76989	0.189934	1.95248	90025000	85223200	87946800	81345900	112675000	102484000	92985400	105690000	103680000	106666000	87854900	118269000	119616000	110870000
P71857	fadE28	Acyl-CoA dehydrogenase FadE28	0.265448	0.481082	0.20087	0.262467	1186170	1505820	1302610	1514990	1201140	2072430	1424600	1951160	1250140	1125780	1803630	1597730	1436900	1413710
P71672	Rv1404	Probable transcriptional regulatory protein	0.265434	0.421297	0.140437	0.0761021	255140000	210126000	348987000	292663000	281241000	203515000	664464000	377217000	139360000	226172000	78943100	153608000	231827000	133663000
P9WKW1	Rv0476	Uncharacterized protein Rv0476	0.264002	0.5946	1.17299	0.829159	65709500	113947000	111216000	80823500	104366000	85033500	153270000	126236000	20673900	39086500	7665970	44557700	57376800	46615100
P9WFB7	vapC3	Ribonuclease VapC3	0.261874	0.124753	-0.219019	0.144301	5498250	5900680	15534800	27074500	13228900	13454200	12473000	6967910	11078700	11786000	8744940	7650110	10363000	9518260
I6X8R2	zmp1	Probable zinc metalloprotease Zmp1	0.261046	0.683354	0.0655799	0.489688	114542000	102685000	107623000	101879000	134893000	121270000	100506000	130752000	118029000	114098000	134991000	142155000	123518000	117812000
O07744	Rv1888c	Possible transmembrane protein	0.260035	0.192135	1.64221	1.40796	863834	2047310	1907120	3255230	3085130	3743240	1257390	1650330	618369	847631	NA	2288010	2280820	2792750
Q50662	Rv2303c	Probable antibiotic-resistance protein	0.25931	0.659073	0.129341	1.58087	6350720	8249720	7678640	7333340	9640160	8327770	7434600	9999930	16557000	16387000	14380600	19391200	17924000	16600000
P9WN81	glpD1	Glycerol-3-phosphate dehydrogenase 1	0.259259	0.508403	2.26724	7.90115	47923500	55007900	68752200	57234000	75312900	68758400	63638000	65579900	39207900	49938100	40185900	193455000	163340000	202849000
I6YF40	Rv3075c	Conserved protein	0.258588	0.601191	-0.250911	0.59009	239867000	236728000	331521000	255021000	273632000	261250000	400536000	318406000	253131000	260222000	253561000	213084000	232626000	201332000
P9WG67	trxA	Thioredoxin	0.257716	0.651338	0.313644	0.0305209	1414220000	1296320000	1599500000	1074360000	1372820000	1445080000	2889660000	1795600000	806538000	1493100000	739520000	921282000	1141280000	1002400000
P96265	lpqM	Possible lipoprotein peptidase LpqM	0.257097	1.41625	0.92008	6.01268	19188200	17959000	20753900	20352700	25111600	22842000	23581000	23673200	18990700	18989700	18500400	32596500	35932700	39833900
P9WGL1	mprB	Signal transduction histidine-protein kinase/phosphatase MprB	0.256252	0.912955	0.967207	5.47224	22902500	28393000	28967600	28999400	38917500	37051500	24914500	31458400	28526300	29552800	28500900	54299500	55770400	56969900
O53702	Rv0367c	Uncharacterized protein	0.25597	0.94418	0.757317	1.17493	7296800	13590500	14093800	12668600	15773500	15583500	14458100	16186400	5829670	9907430	3045660	9432570	9854150	10399700
P9WI23	PPE20	Uncharacterized PPE family protein PPE20	0.255261	0.351734	0.634087	0.42847	17783500	18275200	33251800	24392400	25436500	25033400	31943200	25489500	5540270	9461430	4728300	8598250	13830500	8251170
P9WPA9	cmk	Cytidylate kinase	0.254758	0.664775	0.374775	1.07948	40198100	31888500	44464300	33078300	43056700	42607800	54248600	44372000	40512100	46034500	26178400	43591200	55483300	52529500
O53720	Rv0386	Probable transcriptional regulatory protein (Probably LuxR/UhpA-family)	0.254561	0.449719	0.688989	3.17392	10243800	7896410	10694600	8179000	13950600	11758400	8487370	10219500	11432600	10069800	12357000	20370200	15311200	18431100
I6YCP0	Rv3651	Uncharacterized protein	0.253908	1.055	-0.0616113	0.152631	75460100	73761500	81561300	82440600	88086200	76336500	118364000	99151300	86455100	79995700	91630800	81949800	83805500	82840700
P9WMM3	hisF	Imidazole glycerol phosphate synthase subunit HisF	0.253109	0.62807	0.17956	1.22016	26618400	27310100	33061200	26189700	31490200	30033400	32780300	35097600	30834000	33870200	22360400	34920700	33402300	36985300
P9WP53	cysM	O-phosphoserine sulfhydrylase	0.252858	0.253252	0.44919	0.944675	45705700	45337000	38164700	33145800	53340600	50287600	27891700	49210100	33439300	29726600	34068600	45763400	34722600	45653800
O33336	pptT	4'-phosphopantetheinyl transferase PptT	0.252291	0.312673	0.773341	1.43462	14591100	14333300	22422500	24934500	30875800	23525800	15552700	20561000	11313800	12482100	13705700	24482000	15580500	21334700
P9WJK5	mutB	Probable methylmalonyl-CoA mutase large subunit	0.251016	0.514951	-0.163256	0.42023	16528400	19201100	26646600	23154700	29537300	25817400	21042300	24587900	41939100	41314900	37937000	40955100	32993700	36894500
P9WG35	tpx	Thiol peroxidase	0.250597	1.22107	-0.00834193	0.1711	918674000	925146000	809920000	670242000	962017000	881013000	1094490000	1135380000	667418000	634633000	794524000	663570000	691542000	595072000
I6Y4Y1	Rv0837c	Uncharacterized protein	0.250327	0.806572	-0.735362	3.37666	2942740	3962480	3944650	4341600	4596820	4808530	4060260	4818140	6074920	5193450	5661620	4106930	2771580	3400750
I6X552	Rv2698	Probable conserved alanine rich transmembrane protein	0.250183	0.401981	0.71677	1.89342	2421950	3122430	6836790	5805280	6521870	5320740	5183860	5297500	4794430	4645740	5716560	7501220	7879640	8201670
P9WIS1	bkdB	3-methyl-2-oxobutanoate dehydrogenase subunit beta	0.249638	1.74637	1.24927	8.16403	47227900	40655700	49797200	47284800	59840100	52526900	52325100	60243000	44156900	45004200	42941200	105220000	95681900	104970000
P9WIK1	cysD	Sulfate adenylyltransferase subunit 2	0.249478	0.321999	-0.378824	0.706803	26969300	23216900	38958500	32369400	34120200	36420300	38766800	26338100	24043400	28539100	24135300	21480500	18561600	17944300
O53324	Rv3174	Probable short-chain dehydrogenase/reductase	0.249453	0.300289	0.353136	1.43345	1047020	1472580	2326360	1555130	1552310	2046900	3292280	1385480	1143790	2569570	2378830	3038560	3290380	2901590
P9WGB9	Rv1373	Glycolipid sulfotransferase Rv1373	0.249288	0.430517	0.00615644	0.0978283	4890530	3682680	8222310	8419930	8839210	6096810	8026130	7560060	10335700	10354300	9170290	10379900	9660220	11169300
P9WQF9	mbtN	Acyl-[acyl-carrier-protein] dehydrogenase MbtN	0.248486	0.173296	0.393815	0.629187	6689850	5900300	14144000	10685500	11160100	9481110	14164900	7517700	4782570	5235790	6453740	9792300	6879110	5910300
P9WG79	thiC	Phosphomethylpyrimidine synthase	0.248323	1.28194	0.0752676	0.275322	87667000	88306300	75776300	83236000	106821000	102795000	85366700	100208000	74898600	84403500	63241600	75814300	83815400	78909900
O50464	Rv1249c	Possible membrane protein	0.247611	0.825236	0.363577	1.32045	24677600	17567700	27079100	23918900	33816400	27719300	29851400	27844300	25945500	31024700	15033900	30777200	34547500	33381800
O07423	lprO	Possible lipoprotein LprO	0.246692	0.23356	0.179489	0.176727	3910920	2474890	6642550	3780070	3920160	4452150	6286110	4673080	4935550	5141740	5991800	5835300	5253240	5822930
I6X7Z3	Rv3645	Probable conserved transmembrane protein	0.246517	0.28034	0.785503	1.80129	66641600	59130500	53725600	47341000	70855100	77699400	40819000	63030600	24242900	27889300	30953800	49974000	45508800	48072600
I6Y2I9	Rv3092c	Probable conserved integral membrane protein	0.246213	0.460825	0.640144	2.3181	16045900	12161100	14861200	12260700	17685900	21314400	14483100	13012900	16710600	15475100	10225500	21149100	24830000	24117700
O53310	Rv3160c	Possible transcriptional regulatory protein (Probably TetR-family)	0.245742	0.430517	-0.127056	0.102238	24932900	19033000	46297200	31320000	33891800	30000900	66979300	32807400	17036300	27397700	17400500	14128600	23096100	15933600
P9WJQ7	moeA1	Molybdopterin molybdenumtransferase 1	0.245334	0.630958	-0.226051	1.14256	46693100	45335100	58358200	57154800	62247200	62959200	48518600	60850700	72321900	73830800	65875800	60202000	66718400	61833200
P9WKU3	Rv0497	Uncharacterized protein Rv0497	0.244619	0.492635	0.0255945	0.0952742	133377000	132842000	183479000	137735000	155725000	140198000	256544000	165483000	151125000	149561000	108108000	142553000	152238000	152737000
O53459	ychF	Ribosome-binding ATPase YchF	0.241477	0.607181	-0.312657	0.737792	84648700	90647000	124874000	118944000	126870000	97631600	152883000	120909000	107391000	111442000	88973200	86904100	86466700	77794400
P9WM01	Rv1362c	Uncharacterized protein Rv1362c	0.240519	0.0636	-0.477844	0.660455	10906000	9769450	18707300	15294300	19093000	14982300	8121640	15971200	17135700	23086000	28996200	16333400	18402600	16576900
O06278	Rv3604c	Probable conserved transmembrane protein rich in alanine and arginine and proline	0.240044	0.676951	0.631209	1.80388	22268400	28303100	33702700	32354700	33757400	34326800	41186100	37311800	22675800	33343900	10649900	35121700	38187200	33858000
O05294	Rv1192	Uncharacterized protein	0.239531	0.928101	0.991448	4.21246	52114600	55847900	72182800	62238400	68303800	79675900	69048300	70365400	38524900	38512600	45326000	82595200	76594400	64738700
O53637	hddA	D-glycero-alpha-D-manno-heptose 7-phosphate kinase	0.23946	0.0678203	-0.250717	1.45255	25877200	31594600	25637700	NA	32098700	31592400	24613800	29506300	68782500	46808800	NA	48576000	34224900	49485300
P9WND1	folP1	Dihydropteroate synthase	0.239113	0.631766	0.48057	1.36954	15918600	18640900	26279200	23247500	24523700	24915800	24088400	26626600	13729500	17926800	7702150	19063000	19880800	19156700
O07751	Rv1879	Amidohydro-rel domain-containing protein	0.238998	0.399087	-0.439463	1.83382	1908770	1529680	2179670	1760600	1950530	2035480	2295010	2562200	2532580	2566880	3801350	1652490	1892840	2370010
P71718	mbtC	Polyketide synthetase MbtC (Polyketide synthase)	0.238732	0.711812	1.74833	3.65817	16277100	14207300	10882100	11193500	19940900	13552400	14567300	15404500	4486170	3926820	3350160	12336100	13192900	14290800
I6XES4	Rv2622	Possible methyltransferase (Methylase)	0.238651	0.291145	0.490698	1.74795	64349100	56845100	85893800	61375000	67510200	87378700	80830300	60335700	48141300	54371100	41390500	74575400	63714000	67644500
P9WLR5	Rv1829	Uncharacterized protein Rv1829	0.237742	0.769457	-0.264437	0.36031	14389700	27074700	22913700	29292700	33059700	25883900	38904400	25601600	29994900	29694900	21207900	25067000	24721700	21394500
P9WJF3	cwsA	Cell wall synthesis protein CwsA	0.237584	0.107808	-0.918757	1.89007	112206000	103286000	306034000	175326000	187299000	151706000	88865600	192905000	285142000	368365000	267909000	150830000	197621000	135057000
O53501	vapC37	Ribonuclease VapC37	0.236976	0.200126	0.368448	0.922178	8876010	5202550	7435920	5627980	7725830	7670240	8245220	7466030	7772780	9987580	13903400	12893600	10201000	13960700
P9WJG5	arfC	Uncharacterized membrane protein ArfC	0.236812	0.382137	0.981657	1.28231	68698100	66381300	76699600	50482000	67367600	45273000	134408000	91808100	44886600	60409600	21299500	74341500	88639000	92076800
P9WQG7	Rv0802c	Putative succinyl-CoA transferase Rv0802c	0.235935	0.5946	0.231628	0.62622	13358000	12900600	17633100	16267700	21086200	18022700	15163500	16866600	11834600	16566800	11507000	16937500	13895700	13645900
P71846	fdxB	Possible electron transfer protein FdxB	0.235839	0.147726	0.0208259	0.0233221	12681600	12479300	13213200	15159500	17191700	17822200	8863410	13301800	19601000	19387400	20091500	20136200	19109700	19886000
I6X9X6	Rv0839	Methyltranfer_dom domain-containing protein	0.235194	0.117331	-0.268118	0.156167	8572830	8560090	9467550	9023780	11179800	9922050	6406360	10790300	10906500	16724800	15760200	12416300	13491400	13087300
O07234	Rv0307c	Uncharacterized protein	0.233159	0.23304	0.380458	0.258609	22286100	18932200	45969300	41239700	37898100	43279100	36770500	30310300	22112300	34435400	17691300	28784800	33468200	23824100
L0T5V6	vapC51	Ribonuclease VapC51	0.2322	0.146856	0.51907	1.08952	15083600	13956500	23699300	18251800	19362600	20796500	19794000	17847500	15893100	25706400	10206700	25168300	22775300	20639400
P9WMW7	mraY	Phospho-N-acetylmuramoyl-pentapeptide-transferase	0.231661	0.0568126	1.14207	0.0820056	1714960	344179	871999	300654	744070	342140	683949	1097980	1560040	433201	525442	1291160	757081	1159640
P9WGY3	rraA	Putative 4-hydroxy-4-methyl-2-oxoglutarate aldolase	0.231157	0.269767	0.186431	0.474835	217347000	141966000	262104000	167188000	182340000	195285000	256073000	271392000	157780000	212908000	92380900	207141000	177980000	179545000
P96855	fadE34	Acyl-CoA dehydrogenase FadE34	0.230477	0.250601	0.743422	2.17017	33472700	36145600	33240900	42552500	45753000	49067100	30196900	35924800	27124100	35818300	19231900	45854300	45409600	39451600
P9WIJ1	pdxH	Pyridoxine 5'-phosphate oxidase	0.229432	0.546703	-0.0534346	0.1711	58579600	63101900	71560900	63484100	76420500	68252700	71985500	82566900	87993800	95898100	59717500	84794300	82447200	94608000
P9WN69	pgi	Glucose-6-phosphate isomerase	0.228434	0.744393	0.370711	1.36098	41755000	52365100	51181500	64036100	63831100	72008300	56988900	57480200	42707700	56640200	43942100	64886300	53974700	56816700
P96276	Rv0430	Uncharacterized protein	0.227943	0.601191	0.142755	0.00209276	73061900	58200600	56926600	45007400	56279700	57904500	105577000	76928300	17937400	26079800	19469000	21494000	22251700	16475500
O06815	Rv1444c	Uncharacterized protein	0.227873	0.104005	-1.04703	3.64117	5597560	3957940	6161510	7459800	6899840	7545200	3374000	6871290	10721600	10710900	10707400	5509880	5183700	5099620
I6Y1V1	Rv2844	Conserved alanine rich protein	0.225885	0.854594	0.507908	1.13706	27165700	19650400	31574400	23521500	28656100	28777600	45084800	30500800	18786600	22609700	15250100	28276700	26714300	25081100
O53182	korA	2-oxoglutarate oxidoreductase subunit KorA	0.225409	0.847606	0.297632	2.27878	120222000	123680000	136327000	114827000	159533000	143283000	117187000	141865000	128445000	115774000	131482000	160411000	148948000	157875000
Q10884	hycE	Possible formate hydrogenase HycE (FHL)	0.224151	0.177812	-0.454084	0.194073	1613480	2986090	6769050	7913650	6464970	4645910	4971110	6423770	4379950	2584390	3741820	2731430	2450390	4184080
P71599	Rv0029	Uncharacterized protein	0.2237	0.251656	0.305453	0.742347	7947280	7884910	17454700	15078700	14357100	12530900	20233100	10147300	8981110	13339000	11581100	14312000	16928100	14161000
P9WGD7	ffh	Signal recognition particle protein	0.223694	0.403938	0.233669	0.580517	102719000	101070000	144512000	117661000	126172000	131170000	159302000	106654000	101387000	107841000	92596900	119213000	123529000	104538000
P9WFM7	khpA	RNA-binding protein KhpA	0.223231	0.225997	-1.27924	2.03594	322759000	211863000	457484000	295677000	325973000	270026000	463472000	395955000	297946000	410666000	379331000	165396000	156289000	151577000
P9WKN5	Rv0953c	Uncharacterized protein Rv0953c	0.222308	0.70705	-0.395945	1.34579	13510300	10612200	13210200	12923300	15193400	13932300	15293900	15772700	17765200	18506000	21472300	17809700	14064400	12275500
P71725	octT	Diglucosylglycerate octanoyltransferase	0.221869	0.24998	-0.140203	0.178973	7678960	8607260	16721000	13146000	12901300	12468300	15830500	10903800	11739400	12592800	12304500	11165000	11473600	10631100
O33222	Rv1226c	Probable transmembrane protein	0.221772	0.466691	0.547904	1.43325	6042140	4782780	8646900	7635230	8750940	8245970	7704100	6780570	6049530	5645700	5427630	8253790	6498100	8584900
P9WME5	Rv1830	Uncharacterized HTH-type transcriptional regulator Rv1830	0.221571	1.2716	0.0407246	0.233219	51315000	44352000	48388100	54579500	60428100	72543900	55040500	55826000	56756200	47544000	45581300	48905200	49499500	48116100
I6Y498	Rv3680	Probable anion transporter ATPase	0.221454	0.359923	0.55565	0.816579	95370000	102892000	150972000	172584000	175122000	203061000	118593000	120860000	76857700	102687000	82048900	122850000	119831000	120598000
P96221	Rv3856c	POLIIIAc domain-containing protein	0.220694	0.404451	-0.11677	0.395727	15469800	21996700	16556900	21100800	22311400	21570900	16055300	23908600	22769100	22340700	23988500	21296900	20998800	20997400
P9WNG1	Rv0892	Uncharacterized monooxygenase Rv0892	0.218749	0.235365	2.76651	6.658	23056200	18552800	19134900	21438200	23650400	25844500	16208600	23565500	5012150	6870350	3341580	37451000	34105600	30651200
P9WJ05	Rv0910	Toxin Rv0910	0.2187	0.140955	0.267324	0.112622	49487100	56308800	59778600	70737600	53851100	65756500	72495700	69332600	53554600	103341000	44621000	64456900	64574700	44058500
P9WQ25	glgX	Glycogen operon protein GlgX homolog	0.218173	0.484115	-0.00977373	0.410111	11865900	11394500	13076600	14612700	14541100	14473500	11935300	14772500	15743300	13996400	13614000	13901900	13421900	14279400
P9WGS1	Rv1543	Uncharacterized oxidoreductase Rv1543	0.216705	0.860723	0.270972	1.89007	325816000	292294000	330549000	283949000	353518000	366801000	364773000	350827000	323710000	403761000	273819000	433755000	390595000	383745000
P9WQ13	end	Probable endonuclease 4	0.216078	1.51709	0.254539	1.50214	38902800	46521300	46217700	48818100	55062700	52660300	49430800	57600100	49661400	42754600	46126000	56557900	49549400	55026200
P9WNN5	echA14	Probable enoyl-CoA hydratase echA14	0.215919	0.325284	0.954257	3.90968	63402900	54833300	55354700	49216200	66034700	52931800	68143500	61942400	38904800	50560000	18728600	75145700	75381200	86811800
P9WFZ3	trkA	Trk system potassium uptake protein TrkA	0.215745	0.312957	-0.633622	2.11581	42494700	55432700	73953400	78655300	76918900	63863000	73337600	83107900	128702000	103759000	77346500	66878500	65221600	73373500
P9WJQ5	moaE2	Molybdopterin molybdenumtransferase 2	0.215442	0.308095	0.582114	1.83791	36424500	30092800	33007400	30906800	35078900	27160000	39129300	42011400	25771100	29455900	21553800	32624100	40124100	38580400
O07175	pepA	Probable serine protease PepA (Serine proteinase) (MTB32A)	0.21508	0.133766	-0.092896	0.0540888	564633000	448927000	477984000	362258000	461398000	288221000	646916000	614531000	179775000	298464000	105026000	168564000	214322000	151904000
P9WMN7	moeZ	Probable adenylyltransferase/sulfurtransferase MoeZ	0.214184	0.581477	0.538022	2.02667	144591000	136025000	114436000	119874000	159468000	155997000	127354000	140858000	92105900	115830000	70406600	133736000	116826000	135234000
P9WNW1	dnaG	DNA primase	0.213987	0.720599	0.237791	1.05875	26393500	22756400	30469100	28198100	37649400	34180300	25269700	29139900	26739400	25810700	23038200	31433100	29745200	30435600
P9WL45	chdC	Coproheme decarboxylase	0.213876	0.292266	0.0544665	0.269789	78616300	87412200	94669500	117136000	123421000	118699000	82733700	92479400	110336000	108408000	105828000	124408000	112579000	105103000
O06614;P71947	Rv1576c;Rv2650c	Probable PhiRv1 phage protein	0.213826	0.367436	1.21486	3.13182	43494800	40817500	34052600	36076700	39878200	49300600	52003100	33905000	17746000	27208900	10917500	44678900	36743700	41191700
O53979	Rv1978	Conserved protein	0.212459	0.839295	0.0018756	0.157809	97074800	93691800	116034000	108591000	118060000	120237000	121298000	106126000	86893700	95681000	89168400	87184800	107400000	89284400
O06769	Rv0669c	Neutral ceramidase	0.212149	0.431804	0.195502	0.956094	17020900	21812600	21142400	26733600	30780300	27239600	19739900	22520000	23425300	21991600	23104600	30734600	24505500	26457600
P9WLD9	Rv2297	Uncharacterized protein Rv2297	0.211654	0.540504	0.607745	1.10678	27934900	28972100	34046600	35570400	39673600	34518800	34450600	38457800	16607000	28681100	10516500	24126500	28261800	25307000
O07233	Rv0306	Putative oxidoreductase	0.211455	0.111942	-0.335881	0.845567	79707600	78354400	85427700	79997700	98175300	98082600	58817000	86833000	134882000	116698000	149460000	128458000	99313200	106867000
P9WMN5	Rv2204c	Protein Rv2204c	0.209929	0.92679	-0.448863	3.59432	136208000	128484000	142511000	123510000	143837000	148087000	158064000	172201000	203467000	233724000	180399000	136195000	149064000	152069000
O69671	egtB	Hercynine oxygenase	0.20988	0.61097	0.0609769	0.0153786	11025300	10189700	17646000	18032200	16735700	16359400	18252100	16425300	18003100	19214600	18377700	17749200	19171100	19328800
P9WJS7	mmpS5	Siderophore export accessory protein MmpS5	0.209784	0.44832	1.06785	3.8634	86113100	86292600	128659000	112656000	111232000	94433200	173289000	118855000	91615600	100466000	68166000	192054000	183825000	193576000
P9WMT7	Rv2205c	Uncharacterized protein Rv2205c	0.209129	0.081039	1.01672	2.98374	637836	708501	1565630	1304570	1366020	873729	1279170	1047920	1207650	1693600	663530	2318810	2716980	2443450
P9WMP9	uvrD2	ATP-dependent DNA helicase UvrD2	0.20889	1.11812	1.20544	6.21562	36231500	34545800	36276900	29781600	50618600	41587600	34601200	40216700	29084800	34650900	27422900	65841300	67402500	67071800
P72043	Rv3777	Probable oxidoreductase	0.208731	0.179672	0.159578	0.606164	23268300	24033700	31859700	41106900	37412400	39661900	27013300	27182000	36236100	39932500	32562800	44175300	39700500	40474300
P9WPW9	murI	Glutamate racemase	0.208555	0.247167	0.0267575	0.0267405	44352600	38367300	53351300	40656400	45459600	36896200	55159900	52770900	51047100	50093500	54386300	52002700	48547200	52380400
P9WLV3	wbbL2	Uncharacterized protein Rv1525	0.208476	0.0812954	0.429838	0.560197	4622960	3324200	7186010	8344490	7769070	7623070	3828430	6021800	5561320	8616020	6164210	8803990	8303700	6730470
P9WIU5	arfA	Peptidoglycan-binding protein ArfA	0.207396	0.335148	-0.769214	1.92493	22685800	19677000	28462000	22463700	25124300	21050500	30752400	27005400	26044200	26552000	19661900	15281100	19454500	15010300
P9WME1	Rv0196	Uncharacterized HTH-type transcriptional regulator Rv0196	0.207076	0.278522	-0.540704	1.77739	12621500	11050900	15388700	13886400	16283500	11773200	18143700	14315800	22078000	17991500	24096100	17736500	10219200	15177200
P9WND3	fmt	Methionyl-tRNA formyltransferase	0.206871	0.325601	0.0757784	0.115483	25928500	24478300	40123600	36339900	36261600	30384200	39225900	35607500	29742500	32584600	24293300	31522000	27433100	31346500
P9WJW1	miaA	tRNA dimethylallyltransferase	0.206731	0.253252	0.311201	0.816665	22810300	19616700	29113400	23245300	30679200	32013800	22472200	20935600	19917300	23358600	13529300	24712200	20452100	29664300
P71716	mbtA	Salicyl-AMP ligase / salicyl-S-ArCP synthetase	0.206627	0.235469	0.566201	1.02531	11183900	11341700	9856110	9591500	13839400	10440500	7829430	13940700	5583290	5129150	4668100	6951370	7594320	9775140
P9WGV7	Rv2554c	Putative pre-16S rRNA nuclease	0.206546	0.670376	0.55193	0.796093	70992100	53990200	77552400	45880700	64170100	67428800	106124000	76791100	41106600	52100600	44051300	56167200	64581200	65078000
O86315	Rv1232c	Conserved protein	0.206484	0.39765	0.927186	1.68548	32009200	24665100	49284700	47441700	50802800	40873400	72009600	31797100	26272700	37522300	20111200	49959200	64506900	49599200
P9WNB3	eccCa1	ESX-1 secretion system protein EccCa1	0.206455	0.133386	0.138984	0.585364	37604500	43755000	46249100	55331500	57607900	55291900	32777600	48559300	39505900	38588300	41985600	52106800	41474600	43501100
P9WQ55	fadD10	Medium/long-chain-fatty-acid--[acyl-carrier-protein] ligase FadD10	0.206276	0.0389386	0.51315	2.0524	2766560	1271400	1381030	1901990	2303760	1477790	1766140	2021500	2555980	2599070	2412830	4166210	3044960	3647800
O69658	Rv3690	Probable conserved membrane protein	0.206165	0.276122	-0.316246	0.425697	1864490	4099890	3251910	2624630	3132650	3556090	3701040	3223190	2075040	3721940	2547210	2045810	2479430	1768300
I6Y1V6	cobO	Probable cob(I)alamin adenosyltransferase CobO (Corrinoid adenosyltransferase) (Corrinoid adotransferase activity)	0.206161	0.125139	0.230245	0.0171209	9829100	10266100	22794000	21552600	20274600	16431900	21244200	13179300	15847900	23612200	15862800	19400400	18607600	14703500
P95207	lpqK	Possible conserved lipoprotein LpqK	0.205713	0.00361899	0.148204	0.320218	3496810	6834680	4620770	4241260	5183700	5036490	3020130	6016150	2870720	3685760	4282680	4234110	3834160	4084520
P9WJQ3	narG	Nitrate reductase alpha subunit	0.205691	0.514951	-0.350692	2.1398	32986500	33463000	41926400	41107500	49336800	46164800	33537800	39832800	53008800	50195000	47903400	39363300	37651500	39587600
I6YHB0	hns	Possible histone-like protein Hns	0.205589	0.458538	1.1349	0.899917	221101000	186383000	251166000	138154000	206405000	159295000	490293000	263488000	80535100	118049000	25923000	175438000	221936000	176858000
P9WG07	pstC1	Phosphate transport system permease protein PstC 1	0.205036	0.110425	0.187904	0.0521688	64604900	900331	32971300	34871400	38897700	46508600	27292500	39305600	14766300	24591800	6563160	16632800	16820400	18619200
P9WPG5	pgsA2	Putative cardiolipin synthase	0.204837	0.235365	0.810684	0.378613	9290090	3900730	7095790	9680750	12958300	13385000	4309400	5927340	2700670	4156500	2549460	4661420	4737090	6167900
I6Y1K7	Rv2735c	Uncharacterized protein	0.204822	0.0386065	0.151056	0.45335	2140860	2811480	2432450	3014510	3672830	2808220	1027670	3235640	3578300	3742130	2662460	3973280	3766240	4087910
P9WGV9	ruvC	Crossover junction endodeoxyribonuclease RuvC	0.204081	0.273137	1.85037	5.93784	11616900	9834280	14698700	10675600	16310600	13685300	11371600	11994600	8539660	10574900	4839700	25950900	30855300	30793300
O06625	Rv1565c	Conserved hypothetical membrane protein	0.204054	0.977393	0.021475	0.462767	8111190	5455980	8916260	7575760	8782250	9288030	11232700	8566040	10513000	9662830	9999540	12176500	10106800	10149500
P9WI85	Rv0181c	Putative quercetin 2,3-dioxygenase Rv0181c	0.20205	0.311611	0.716426	2.18459	3301950	4266780	6710520	6789980	6577490	5782300	6305980	6321560	6016560	7522880	4098050	8497500	11151400	9885850
P96285	pks1	Putative inactive phenolphthiocerol synthesis polyketide synthase type I Pks1	0.201857	1.13404	0.528736	2.3263	61199200	65948900	82666100	81096000	90075300	88808700	80319100	79415100	47460900	42457600	44711900	64504300	60746000	65227600
P96274	Rv0428c	GCN5-related N-acetyltransferase	0.201106	0.0477694	-0.190032	0.342356	30192600	26236600	55755500	43488600	42191400	43750300	42511000	32208500	50871300	46372500	40242500	38926500	48053800	40649500
O07756	Rv1873	Uncharacterized protein	0.200971	0.235469	0.819424	0.360611	104671	79519.9	463020	332416	225293	277126	587746	211478	198225	262776	158280	243611	361270	349808
E2IBS3;O53632	Rv0110	Probable conserved integral membrane protein	0.200442	0.245627	0.148496	0.648125	5933780	6256870	9976830	7945350	8578400	8073720	8162710	8156360	7078830	7409170	5050630	8488600	6807080	7846270
P9WLB7	Rv2313c	Uncharacterized protein Rv2313c	0.200247	0.181914	0.637498	1.42188	16078900	18371600	20670100	14891700	20447200	17101200	19132800	20715100	15544000	23016400	7158770	20654000	24180700	25094700
P9WMX5	pimF	Putative glycosyltransferases	0.200121	0.447513	0.524506	1.62685	11858500	13446900	14483500	14946100	19647400	21038900	12030000	12438900	13881900	16473700	11756200	19437800	20005400	19968300
P96273	xthA	Exodeoxyribonuclease III	0.199094	0.356266	0.513519	3.27552	46465100	47473700	64182300	71142100	72640900	58838300	65511000	62667500	80773200	85180900	65336000	120795000	102554000	115306000
P9WPE5	groES	Co-chaperonin GroES	0.198639	0.501229	0.520643	1.31541	3567600000	5772380000	5270520000	6218510000	5814180000	5831530000	6841470000	7011170000	2879900000	4051210000	1275590000	4131490000	6744200000	4091690000
I6Y120	aroE	Probable shikimate 5-dehydrogenase AroE (5-dehydroshikimate reductase)	0.198595	0.23304	-0.333391	1.20261	16149100	15003700	25314000	20766400	21846200	21154300	21209200	19777500	23225200	25948600	26531800	20594600	16302400	22010100
I6YCA3	fadE26	Acyl-CoA dehydrogenase FadE26	0.197752	0.251084	0.140487	0.260426	2687490	4943620	8299610	8886430	7693670	7897830	7495120	5734130	5884380	6263740	6104610	6728970	7842290	6358790
P9WKF5	adk	Adenylate kinase	0.197543	0.854969	-0.667728	2.08456	514112000	487448000	536424000	442130000	521066000	505904000	664367000	627467000	440685000	473286000	328422000	269746000	277410000	289347000
O53369	sdhD	Probable succinate dehydrogenase (Hydrophobic membrane anchor subunit) SdhD (Succinic dehydrogenase) (Fumarate reductase) (Fumarate dehydrogenase) (Fumaric hydrogenase)	0.197421	0.100906	0.589712	0.50305	15451200	18387800	27678700	32106400	32737200	35688500	13650700	20084800	15123600	24205900	14846300	24667000	22760200	22413700
P9WI91	Rv1501	Uncharacterized protein Rv1501	0.197109	0.403723	0.297989	1.38993	34539100	29472800	34613800	35316300	44349900	36544900	26838000	42731900	35086600	37551700	29592100	43136500	43700100	41970300
O06542	echA10	Probable enoyl-CoA hydratase EchA10 (Enoyl hydrase) (Unsaturated acyl-CoA hydratase) (Crotonase)	0.196919	0.516004	0.712787	3.0953	28186100	24164500	29166500	32015100	33827600	31912700	36187500	30238800	23606700	32836900	18132100	38690600	47174100	38487700
P9WNE1	fgd1	F420-dependent glucose-6-phosphate dehydrogenase	0.196454	0.349567	0.11337	0.916402	81653400	80618100	90559000	78784000	91325300	75441900	94618100	98231300	92178900	101381000	72816700	99714700	98769800	108326000
P9WFJ5	Rv2345	UPF0603 protein Rv2345	0.195746	0.683441	1.25536	4.16637	182318000	145955000	164424000	143496000	172956000	176218000	179264000	201449000	69074800	112345000	49018900	164377000	172926000	164900000
O53352	Rv3259	Uncharacterized protein	0.195359	0.18993	-0.446581	0.999888	29590400	21698800	48958000	32291400	35395100	28010400	48599700	35460100	45472100	47683800	41486500	32673400	33366500	37419300
O05293	Rv1191	Conserved protein	0.194993	0.157205	-0.545378	1.23991	59309600	55558100	135548000	88639000	87615600	81743900	128633000	80413100	122202000	138392000	136821000	93751400	94880100	79698300
I6Y204	dacB2	D-alanyl-D-alanine carboxypeptidase DacB2	0.194529	0.393732	-1.29597	3.43731	35894400	32901800	52488900	45548400	46202200	43680000	46996900	51350300	39124300	40065700	53683700	18885400	16234000	16317300
P96876	Rv3271c	Probable conserved integral membrane protein	0.19443	0.127879	-0.00570661	0.0070483	1327470	1957020	1169930	2182230	2692460	2438260	932517	1320090	1365690	1243760	1175050	1431530	1090710	1238850
P9WJR3	moaE1	Molybdopterin synthase catalytic subunit 1	0.194123	0.454106	0.299271	1.09243	24383500	28912300	40185200	42581200	38618200	51959000	40431300	37898700	56131600	62987400	77040000	70637600	86189300	77507400
I6YGW9	Rv3678c	Conserved protein	0.194113	0.353658	1.04677	0.45882	507868000	403397000	644684000	361879000	532461000	377611000	1066360000	510045000	178422000	336332000	159238000	315885000	439096000	368602000
O53317	Rv3167c	Probable transcriptional regulatory protein (Probably TetR-family)	0.194091	0.326478	0.812456	1.68735	4004670	3137430	6212330	5407830	4737420	6030510	7301230	4390330	3580040	5754180	3317070	6278480	7946260	6287260
P9WKR5	Rv0876c	Uncharacterized protein Rv0876c	0.193825	0.0748375	0.0125724	0.0318027	27971000	33058800	22452000	25036700	38657500	33272100	14756700	27357700	24815400	26036500	23106100	27208800	21391900	25032600
P9WPR3	Rv2850c	Uncharacterized protein Rv2850c	0.193411	0.202851	0.860874	3.03098	18284600	19868800	12292000	15156500	22127600	19727300	11574700	18511400	9308200	12002900	11866000	21550300	20749200	22611300
P9WQ21	treY	Putative maltooligosyl trehalose synthase	0.193335	0.509181	0.708927	3.85978	2229610	2115510	2696350	2628150	3525660	2870840	2508900	2683540	3036570	3831710	2197200	5384850	4963540	4916930
O06554	Rv1156	Conserved protein	0.192923	0.223781	-0.0488112	0.372969	12379700	14017400	15264000	19920000	16911200	16559700	23864400	13754300	11262400	20239300	16686000	16130900	24469500	14771700
L7N690	amiB1	Peptidase M20 domain-containing protein 2	0.192518	0.671062	0.333443	0.846438	39847300	40420800	52892400	48904600	50122500	64494900	46815700	51954700	30649600	39269300	25807400	41853600	35558100	38619000
L7N677	oxyS	Oxidative stress response regulatory protein OxyS	0.192256	0.111963	-0.232849	0.345779	18631500	23843700	31067300	34705700	32656500	33700400	30082000	18580800	20679200	21053100	21125000	17915200	15458900	18299500
P9WIG9	PE23	Uncharacterized PE family protein PE23	0.192084	0.351221	0.405221	0.270755	2251470	1605410	2966050	2651750	2675610	2925890	2973270	2227060	1683500	2459910	1726410	1932580	2286270	2333110
P9WQ11	nth	Endonuclease III	0.191454	0.110875	-0.000877553	0.214335	47180900	52571400	49280400	64782200	67348300	65594600	41314700	50711400	44565900	45510400	29003400	44538800	43485800	47218200
P96379	mazG	Nucleoside triphosphate pyrophosphohydrolase	0.191036	0.495868	-0.221421	1.39113	63669800	57313500	63159200	57283400	68486500	54011700	69311600	69043100	66157100	62523300	65575800	53842400	56245700	61395200
P9WIS3	bkdA	3-methyl-2-oxobutanoate dehydrogenase subunit alpha	0.190582	0.433809	0.788769	5.08257	31774800	30376000	30528400	35853000	41095700	36029400	29830200	35072500	28613300	27966000	27983400	55967700	47764600	48344100
P9WNU3	Rv2090	5'-3' exonuclease	0.190496	0.617061	0.214725	1.84186	25598400	24475600	21787400	20051000	26932500	26806700	25986600	23818900	25547900	25863900	20208800	31682000	29647900	26486100
P9WI77	pknE	Serine/threonine-protein kinase PknE	0.190066	0.572733	0.52694	3.17201	21711200	30714500	27781600	28859100	33036700	25560300	31579900	34632600	27130700	26004700	20623000	37127300	41322400	37469400
O05823	Rv2375	Uncharacterized protein	0.189595	0.431944	-0.0980039	0.149304	55021500	54326900	77735800	71389000	69188000	74750900	69413100	81424500	52475800	79434000	59508000	55599800	64911900	54155000
I6XFF7	Rv2840c	YlxR domain-containing protein	0.189436	0.291145	0.121935	0.238329	10881900	11936900	14695100	11276800	9254020	15278800	26953300	11192200	13346100	17173600	23396100	21311900	16071200	18688200
P9WID3	pfkB	ATP-dependent 6-phosphofructokinase isozyme 2	0.188188	0.242647	0.941538	1.01123	36661000	45268300	35178100	30109600	47992900	44447900	30039900	37400700	11149800	9167150	8060600	17352700	17606200	18138600
I6YEE1	pptH	[Acyl-carrier-protein] phosphodiesterase PptH	0.187962	1.34578	0.522132	3.44374	27677000	27133200	21792100	26776300	31608200	35669100	29803000	28690600	24095000	30579400	25637500	37870600	36010900	36817400
P9WGF3	smc	Chromosome partition protein Smc	0.18778	1.48669	0.0586621	0.122364	47494600	44690800	48940100	45300600	55778500	56064500	47927700	49916100	53392000	50239200	49703800	52140200	53175200	52324100
P9WME3	Rv1287	Putative HTH-type transcriptional regulator Rv1287	0.185436	0.207625	0.340269	1.13772	21676200	18333900	33100400	21777200	20129700	23206500	39604800	26207000	24551800	37623400	30767800	38951800	45749400	36673800
P95149	Rv1866	Probable CoA-transferase Rv1866	0.185327	0.587823	0.109013	0.917741	42425000	39202300	52497900	47026300	52137000	51578500	50134300	47852500	50903000	52808600	39707600	54898400	55252300	53339100
O53622	Rv0077c	Probable oxidoreductase	0.18452	0.0624115	1.20519	3.86447	39813800	39160900	59065600	65023100	61619700	70447400	32167700	50750700	45367500	54668200	34064800	131875000	104603000	95332800
P9WFI1;P9WFI9	Rv0281;Rv0893c	Putative S-adenosyl-L-methionine-dependent methyltransferase Rv0893c	0.184436	0.0238764	-1.62446	3.25959	53202800	62020300	114337000	80125900	81076600	64898700	80454400	88768500	98872100	74139000	100070000	26876600	32067300	32715700
P9WKS5	Rv0634A	Uncharacterized protein Rv0634A	0.183637	0.0956123	-0.789034	3.25714	142519000	150755000	208684000	102662000	146435000	164714000	168370000	175030000	431503000	323125000	329773000	188418000	190850000	266600000
P9WN09	Rv2962c	PGL/p-HBAD biosynthesis rhamnosyltransferase	0.1831	0.395982	0.285785	1.24903	38093500	38209500	38112700	39943600	42469900	53894800	32271000	44180300	30572800	27540400	31564400	43118900	33078300	37270500
P9WJL1	murF	UDP-N-acetylmuramoyl-tripeptide--D-alanyl-D-alanine ligase	0.183083	0.827159	-0.197279	1.04953	88910300	80346800	78393500	94091400	103831000	88327800	83968400	106726000	91201600	91245400	91943000	82330300	79373500	79583700
P9WLZ5	Rv1366	Uncharacterized protein Rv1366	0.182721	0.200905	0.12822	0.9976	6184170	4769990	9918290	8952470	8368040	8208750	9137470	8812390	9293520	9460870	3995630	9975740	10157300	15064800
I6XU97	Rv0045c	Esterase Rv0045c	0.181924	0.325467	-0.229771	0.303412	74815900	86696600	100165000	103913000	107589000	59546300	165240000	104386000	105974000	111300000	93544000	90371500	87529700	90721200
O06363	Rv3644c	Possible DNA polymerase	0.180096	0.232188	0.399948	1.81715	23337100	20372800	18242100	20929300	23147500	23646100	18761500	26797700	26721600	31614900	15956500	35258100	31530900	36731900
P96868	Rv3263	Probable DNA methylase (Modification methylase) (Methyltransferase)	0.179603	0.320961	0.948702	4.6393	10714400	9524420	14759900	12976800	16923200	13524000	13308000	11427900	13504800	13542500	12783600	25554400	26066100	32421600
P95291	Rv1922	Probable conserved lipoprotein	0.17952	0.49336	1.00101	6.95791	6958720	7177070	7753370	6806780	8123640	6804380	7885240	8745440	8148700	7370750	6227290	14638500	14751800	15532600
P9WNM9	Rv0120c	Elongation factor G-like protein	0.179477	0.305012	-0.314127	1.22291	32283000	42040400	37819600	46961300	49224000	47167500	36728900	43271800	57531300	65034300	45163500	46397000	45591200	46274600
P9WGB1	cobM	Precorrin-4 C(11)-methyltransferase	0.17941	0.325601	0.784986	2.34819	24851400	21969100	21855500	18920900	24854300	22342900	28763500	24773600	15247500	21725500	5283710	24477700	26272600	32054500
P9WFK7;A0A2Z2JW37	eis	N-acetyltransferase Eis	0.178779	0.127803	0.0979278	0.176296	88762900	107731000	98382400	108693000	118392000	118004000	71693500	115301000	69024200	64341000	57461700	76778300	59346800	68860000
I6X5C9	ribF	Riboflavin biosynthesis protein	0.178533	0.0445108	-0.0517648	0.118116	7831390	7948540	10260800	11685300	11425000	11735200	6401410	9183100	6185020	6049160	3667260	5835960	7288000	5163680
I6YAW3	Rv3015c	Meth_synt_2 domain-containing protein	0.177848	0.346386	0.00308726	0.223009	62681200	51022700	92500900	68048700	71353500	66276600	100834000	76527500	68243700	85437400	80617400	80790100	79035700	86695800
P9WNC7	folK	2-amino-4-hydroxy-6-hydroxymethyldihydropteridine pyrophosphokinase	0.177667	0.627996	0.309988	2.12732	61286900	47944600	58140900	52939700	61945500	57249900	70261400	63692600	82992000	86495000	79265000	106671000	102885000	85883500
P9WMK5	hsaF	4-hydroxy-2-oxohexanoate aldolase	0.177485	0.264031	-0.329669	1.94626	31939800	33299700	41315500	35028700	40227600	33332700	42310700	37045700	40834900	39294500	53080500	32493100	33683600	32405400
P9WNS5	dut	Deoxyuridine 5'-triphosphate nucleotidohydrolase	0.177392	0.439533	0.085063	0.00259906	39220900	37704900	77642600	61775700	56404500	55573500	126122000	57806300	58673800	75499800	54759100	59301600	66197700	62237300
P9WG03	sugA	Trehalose transport system permease protein SugA	0.177316	0.0732953	0.708728	0.608991	19755600	12682400	15680200	16800800	19243700	18445400	12879800	18283400	10672600	17907800	3336810	11422600	19861100	17442900
O06562	narI	Probable respiratory nitrate reductase (Gamma chain) NarI	0.177071	0.0509046	-1.06222	1.78529	7468550	9208220	3915180	4775510	8165400	7148200	1154790	6694770	14174400	8542060	20528400	7969500	4198770	6788050
P9WKH1	Rv3398c	(2E,6E)-farnesyl diphosphate synthase	0.176155	0.100399	0.4887	1.56452	817073	1059540	1574560	1203060	1341330	1563240	923012	1215110	1773800	1471830	1545090	2168040	1924830	2974300
P9WM71	Rv0090	Uncharacterized protein Rv0090	0.176101	0.0557836	-0.650596	2.69191	12235700	11123000	14220000	11710900	13144900	13910600	8795400	14803400	14139900	15210600	18479400	8315360	9689410	10501600
P9WMB5	patA	Phosphatidylinositol mannoside acyltransferase	0.175603	0.269767	0.381508	0.825679	35080100	29203000	59022900	56550100	47341800	62865000	56148700	42343000	45622700	62614300	38828400	67778900	59432800	53494700
P71969	Rv2672	Possible secreted protease	0.174821	0.633071	-0.100593	0.835213	35116600	37609200	35835100	40978900	47516100	36403000	41941500	40964200	59892700	60860900	58552500	58139100	49124100	55858900
I6Y8Y8	mog	Probable molybdopterin biosynthesis Mog protein	0.174698	0.572733	0.742355	1.96666	38849100	51059000	51044100	55430900	54728800	59807200	56568800	58677800	31834400	51726100	25351400	50282100	53255900	58350700
I6Y2A3	lpqA	Probable lipoprotein LpqA	0.17455	0.0812954	-0.0258798	0.0427922	1140380	939969	1767040	2662540	1984130	2465310	1297220	1280850	1991160	1629190	2245470	2113030	1955760	1908320
P9WHS9	dapE	Putative succinyl-diaminopimelate desuccinylase DapE	0.174381	0.270124	0.436944	1.70612	46386500	50570000	63991700	58860700	63960800	63958100	52957400	59532300	44934400	56115900	27202900	59942600	60952300	60829200
O07783	vapC4	Ribonuclease VapC4	0.173832	0.231726	1.51453	1.60883	1763520	2213780	5140890	5352900	3927890	5521160	4368550	3329830	1382250	2636050	698227	3814000	4221340	3949160
O06829	Rv1429	Conserved protein	0.173021	0.125514	0.217169	0.104417	21281600	20235500	41602900	35691300	40808400	33017000	31215200	23415600	26751200	22195300	22711000	25441900	26400400	28126400
P9WLW9	Rv1498c	Uncharacterized protein Rv1498c	0.172594	0.331365	-1.08009	3.14314	85217500	63071200	89294400	71085700	63696300	88610300	114368000	87556400	108765000	94901000	131268000	60029600	47986100	51445700
O53147	Rv1455	Conserved protein	0.172461	0.0820959	-0.372548	1.11018	12652300	10441700	16771900	12767600	18392400	10795600	9056080	17852100	24507100	19242200	27496300	18929700	16338700	20062900
P9WJD1	espF	ESX-1 secretion-associated protein EspF	0.17173	0.403175	-0.209362	0.526942	279845000	289549000	371335000	303521000	319790000	283548000	476033000	348249000	284339000	346038000	290945000	271421000	251644000	221357000
P9WFF5	Rv1086	(2Z,6E)-farnesyl diphosphate synthase	0.171415	0.431944	0.506751	2.51738	33046300	24962400	27548900	32955600	36879100	30519600	32446700	35691200	40519600	36687900	35815300	52127900	43937500	60886500
P9WFK9	Rv0566c	UPF0234 protein Rv0566c	0.171316	0.108464	-0.269363	0.31962	114846000	94324600	159174000	90378900	102840000	79994900	178823000	132704000	103962000	116960000	85987900	86255800	87435500	79486500
P9WH75	nrdE	Ribonucleoside-diphosphate reductase subunit alpha	0.171044	0.170949	0.479021	1.70665	157802000	174943000	166974000	197193000	221570000	232211000	130771000	163385000	123764000	136626000	121196000	204280000	170378000	172502000
P9WGK5	senX3	Sensor-like histidine kinase SenX3	0.170852	0.23304	0.589963	1.92373	22599800	18830700	19147400	20733000	23419400	30712100	14274200	21474900	17827200	16183500	16801800	27367700	25290200	24193300
P9WPL9	cyp140	Putative cytochrome P450 140	0.170682	0.727391	0.314754	2.3556	63263700	68875800	61867900	71024700	80460600	91076500	65345800	68274400	75202500	72519100	66189600	98083400	90199200	87469700
P9WJT7	mmpL12	Probable transport protein MmpL12	0.170189	0.00305976	-0.739591	3.54752	1574690	1586550	2616400	1850510	2083840	2120840	1658060	1783560	4188820	3682830	3073760	1630640	2205680	2314210
I6YCF5	ipdE2	Acyl-CoA dehydrogenase IpdE2	0.169857	0.168817	0.688692	1.77607	6696480	7249350	9297220	10512100	11922400	9392650	6181420	9221370	3698280	6219750	5179530	8348480	8949550	8041370
L7N6B3	adhE1	Probable zinc-type alcohol dehydrogenase (E subunit) AdhE1	0.169445	0.24998	0.236966	0.113269	14712500	9258810	36386800	28853100	26904800	22090200	47709500	16203700	18854200	18100000	23923500	22219900	21891900	24046900
P9WHG9	relA	Bifunctional (p)ppGpp synthase/hydrolase RelA	0.169438	0.806572	0.420724	3.29012	52798600	46535000	57304900	59017000	67685400	63406800	52864800	60417800	51373400	51677600	50919900	74732500	68768400	65084900
P9WGP1	secD	Protein translocase subunit SecD	0.168606	0.369336	0.775863	1.3939	102116000	133857000	143455000	157707000	163835000	147856000	114806000	195432000	66279100	106070000	54687700	112054000	146340000	113484000
O53477	Rv2033c	Uncharacterized protein	0.167619	0.18187	1.48999	4.02104	4589940	4999320	6890790	7269220	9986350	7055050	4630010	6299960	5820260	5784380	10036400	19957800	14554100	16348300
P9WJA9	garA	Glycogen accumulation regulator GarA	0.167156	0.37665	-0.875921	1.34438	158388000	199357000	217416000	182276000	187427000	135814000	382264000	241087000	233505000	226718000	215306000	123540000	130921000	122974000
P9WJI1	fprB	Probable ferredoxin/ferredoxin--NADP reductase	0.166958	0.105075	0.243167	0.0486081	3834380	5097990	6461430	5879310	5639820	6684270	5165760	7124280	11173400	10484400	19122800	10383700	16552500	13224700
P9WQ93	amiD	Putative amidase AmiD	0.165327	0.332398	0.852198	3.3299	22408900	23193800	28279000	23378400	29411600	26839600	23971000	25387400	13448500	16860500	7904960	24277900	24853400	21796100
O53498	cobN	Cobalamin biosynthesis protein CobN	0.165072	0.489101	0.342266	2.57329	32375200	29185200	38205800	34822100	41514600	38213300	31140000	37129800	42602700	47439500	41368600	53153400	54512100	54009400
O53517	Rv2183c	Conserved protein	0.164917	0.0471752	0.716043	0.179018	12432700	13341100	22225800	15554500	15995400	16686500	16010800	16384100	1418970	3966940	844849	2330900	5306550	1801640
O53503	Rv2169c	Probable conserved transmembrane protein	0.164891	0.403751	1.01456	3.33344	40773100	38296800	32035200	25490400	31316200	55550200	30411900	47531700	29516500	36903000	31320900	67279800	56389000	63277200
P9WMW9	gpgS	Glucosyl-3-phosphoglycerate synthase	0.16482	0.0608164	1.02597	3.01022	4054390	4263730	3717910	3239720	4376120	4336830	3315440	4529480	5240910	3420920	5801430	10672200	7599180	14923800
P9WKR3	Rv0877	Uncharacterized protein Rv0877	0.164804	0.144498	-0.8427	3.433	17852700	14831900	14208000	15478700	19045600	15024900	14241500	18953700	32471900	24641000	33492500	18106300	14591900	22064900
P9WQB1	ald	Alanine dehydrogenase	0.164384	0.20125	0.26936	1.03843	62573100	48778100	58066200	47930800	61329300	58409800	51136600	61749200	76963200	70734200	70429400	92161300	69420000	85254000
O53672	Rv0250c	Uncharacterized protein Rv0250c	0.164323	0.269944	-0.695402	3.20914	66350000	96021800	75315100	98063600	107193000	72533400	93539800	98467200	123843000	149101000	134336000	82957500	89538300	65031700
P9WP09	Rv0364	Uncharacterized membrane protein Rv0364	0.164056	0.0128342	-0.0970841	0.214419	1681530	2081170	4105170	5227560	3306730	4882650	3624650	1544210	6613010	6844860	5653140	8489450	6182640	5233360
I6WXK4	ptpB	Triple specificity protein phosphatase PtpB	0.163449	0.28392	0.642378	1.90898	59242500	61718800	91692000	77434100	73258300	82587600	98357000	72598600	61858300	86330800	43673600	97001000	96554600	91719500
P9WLM1	Rv2030c	Uncharacterized protein Rv2030c	0.163201	0.199884	0.296255	0.623448	240718000	246089000	243546000	277049000	300917000	283443000	206509000	264835000	100230000	96192600	78622800	118895000	118120000	116026000
P9WL23	Rv2915c	Uncharacterized protein Rv2915c	0.16305	0.316347	0.316327	1.62958	12660300	11973700	17630200	15221500	15221400	12999300	15996500	20877600	16478500	16180300	11630300	19858400	20147000	22606500
P9WFM3	Rv1101c	Putative transport protein Rv1101c	0.163006	0.156038	-0.159317	0.169646	4107900	5883950	6739110	8946860	9269860	8378490	4882270	5754510	5337010	6465350	4975990	5248200	4779020	4447690
P9WK45	lprG	Lipoarabinomannan carrier protein LprG	0.162604	0.388743	0.251523	0.118617	208032000	262905000	235124000	202790000	194760000	213415000	395704000	282612000	88386600	122617000	62108000	105221000	131552000	79070900
O69720	Rv3753c	Conserved protein	0.161569	0.131669	-1.45045	3.28967	58505600	57106800	45658000	39115700	78879500	31014200	47797900	67144800	119576000	121286000	76512900	43753700	48779100	42470600
O53200	Rv2473	Possible alanine and proline rich membrane protein	0.161246	0.0128342	-1.86407	2.83879	11959600	8808890	19621200	12081300	13936300	12099700	12947500	14966400	39232500	18687000	54413600	9525610	13029700	10777200
P9WMS3	dhmA1	Haloalkane dehalogenase 1	0.160797	0.6503	-0.454618	2.04515	367318000	355891000	369967000	384326000	396206000	338018000	486348000	428008000	364647000	353504000	345191000	286741000	257953000	250483000
P95278	Rv1936	Possible monooxygenase	0.160676	0.940763	0.436262	4.54929	6625690	7450870	6547630	7594210	8825320	7799170	7935760	7783600	10695600	10190500	8748670	13788700	13155100	14075800
P9WIS7	dlaT	Dihydrolipoyllysine-residue acetyltransferase component of pyruvate dehydrogenase complex	0.160427	0.247709	0.673948	1.74714	1294380000	1186110000	1093640000	1012170000	1224000000	1059490000	1413160000	1323890000	703226000	968998000	348511000	970538000	1243190000	1121950000
I6YA75	Rv2772c	Probable conserved transmembrane protein	0.160308	0.41104	0.370849	1.8017	25901500	22907600	25978700	24821100	25574900	31372400	22570700	31108900	23854200	28102200	19582900	31917300	28553400	30846200
P9WGD9	ftsY	Signal recognition particle receptor FtsY	0.159626	0.759004	0.66625	2.21714	75311600	68341900	87497700	77072500	79405400	79428700	94355700	90784000	35148100	44247200	35078000	55778000	58063500	49750600
O06576	ephC	Probable epoxide hydrolase EphC (Epoxide hydratase)	0.159374	0.166778	-0.107616	0.384281	26626000	22587000	31895700	32759400	35188900	33343900	21765800	32013300	44552300	37124000	39755300	40893300	33486900	36897700
P9WGQ9	Rv0769	Uncharacterized oxidoreductase Rv0769	0.159141	0.00523565	0.984833	1.74924	63087600	45742100	87058700	54448400	67657600	51902100	68105800	63585700	30550700	48182900	17568200	55785700	61082600	60462400
P9WMT1	obg	GTPase Obg	0.15871	0.940052	-0.161951	1.31271	15490200	12191600	16102100	13393100	16179800	16062300	15067000	18884800	19279100	17714500	17058200	15589100	15833500	16373400
P96812	Rv0135c	Possible transcriptional regulatory protein	0.158208	0.146856	0.0420298	0.0886559	10315800	11017500	18614800	15521800	15805200	16105600	13810000	13700600	8731830	13450900	9415670	9694010	10083500	8701290
L0TB61	Rv2037c	Conserved transmembrane protein	0.15796	0.0812954	0.0463421	0.0121245	6867030	6505520	14085800	12962700	11681700	10442500	7845360	12802300	15179200	16316900	14735800	15167400	15674700	15740300
P9WGC3	Rv3284	Uncharacterized SufE-like protein Rv3284	0.15789	0.561666	0.613422	2.33302	97638400	78297300	85647900	60476800	91856500	91049600	85182000	126276000	88102000	91593900	105101000	140128000	115650000	159120000
P9WPJ1	cas6	CRISPR-associated endoribonuclease Cas6	0.157661	0.189872	0.502005	0.841362	14982100	14310100	25039200	21863200	24138800	22515900	18584200	17776900	13734900	19011500	12652700	18839800	19762300	19451100
P9WLP7	mbcA	Mycobacterial cidal antitoxin MbcA	0.156824	0.4963	-0.285778	0.283005	29540500	40358800	54578200	58918200	45115900	53265700	84120200	52572900	22850600	44644000	30238000	20504000	24804200	25696500
I6Y0Y0	Rv2514c	Uncharacterized protein	0.156696	0.197199	0.385025	0.406282	457771	542726	476240	469857	569692	484952	598885	428505	75698.7	225624	NA	158773	234719	NA
P71980	Rv1722	Possible carboxylase	0.156483	0.325972	-0.364559	2.15801	85670400	90630800	95263800	101722000	109998000	106165000	85985000	101027000	135533000	126012000	105275000	97874300	103910000	97681300
P9WLY7	Rv1405c	Uncharacterized protein Rv1405c	0.156424	0.0498797	-3.17092	3.12602	5527560	3063000	2009330	1847180	2701980	1418660	6429340	2951240	NA	NA	12256200	1048880	1360860	1390540
P9WPY7	argH	Argininosuccinate lyase	0.156354	0.365672	0.146771	0.272343	67274200	70659700	62726600	61603700	67803900	56771200	77077700	88438000	50900900	57088400	38185900	51562400	56626900	56351800
P9WFB9	vapC2	Ribonuclease VapC2	0.156331	0.86682	-0.0742036	0.345672	12531900	14584500	15115200	16002500	14919800	14885500	20077300	18179000	11108300	13083800	10900700	10306800	10712800	10551400
P94996;O65933	pks7;pks8	Probable polyketide synthase Pks8	0.154931	0.0362593	0.604954	3.97813	1247210	1431420	2068100	1358430	1756640	1612590	1493540	1410110	2817700	2804770	1774590	4366820	4265860	3975940
P95223	oplA	Probable 5-oxoprolinase OplA (5-oxo-L-prolinase) (Pyroglutamase) (5-OPASE)	0.154019	0.0764702	-0.0707244	0.0715685	14593100	14163900	20960900	17661800	19215600	18870900	14383800	17018000	19591800	19032100	16279800	20088300	17829600	18121600
O53943	espG5	ESX-5 secretion-associated protein EspG5	0.153927	0.406751	-0.175725	0.919382	285995000	262904000	333402000	306460000	351245000	323658000	270372000	335504000	322635000	331281000	319687000	285636000	270041000	314470000
P9WG55	tig	Trigger factor	0.153677	0.617993	-0.237731	0.251501	768471000	745516000	751846000	656102000	728954000	688622000	1373810000	936713000	604048000	651617000	625664000	530612000	604458000	467650000
P9WII9	pdxS	Pyridoxal 5'-phosphate synthase subunit PdxS	0.153609	0.162879	0.211295	0.115483	359444000	318473000	453242000	329946000	341069000	299203000	501785000	425773000	265630000	309425000	221015000	257266000	308197000	307527000
I6XA42	Rv0919	GCN5-related N-acetyltransferase	0.153555	0.0126905	-0.50412	0.343774	2122170	1589280	3889070	2375860	2404800	2079290	2598390	3010190	2531520	1942710	2583670	1784950	1461510	2833800
P9WNN3	echA17	Probable enoyl-CoA hydratase echA17	0.153363	0.711812	-0.390132	2.43526	46546100	48997700	56820400	50226000	55206900	52652500	61743400	55145600	47402300	51870700	40984200	36170800	36590900	29864300
I6Y0W5	fadE19	Possible acyl-CoA dehydrogenase FadE19 (MMGC)	0.15276	0.269767	-0.33753	1.47114	51758300	56840400	63570100	55077700	67330700	52563300	57088000	69905100	77424300	82778500	60290000	61273200	52558100	64314700
P9WPH1	ribD	Riboflavin biosynthesis protein RibD	0.152411	0.476854	0.676986	2.80206	117261000	102038000	112724000	111624000	129638000	119708000	109096000	136460000	72908000	96176800	47478200	110601000	116565000	123453000
P9WI73	pknG	Serine/threonine-protein kinase PknG	0.15215	0.43361	0.503304	2.37918	117332000	122210000	148944000	150804000	161091000	151111000	126015000	150202000	108112000	125892000	106141000	144847000	153244000	156786000
P9WM53	udgB	Type-5 uracil-DNA glycosylase	0.152136	0.745032	-0.483121	2.70447	25639700	20018400	25780200	25958300	32049800	29045100	22774700	28093400	31023100	28292300	32294600	22194800	21184000	22638100
P9WMR5	dinG	Probable ATP-dependent helicase DinG homolog	0.152043	0.0866835	0.376771	2.02261	1589780	1287300	2721160	2239030	2269800	2140410	2113940	1769590	2746150	2845660	1966280	3565690	4042570	3438310
O86317	Rv2680	Conserved protein	0.151952	0.546635	0.308566	0.416367	59016500	61199500	64770900	65215600	65640200	62847100	92320500	74322000	53417600	73329400	40500800	59029700	67810800	66156400
P9WP81	fbiA	Phosphoenolpyruvate transferase	0.151475	0.403723	-0.0849694	0.805688	42557300	45621200	54838200	50997600	58824900	57881000	46641500	49433900	56287700	65613000	52416100	48679000	53068300	53881700
P9WKP7	Rv0897c	Uncharacterized protein Rv0897c	0.151414	0.29702	0.827711	4.04976	13505300	14739600	20300800	20285500	19149800	19927900	19751100	16932100	14792500	16399200	18603700	29496000	29106400	25012300
O53408	Rv1060	Uncharacterized protein	0.150776	0.215967	0.0882268	0.0438497	79141400	65839600	116771000	71020600	77769400	79333000	131059000	87371800	70985000	103755000	81430000	78357400	86565200	92989300
P9WPI9	ptkA	Tyrosine-protein kinase PtkA	0.149809	0.273578	0.206094	0.675757	18589100	16588100	25195400	26187200	29151500	19669400	21923900	26651600	20318100	24674300	26577100	28463300	22491300	30311200
I6Y8U3	Rv0807	SCP_3 domain-containing protein	0.148759	0.085781	0.24407	0.0552874	15928600	19210700	39691800	30216800	26654400	20192900	39924700	28141700	26479800	42512200	14426900	25375500	33303300	31360800
P9WGP5	secA1	Protein translocase subunit SecA 1	0.148361	0.0580503	0.034811	0.38115	225025000	219748000	230051000	261986000	277959000	285997000	170075000	226406000	197574000	192910000	195843000	241472000	200626000	193276000
P9WFI5	Rv0731c	Putative S-adenosyl-L-methionine-dependent methyltransferase Rv0731c	0.147608	0.0331489	-0.658533	3.288	160668000	131641000	187310000	134668000	153106000	113626000	182747000	174047000	238402000	231046000	238839000	159234000	145398000	151033000
O07754	Rv1875	Conserved protein	0.147418	0.579787	0.51857	1.01835	489236000	451435000	450315000	344105000	440908000	444532000	667006000	554233000	369866000	503823000	300050000	468135000	529846000	551945000
P71923	Rv2425c	Uncharacterized protein	0.147376	0.0316489	-0.0467091	0.0550349	7429910	5368470	5185140	5897550	7240330	7397650	4422550	5237390	9627790	8891670	9925740	9783670	8605660	9321070
Q6MWW2	Rv3538	Probable dehydrogenase. Possible 2-enoyl acyl-CoA hydratase	0.14691	0.40994	-0.0490778	0.0873618	7384520	7899640	5944230	6456770	6211760	6597390	9857730	8727620	8570200	7686240	8205460	8217280	7764190	7931020
P9WPB1;Q6MX39	mmaA1;umaA	Mycolic acid methyltransferase MmaA1	0.146728	0.125369	0.650706	0.119918	37461500	68658800	26501900	92294900	56730200	86161500	60750900	46725500	7793690	11720600	3259870	14749200	12235600	9521410
P9WPY9	argR	Arginine repressor	0.146608	0.562091	0.142234	0.314597	27168600	36782900	33227700	32996500	39244700	30217500	34063100	47248600	23279500	29212100	25219800	28867900	27832900	26901000
P96901	lhr	Probable ATP-dependent helicase Lhr (Large helicase-related protein)	0.146079	0.193008	0.53944	3.02864	16307600	17534800	19283100	17226500	22256400	19240900	14030300	19224500	15432000	17382600	12296500	23864600	22340300	22429000
P9WL85	Rv2575	Uncharacterized protein Rv2575	0.145667	0.0464403	-0.874129	0.533066	13510900	18172000	15364700	13476700	15667200	22750600	9796630	16276200	28800200	29236600	10983600	14015500	15712900	29355600
P9WI99	Rv3168	Putative aminoglycoside phosphotransferase	0.145128	0.601977	-0.492926	2.0981	53479600	73261900	73214800	77739500	87683000	70876100	76724800	85253400	83562700	87627900	65528600	51906600	63570600	59378200
O53962	Rv1920	Probable membrane protein	0.144782	0.157615	-1.2909	3.46702	52580100	42324500	90225500	72162400	69091000	58973500	90881200	68819800	114688000	136004000	163298000	55584100	67608900	53084900
P9WP85	cobT	Nicotinate-nucleotide--dimethylbenzimidazole phosphoribosyltransferase	0.1447	0.277896	-0.419992	2.18275	34245300	34356600	30459500	27699700	34084800	25479200	43680500	37446400	57643900	51768300	60095300	43084700	36991400	48344200
O50443	rocA	L-glutamate gamma-semialdehyde dehydrogenase	0.144362	0.23304	0.197	0.18325	8691200	11765100	16071800	16275900	17642500	15016600	10547600	15749900	9456240	12728100	7997390	11512200	10190900	10839800
P9WMU5	Rv1422	Putative gluconeogenesis factor	0.143533	0.306361	0.282016	1.7482	51248100	48685000	55388400	47666800	54885700	55501100	43196900	62703300	49878200	50605700	52100800	61531100	58544200	61872900
P71590	fhaA	FHA domain-containing protein FhaA	0.143279	0.339479	0.0835012	0.0915083	439992000	462878000	378336000	430891000	429425000	323423000	698809000	532389000	324873000	369207000	295022000	344231000	393127000	311647000
O06144	Rv1627c	Probable nonspecific lipid-transfer protein	0.143226	0.0717434	0.065463	0.146391	125136000	150921000	129480000	140554000	166481000	156705000	98811100	141513000	187648000	166542000	153021000	190104000	167255000	174273000
O69678	dnaQ	Probable DNA polymerase III (Epsilon subunit) DnaQ	0.142794	0.0636749	-0.278568	0.779559	6309630	5615820	7067960	9147810	8513240	7614030	3534340	7155380	13812200	15655000	11935300	12532900	11386900	10814200
P9WP29	dagK	Diacylglycerol kinase	0.142567	0.0980294	0.934054	4.91998	20382600	19370400	27130200	24264800	24207400	19811600	26663500	25077400	30734200	32393900	30360800	58721900	46885200	59753600
P9WKC3	tgs4	Probable diacyglycerol O-acyltransferase Tgs4	0.141137	0.383246	0.0953427	0.0173957	18403200	16161600	18040600	17542300	21213000	17330800	18026900	21636200	19493800	24557800	15551300	18724900	20825600	21309200
P9WGK9	mtrB	Sensor histidine kinase MtrB	0.140873	0.104005	0.22081	1.22475	23168600	23070000	24052100	22472500	25494700	25486700	17628500	27491700	30932700	34979900	28376700	36534800	36048600	34455100
P9WGI1;P9WGI5	sigA;sigB	RNA polymerase sigma factor SigA	0.14087	0.403057	0.286274	0.341193	9303650	16454700	14077700	19046200	17946100	20585200	14875600	15718000	8971480	10843600	5530340	10940600	12164600	7970150
P9WIQ9	Rv1835c	Putative serine esterase Rv1835c	0.140688	0.0705059	0.404457	1.05865	12088600	9569510	17597600	15537800	16444000	16839900	9741110	14012200	12239500	11636300	11521000	16672300	15401700	14395500
P9WFG7	Rv2717c	Peroxynitrite isomerase 1	0.140687	0.546703	-0.529403	1.49056	10184700	15333500	17091600	17479700	21491700	14690300	19312700	16433700	21126400	23441100	23268100	16121100	20318200	15373600
P9WGM5	narL	Probable transcriptional regulatory protein NarL	0.139921	0.598473	0.91549	1.25406	115660000	109860000	128223000	103038000	119424000	120464000	194132000	128024000	58379000	97506300	52575700	99251000	111537000	110115000
P9WP57	crgA	Cell division protein CrgA	0.139654	0.07123	-0.371321	0.357797	8135050	12454800	9648280	11698600	10739800	12776800	7087190	13084800	8361100	8780800	5333750	6463750	5171200	7299410
O53161	trxA	Probable thioredoxin TrxA	0.139583	0.274753	0.183507	0.377414	3742160	4710410	5701440	5587880	5469090	6271070	5875370	4853220	6319970	5435970	3198600	6173310	6857550	5001330
P9WL27	Rv2901c	Uncharacterized protein Rv2901c	0.139405	0.174318	-0.803536	2.39415	74550400	51416800	91202900	60576500	77062300	69438200	76027000	72808600	68738000	70476800	77165800	47032400	40379200	39825200
P96376	Rv1024	Possible conserved membrane protein	0.139211	0.111183	-0.481695	0.420611	41610400	50674000	39750000	45152700	48480400	36883600	47072000	55208600	36128200	42355200	13682700	25872700	29040500	22375700
I6Y4U4	Rv0794c	Probable oxidoreductase	0.139163	0.304457	0.548423	2.05991	64392900	69506200	79826100	71858200	80093300	89939300	62683200	75586500	65473500	57853400	56454800	84928900	71465100	84609800
P9WJL5	murD	UDP-N-acetylmuramoylalanine--D-glutamate ligase	0.138954	0.433809	0.391067	2.17041	49300300	50767400	53166400	46005600	58810400	57417200	52768000	46866800	35534100	42397300	28285800	46288800	49832500	46598100
O06826	Rv1432	Probable dehydrogenase	0.13815	0.0770482	0.340057	1.44014	3905280	4847490	3163700	3347160	3875820	4105440	2999870	4933620	4179240	4772510	3009000	5277600	5290110	5517710
P9WPP1	cyp125	Steroid C26-monooxygenase	0.137775	0.119062	-0.536345	3.76175	57785500	50340500	50507100	44585500	57248500	55363600	44409600	55589600	110863000	106155000	93673600	73195500	67097800	83711700
P9WK69	lppP	Putative lipoprotein LppP	0.136885	0.178349	0.175186	0.228712	3672470	3260320	4508470	3278190	4576860	3602980	3501220	4039470	NA	1625050	NA	1798450	2723450	1834860
I6Y469	Rv3647c	Uncharacterized protein	0.136591	0.000634889	0.242982	0.586114	15537800	16770500	15007700	14874800	18285300	16639300	10304100	16939500	13798800	10825700	16315500	14373300	16330000	19835100
P9WN43	glgC	Glucose-1-phosphate adenylyltransferase	0.136173	0.13734	0.540977	2.07489	27315600	28282200	33033000	27483100	31403300	31833000	29431600	29882000	24502500	34311900	16408900	35650100	33181200	38271500
P9WGR9	fabG2	Uncharacterized oxidoreductase Rv1350	0.136169	0.0423585	0.481165	1.47465	15799000	17123800	23149600	17478000	19717900	16626800	18308900	20443300	10654000	14278300	5893600	14714800	19057800	14871600
O07732	lipJ	Probable lignin peroxidase LipJ	0.136072	0.0509046	0.0777274	0.163278	547271000	596414000	518784000	762427000	677360000	580274000	428985000	676532000	600857000	522046000	697979000	681947000	566211000	634117000
P9WNV5	ligB	DNA ligase B	0.135793	0.00523565	0.349091	1.71101	11595700	12513700	10270400	10593500	13035400	13881200	6541270	11343800	10695100	12173900	13302100	17759700	14140600	15506600
O53803;O53813	Rv0740	Uncharacterized protein Rv0740	0.135613	0.440156	0.181543	0.071997	22918500	13889200	25719200	20976900	27445400	22147700	23863200	24358500	39071600	34212100	33593100	39244000	31437700	38799800
P96826	Rv0149	Possible quinone oxidoreductase (NADPH:quinone oxidoreductase) (Zeta-crystallin)	0.134217	0.382137	0.580012	2.09002	26596000	26765900	38237600	33234100	45080700	31843300	34006500	30297800	25582700	30309000	22539000	37595100	38242600	40478500
P96261	thiO	Possible thiamine biosynthesis oxidoreductase ThiO	0.13395	0.23356	0.102819	0.417018	23679400	25347200	32735500	32936500	33978900	33899400	29834400	25462400	23018500	22933600	17652100	23180800	26887400	24627700
O53353	whiB2	Transcriptional regulator WhiB2	0.133117	0.474003	-0.330921	1.92235	11215500	12291300	13460700	14362600	14287500	14056500	14184700	13661800	17170700	14070600	15677800	14110900	11723500	12464300
O53716	Rv0381c	Uncharacterized protein	0.131989	0.146856	0.243646	0.981295	5551790	4127490	5583370	6142700	5886120	6315830	4666530	6542630	6183830	6963910	7407770	8245140	6246780	11100500
P9WNY5	mmsB	Probable 3-hydroxyisobutyrate dehydrogenase	0.131587	0.0978231	0.731163	2.64512	43260800	38957900	33846500	25023700	45362600	28989900	34394500	46012500	56780300	53194800	39728200	88302100	67877500	112206000
I6XHJ3	fadA6	Steroid 3-ketoacyl-CoA thiolase FadA6	0.131243	0.0725055	0.404762	2.20586	71912400	55364300	60271700	52888900	61795200	54532900	64853600	65388100	50462100	58381800	37650900	69572000	66805300	64684700
O50389	Rv3360	FHA domain-containing protein	0.130913	0.0666311	0.561798	0.286815	11941400	12396300	10247700	10980800	12063100	13199400	9276910	13036400	7132370	7672410	15360500	9794960	12007800	11325300
P9WKE9	gmk	Guanylate kinase	0.130535	0.0447496	0.373704	0.249602	11508000	11831100	14773400	11336100	12289400	9834010	15066100	13259900	6667410	9631170	5253550	7278830	8671940	8638800
P71787	Rv1508c	Probable membrane protein	0.130526	0.0201828	0.369889	0.532086	5711590	3287400	8048490	12596800	9137730	8935810	6088170	6127250	6173020	5495210	6134090	7926800	9019990	7404300
P9WJI7	pncB2	Nicotinate phosphoribosyltransferase pncB2	0.12988	0.21381	0.955344	1.44151	3770530	4025830	6078430	6221270	6244770	4699820	5236050	5820060	3847030	2590470	2319620	4568470	5023030	5159790
P9WKP3	Rv0906	Uncharacterized protein Rv0906	0.129736	0.225997	0.687261	2.57329	58449300	56531200	74217800	69113300	83735400	73130700	54679000	66434700	41745500	47961700	29232000	67219600	69693600	64521500
O53319	Rv3169	Conserved protein	0.129666	0.447773	-0.22848	1.58037	109758000	121802000	106781000	123753000	143360000	105478000	118099000	135237000	148389000	153979000	138766000	126655000	121292000	129098000
I6WZ30	Rv0679c	Conserved threonine rich protein	0.129405	0.252664	0.0629224	0.124792	10210400	10770600	14743800	13328200	9433470	13319900	19700700	13040400	8761640	11496000	8577610	7882030	9555110	9152230
P9WI93	Rv1159.1	Putative pterin-4-alpha-carbinolamine dehydratase	0.129089	0.071897	-0.834524	3.04488	3253280	4804520	8941290	7833190	7530760	4923340	7674240	6289880	14233800	16270400	18002100	9367650	8995050	9123920
P9WQE7	ppsA	Phenolphthiocerol/phthiocerol polyketide synthase subunit A	0.128556	0.334251	0.593199	3.56205	134423000	131926000	133785000	130033000	148281000	147705000	116455000	142770000	61341300	61012400	54690300	96957200	92042600	91721800
P9WL43	Rv2716	Uncharacterized protein Rv2716	0.128494	0.402003	-0.687354	2.86859	112293000	121572000	118846000	89375800	118618000	97549500	134052000	144852000	137015000	147127000	116126000	85085200	72349200	87917400
P9WG75	thiE	Thiamine-phosphate synthase	0.128368	0.244952	-0.267032	0.857371	45014000	52047300	66868000	57306500	59431300	52297700	67097100	60098600	58289300	69387900	48018700	47413300	52587300	48440000
P71968	ribD	RibD_C domain-containing protein	0.127444	0.171531	0.401667	1.44618	19359800	19983700	24261900	22345700	23864000	18761500	24749900	22374800	12141400	14719100	10605200	16039200	15339200	18235000
P0DMQ8	Rv2742A	Uncharacterized protein Rv2742A	0.127043	0.291145	0.159159	0.0070483	47901600	51694400	53688400	52691300	59738200	57305200	46359200	56689500	25174900	38369200	21728800	28372300	28111200	25178800
P9WGT7	pstS3	Phosphate-binding protein PstS 3	0.126752	0.0260409	0.748159	1.32129	91177600	88482700	136812000	104498000	89537900	103759000	109886000	124991000	62334500	88500400	25194700	85519400	105761000	104700000
O07739	Rv1893	Uncharacterized protein	0.125555	0.403938	-1.68361	1.71556	49233000	48108400	66752800	67728500	57116700	51100500	116147000	69415400	56945900	72566100	41912500	17727400	23309700	16885100
P9WQI7	Rv2326c	Uncharacterized ABC transporter ATP-binding protein Rv2326c	0.125438	0.420749	0.748992	3.70535	28460800	38662500	35026200	42964400	44193200	48219400	36189300	35354100	26803700	28642800	28792400	54744400	48137600	45453400
P9WKG9	ispD	2-C-methyl-D-erythritol 4-phosphate cytidylyltransferase	0.125388	0.258733	-0.175009	0.372255	82133300	71374900	110753000	88436100	82476300	77423500	138283000	103581000	63906100	95296500	50508000	50380000	56605600	61124500
I6YCP7	Rv3662c	Fido domain-containing protein	0.12394	0.00921095	-0.38279	1.07108	17916000	18091400	23466900	17152400	18041200	16392900	21381400	21196300	14242200	19009300	11930100	8838670	10923100	13894400
P9WN99	rodA	Peptidoglycan glycosyltransferase RodA	0.123755	0.0490819	-0.33481	0.244458	3534970	3427970	2476080	4573970	4047390	4649540	2349870	3539200	3906590	4475320	2806190	3097490	2350840	4672350
P9WJH3	nuoC	NADH-quinone oxidoreductase subunit C	0.123663	0.0666311	-0.606732	2.09469	82685300	98118900	92571700	134129000	116659000	103712000	104045000	96002500	139448000	126302000	103384000	92107700	82398600	82940300
P9WMF9	devR	DNA-binding transcriptional activator DevR/DosR	0.1231	0.430517	-0.426927	0.700125	225841000	236805000	293481000	307963000	265255000	263909000	321875000	312265000	92690000	109182000	96553100	62001400	75687100	71820500
O05295	fadD36	Probable fatty-acid-CoA ligase FadD36 (Fatty-acid-CoA synthetase) (Fatty-acid-CoA synthase)	0.122628	0.0874788	0.337217	0.9834	74654900	71067700	86361000	70623400	85455600	74500000	67968200	84150600	65848700	78638800	51381100	72313800	84212500	83187800
P9WJE1	espA	ESX-1 secretion-associated protein EspA	0.122607	0.0490913	-0.55657	1.5741	6056250	7627410	9341140	13574000	9058940	5584080	9414730	9857290	20697400	34393600	20722100	14056400	19467200	14089300
P9WN29	glnD	Bifunctional uridylyltransferase/uridylyl-removing enzyme	0.122433	0.23304	-0.0618072	0.275352	3380980	2701610	4394800	4118020	4803030	4118770	3329080	4044410	4556860	3899590	6297660	4307980	4365760	4666190
P9WN15	Rv2006	Uncharacterized glycosyl hydrolase Rv2006	0.122165	0.0172925	0.361627	0.630315	12988600	12626400	13775900	17584300	17326700	14552100	11036800	14577500	12922700	11547900	9401770	12810200	14887800	14837600
O07252	Rv0328	Possible transcriptional regulatory protein (Possibly TetR/AcrR-family)	0.121923	0.130378	0.432123	2.15298	4505390	5655510	9450140	6841720	6503640	8535280	6232080	7095650	10642000	10106600	10173900	14424100	13726800	12671000
P96214	Rv3863	Uncharacterized protein	0.121677	0.399087	0.355324	0.281741	47799800	43850400	46812500	44678700	50824900	48013400	65158000	48717400	28159900	47438900	13452500	32042300	36600200	36024200
P9WFZ5	otsB	Trehalose-phosphate phosphatase	0.120837	0.0701533	0.0567242	0.264675	28825300	28123700	35184800	27139000	31529200	30395200	28393700	32744500	34981300	42061900	24305600	35826100	37837200	36384100
P9WH95	rpmG2	50S ribosomal protein L33 2	0.120726	0.396444	0.012168	0.0978283	915544000	637394000	1010170000	871945000	1011830000	684396000	2113520000	931675000	598117000	1152530000	409763000	615258000	559170000	603183000
P9WGF9	Rv1276c	Uncharacterized protein Rv1276c	0.1198	0.095043	0.0638049	0.0438772	37525900	35986300	48979700	34104300	36488200	30124400	53997700	43389000	30321500	35747300	27586300	31692600	30426900	33220700
O05316	Rv1215c	Conserved protein	0.119142	0.0515328	-0.486167	0.979901	20689500	20883700	24098800	30908400	32422500	26671800	11281200	22183200	41438300	31528800	42558800	33038500	26532000	29583600
P71538	accA2	Biotin carboxylase	0.118886	0.597631	-0.121891	0.525922	12577600	10915200	14124200	13703000	14264500	14955900	12413400	14273500	10449700	11234300	9839510	9603090	9501340	9711380
O50459	lpqZ	Probable lipoprotein LpqZ	0.118584	0.406729	-0.271906	2.13706	14112400	15280300	16329700	16822500	17603200	16714800	14571900	17675900	18511400	19320100	17350900	15331600	14686200	16518100
P9WFX7	trpC	Indole-3-glycerol phosphate synthase	0.118561	0.756449	-0.217634	1.13933	814657000	801913000	835917000	709274000	815830000	770905000	939201000	942822000	629235000	596832000	654375000	541126000	556238000	517349000
O50455	corA	Magnesium transport protein CorA	0.117972	0.300289	0.625634	2.42035	45313700	44260600	47901600	52347700	64870800	52985100	42117300	48172900	34996300	42784100	29950000	58216100	53995400	47962400
P9WHP3	crtB	Phytoene synthase	0.116357	0.041345	0.315898	2.04439	3081740	2752430	4823250	3636120	3826620	3930170	3435760	3455500	5297430	4721260	5495710	7500140	5862050	6594170
P9WMI7	Rv0081	Uncharacterized HTH-type transcriptional regulator Rv0081	0.115566	0.0388795	-0.92566	1.01242	19492600	20826800	54811900	35959700	29854300	31668200	48092500	26762100	27682900	39919400	34732000	18284300	18753200	14172000
P9WIP9	hbhA	Heparin-binding hemagglutinin	0.115488	0.533607	-0.154226	0.0995952	993453000	1143220000	1458010000	1538320000	1333200000	1359600000	2476100000	1458420000	791484000	1201250000	680618000	711239000	1019910000	680293000
P9WLN1	Rv2005c	Universal stress protein Rv2005c	0.114596	0.0238764	0.290014	0.182248	569667000	801422000	477741000	722338000	732221000	666596000	447067000	760740000	162378000	186952000	174546000	213409000	224052000	208579000
P9WM87	Rv0048c	Uncharacterized protein Rv0048c	0.114277	0.264269	0.362003	2.36824	67636000	62615800	74892900	65502400	76090300	68023000	76186400	66541600	59696200	64703800	44767500	76722100	79456600	68551500
O53871	fadA	Putative acyltransferase Rv0859	0.113812	0.265772	0.816001	1.99369	635792000	650478000	568642000	523747000	586253000	660458000	642840000	664344000	279383000	391519000	168259000	391381000	516440000	491859000
P9WQ59	fadD28	Long-chain-fatty-acid--AMP ligase FadD28	0.11363	0.43361	0.99556	5.82721	385875000	381351000	392142000	424104000	415230000	464873000	426543000	408474000	285912000	333723000	198542000	537706000	570067000	580436000
P9WQ93;P9WQ97	amiB2;amiD	Putative amidase AmiD	0.113504	0.00736464	0.89262	0.49348	10080200	8010430	6247030	5004910	4862670	9173670	9243570	6250800	1639610	2645220	455414	3370450	3044010	2443240
P9WIK3	cysH	Adenosine 5'-phosphosulfate reductase	0.113503	0.175063	-0.684245	2.25775	67252100	55090300	63125600	59024200	67638000	63205600	74151800	64510000	129227000	139282000	83610800	86795900	80422000	78051800
I6Y1W3	Rv2857c	Probable short-chain type dehydrogenase/reductase	0.113355	0.163499	0.31392	1.5081	41881200	36224100	35984100	38996800	39232200	33005300	45452100	42137300	33771600	30885100	32657100	40595400	34934000	45351700
P96923	Rv0633c	Possible exported protein	0.113234	0.156262	-0.452272	1.95785	48288600	57010700	45483200	42637600	49116300	52312000	47398700	54109400	64454300	69076800	75845200	60331400	47948700	50487600
P9WNH3	Rv2715	Uncharacterized protein Rv2715	0.112563	0.0988618	0.135845	0.405065	76110300	79905900	123657000	106303000	122753000	117429000	83890300	82005800	73880000	74880300	50540000	79484500	84969800	81174600
P9WN47	egtD	Histidine N-alpha-methyltransferase	0.112258	0.13734	-0.4238	2.02263	11414800	11782500	16359500	15465900	16402900	15322400	14130900	12234100	22398700	22628500	18038200	15689700	16697300	17343300
O05581	Rv0998	Acetyltransferase Pat	0.11216	0.125904	0.505989	0.979901	9095590	8835110	10151800	9467170	11388500	9311970	7788900	10751500	6253750	8615710	5654100	7707900	9222560	8880930
P96396	fadD4	Probable fatty-acid-CoA ligase FadD4 (Fatty-acid-CoA synthetase) (Fatty-acid-CoA synthase)	0.111505	0.13734	-0.185124	0.999524	60608300	60023500	73507200	63178800	72748600	66085900	63772400	67648100	101291000	76197400	86345800	85532400	69239300	75947500
P9WJN3	mshB	1D-myo-inositol 2-acetamido-2-deoxy-alpha-D-glucopyranoside deacetylase	0.111275	0.558331	-0.000860603	0.155062	98411000	119047000	147423000	143803000	129825000	140299000	160357000	143627000	149242000	161720000	147693000	149153000	154229000	134220000
L0TBR2	Rv2251	Possible flavoprotein	0.110695	0.442268	1.66011	8.71221	23179900	31118300	34694400	33846300	38355500	33817500	36327900	32014800	38310500	45817400	36209600	128623000	118089000	121077000
P71814	phoP	Possible two component system response transcriptional positive regulator PhoP	0.109871	0.222537	-0.496585	1.09632	66823400	58604400	95254000	91255400	93864900	98922800	74829800	76723000	85832000	100804000	119392000	82358300	71448100	65176200
P9WP03	deoC	Deoxyribose-phosphate aldolase	0.109289	0.129506	0.353266	0.875025	20420000	17128000	22086700	16730900	19923900	20579000	21136500	18962800	14272900	14708800	6099630	13954000	18232900	18375700
O07406	Rv0161	Possible oxidoreductase	0.108386	0.811688	-0.248639	0.947199	81170900	59853000	83227600	85214700	86098300	98749400	81904100	91126800	96746900	101661000	83013000	84789600	80789600	81430900
P9WJN5	mscL	Large-conductance mechanosensitive channel	0.108123	0.394994	0.146647	0.0924227	69518400	67869900	89297800	76959400	81910400	75967000	118688000	75194500	23606100	43069700	15519800	26131800	41500700	24702600
P9WFF1	ureC	Urease subunit alpha	0.107853	0.491742	0.0320061	0.0435892	28329600	24277000	30426100	27695000	34601800	30582600	25886500	29790800	33455400	35377100	32664800	34205900	31041300	34354900
P9WGK1;P9WGK3	devS;dosT	Oxygen sensor histidine kinase response regulator DosT	0.107509	0.0190385	1.25724	1.11474	16591400	39974600	27949100	21561900	29076100	24377300	28964200	20630100	22349400	21757000	19404300	22999500	58107200	52007600
O53362	Rv3311	Conserved protein	0.107435	0.0478315	-0.588621	2.56495	145818000	129866000	154075000	200937000	181113000	146737000	112299000	176341000	189486000	181039000	180117000	106289000	120387000	120413000
P95141	fadD29	4-hydroxyphenylalkanoate adenylyltransferase	0.107396	0.399523	0.90309	2.79452	271037000	237257000	319359000	278510000	320514000	330692000	270616000	271503000	88465800	96666000	71806200	165206000	165437000	182589000
P9WJH1	nuoB	NADH-quinone oxidoreductase subunit B	0.107224	0.0619185	-0.0770858	0.150951	68965900	72453100	115082000	88787800	84331800	86246100	99596600	87435100	48413000	83231200	39764200	45894100	62929600	42739200
O06240	Rv2135c	Conserved protein	0.107213	0.0770482	0.180707	0.168778	47418800	35435100	38974200	38361500	45997200	38236600	43197300	40104500	37835300	51622300	20776500	35718900	45639100	42884000
P9WPY3	aroK	Shikimate kinase	0.107124	0.160112	0.0765494	0.142726	42127200	37958300	34036400	31769800	42433100	37443300	32600100	40100700	19377900	28302400	22584600	23815300	23295600	23899200
O53896	pepD	Serine protease PepD	0.106509	0.271725	0.29877	0.520858	78131900	76130300	80677400	67873300	74769200	66050200	91312500	99331200	47487800	58234800	29124300	50269100	58414500	62709200
P9WF91	vapC21	Ribonuclease VapC21	0.106221	0.336973	-0.0506471	0.0208001	2774900	2770570	2793150	2466990	1907410	2606700	6419050	3362470	4633300	3075030	4067330	3927020	3830470	4993990
P9WJZ1	Rv3030	Probable S-adenosylmethionine-dependent methyltransferase Rv3030	0.106105	0.561666	-0.897576	2.81242	11615100	7639050	12772500	12435400	12861300	13024700	13158600	11752400	11072300	8959510	10940000	5872460	6396620	4918460
O06816	Rv1443c	Uncharacterized protein	0.105767	0.059421	-0.0645846	0.125221	180506000	133599000	224808000	138399000	160041000	130454000	227805000	183122000	204160000	223915000	196429000	186946000	195222000	220734000
P9WQP3	fbpA	Diacylglycerol acyltransferase/mycolyltransferase Ag85A	0.105339	0.278883	-0.173889	0.227207	737603000	912187000	997195000	1265440000	931062000	1122950000	1461140000	897682000	452769000	659380000	425917000	401357000	487014000	338267000
P9WPZ3	argJ	Arginine biosynthesis bifunctional protein ArgJ	0.104966	0.275454	0.649379	1.67639	49617900	56744000	54899100	45199400	64317700	51378200	50323000	61026600	45534800	57632800	39099500	55345400	71421000	71957300
I6Y0X6	Rv2510c	Conserved protein	0.104809	0.0599963	-0.0617588	0.178095	30074800	29024200	41992500	46413600	40904100	39384100	38113600	34317600	44794600	54932600	32301600	43114800	42917500	36509800
P9WHN1	purC	Phosphoribosylaminoimidazole-succinocarboxamide synthase	0.104187	0.607097	-0.288143	2.25204	125812000	124508000	132007000	126549000	129762000	131196000	141195000	140064000	131243000	123572000	107645000	107564000	101200000	100482000
I6X9S5	ggtA	Glutathione hydrolase proenzyme	0.103669	0.0162323	0.129255	0.777804	25129100	23953600	25385900	28388600	27912400	29188300	18431300	26366100	24147300	36509000	31503600	34456400	31554600	36250900
O69668	egtE	Probable hercynylcysteine sulfoxide lyase	0.10366	0.189872	-0.32933	1.23991	10118400	8416260	15469200	13759300	13671900	12735000	12921500	12171600	18123000	18309200	15334400	13571600	14424200	15372700
P9WGM3	pdtaR	Probable transcriptional regulatory protein PdtaR	0.102924	0.0553081	-0.792999	1.31541	261448000	254142000	394700000	289993000	256600000	241225000	403989000	335619000	194535000	252687000	197315000	117492000	113879000	110384000
I6Y0R5	folC	Dihydrofolate synthase/folylpolyglutamate synthase	0.102725	0.480081	0.261328	1.5604	64753400	62378500	75539900	58898300	67291500	66779900	84534200	69222700	66544500	71876600	61759800	76776500	79759000	86407200
I6Y8R4	Rv0774c	Acyl-CoA:diacylglycerol acyltransferase	0.102189	0.0333509	1.65193	1.0584	742655	834167	1520380	1945060	989522	1537850	1559480	783475	165574	352225	NA	813599	1149210	711308
O50444	Rv1188	Proline dehydrogenase	0.10198	0.13956	1.34639	1.85528	5048150	4197110	7341870	7996710	4929020	8368510	9346130	4612330	2939060	5267020	2013080	7473290	7586490	6651430
P9WFD5	Rv2624c	Universal stress protein Rv2624c	0.101929	0.181914	0.328274	0.81995	120089000	127418000	124670000	123243000	152527000	104337000	113535000	153199000	49954600	49409000	35006600	58400100	62033500	79820900
P9WGS5	Rv2750	Uncharacterized oxidoreductase Rv2750	0.101727	0.125139	-0.142918	0.23322	52486500	81489200	92999200	95001400	105785000	87009000	53680200	100227000	81283300	69706100	90767900	73617100	56626100	84612100
I6Y293	lppZ	Probable conserved lipoprotein LppZ	0.100946	0.150007	0.767908	2.14757	61556400	63947300	78876800	64647300	67667000	66223000	81112100	70247700	42811000	63554800	27708900	64904800	78174200	72898500
Q6MX51	Rv0296c	Probable sulfatase	0.0999781	0.705269	-0.00551246	0.0939441	113959000	94359300	104482000	103525000	110483000	111515000	114399000	111418000	115637000	115544000	120592000	113974000	115196000	129798000
I6XEH5	Rv2515c	HTH cro/C1-type domain-containing protein	0.0998064	0.346068	1.15698	1.822	1913010	6739820	4748560	5487430	7860150	5365090	4326700	5604100	2669310	3685380	2415870	5669110	6575210	5952280
O05855	rhlE	Probable ATP-dependent RNA helicase RhlE	0.0991855	0.406548	-0.0860267	0.0773545	84659400	73818600	81766100	77703200	90484500	92472500	80334000	76341600	60668300	67618600	65300600	70276500	56950600	61520600
P9WQK7	uvrA	UvrABC system protein A	0.0987985	0.0388795	0.325069	1.82517	68258500	59314300	63718200	58580000	68872800	71259100	50359200	62880400	69325300	60474800	62101300	86799500	72898900	77795800
P9WKE7	thrB	Homoserine kinase	0.098721	0.300289	0.118836	0.740098	134115000	122141000	140660000	118692000	140724000	125300000	133681000	147133000	104672000	120111000	84916800	113659000	110858000	127460000
O06428	grcC1	Nonaprenyl diphosphate synthase	0.0984053	0.563112	-0.503916	3.11958	149401000	150868000	171560000	174997000	171232000	173956000	190098000	166884000	195370000	202933000	170193000	153019000	137519000	137773000
P9WMQ1	uvrD1	ATP-dependent DNA helicase UvrD1	0.098349	0.204259	0.650848	2.57414	25441100	26241500	30761800	29875200	36965900	31591000	23872800	28484600	18573000	18951800	15835900	34554500	24392400	29161300
O86312	raaS	HTH-type transcriptional regulatory protein RaaS	0.0983138	0.198656	-0.148094	0.0392464	12859800	14501200	20618000	18195200	17031800	17970400	20864600	15137800	15045400	17034100	16808500	15168700	17703100	14907900
P9WNQ9	eccB5	ESX-5 secretion system ATPase EccB5	0.0981402	0.0522256	0.126948	0.477472	146397000	151795000	168591000	167201000	183750000	170282000	121278000	171169000	138770000	136300000	100971000	136966000	148837000	155430000
P9WKS3	Rv0738	Uncharacterized protein Rv0738	0.097515	0.091581	-0.566727	1.2446	60690200	65165900	116808000	84350100	83758500	64232000	125930000	76213000	105998000	126365000	135943000	75870400	93607700	85314900
O69699	Rv3732	Conserved protein	0.097508	0.146649	-0.0843823	0.00134187	16445300	17226800	20229700	21944200	20931700	20411200	17495700	19664400	9116430	9141920	6870250	8598510	8683580	8343980
P9WHS7	pepE	Probable dipeptidase PepE	0.0972474	0.521162	0.584716	3.95788	6966690	6609900	6282460	6784230	8161690	6420910	6717550	7610560	4984130	5573110	4461960	7811340	7071070	7474920
P9WFN7	Rv1085c	UPF0073 membrane protein Rv1085c	0.096983	0.102352	-2.04591	3.2966	3561060	4252150	4869490	4804220	5242870	5106360	969009	4579740	8284870	5848030	8444380	3142330	2006350	1867490
P9WN31	glnB	Nitrogen regulatory protein P-II	0.0968772	0.158647	-0.793348	0.494045	106265000	94994900	162516000	111690000	97523300	76971800	235969000	135570000	91793400	116527000	64799200	51653900	65317600	52965100
P9WN65	rmlB	dTDP-glucose 4,6-dehydratase	0.0966877	0.140955	0.444292	1.69178	83090400	97428000	91944900	112401000	106139000	121095000	82250600	96360400	75114300	88209200	51061000	102204000	96406300	103855000
P9WIP7	lsr2	Nucleoid-associated protein Lsr2	0.0961799	0.256449	-0.705831	2.83368	3219940000	3049940000	2565580000	2440850000	2609730000	2490720000	3721670000	3392920000	3207330000	3030000000	3447420000	1927630000	1986280000	1966380000
O53534	Rv2260	Lactamase_B domain-containing protein	0.0958136	0.0327679	0.25533	0.458646	138675000	106272000	142098000	85263900	95428600	135270000	135494000	126497000	239689000	103265000	82856900	133386000	119532000	123258000
P9WJM9	mshC	L-cysteine:1D-myo-inositol 2-amino-2-deoxy-alpha-D-glucopyranoside ligase	0.0957533	0.238466	0.084654	0.961924	54560200	59760400	56238200	62924000	66329800	61393800	52690600	62565000	55107800	59635900	60807500	63239900	66073900	60771800
P9WMP1	cgoX	Coproporphyrinogen III oxidase	0.0950935	0.173819	0.514983	3.01636	19774800	16114400	20895800	18473000	20351900	20501900	14883300	23521500	18667900	19410000	17699000	26025400	27174500	26676000
P9WIC3	pheA	Prephenate dehydratase	0.094495	0.269767	0.662442	2.3829	96999400	95285800	99208200	80694800	112218000	93083300	80720300	115575000	63794900	80800000	54926200	94431600	100972000	103708000
P9WKU9	Rv0487	Uncharacterized protein Rv0487	0.0944156	0.0128342	0.631125	0.286202	4941250	9259750	20795900	21217700	17320800	20009600	14767600	5133970	5986140	10075600	5274130	11547600	9271170	8012920
I6Y0L1	mbtE	Mycobactin synthetase protein B	0.0926238	0.157615	0.616955	1.44591	42431500	46509300	61962300	62549200	64682200	58013900	44934500	57650200	21488100	20491300	21847700	36584700	32385500	32954900
P9WQ27	Rv3031	Probable 1,4-alpha-glucan branching enzyme Rv3031	0.0921341	0.273197	0.382793	2.18824	45117600	41106300	57239400	53793900	58937800	53414900	52019400	46140300	40654400	42625500	36259300	54976600	53007800	50937400
O53329	Rv3179	Conserved protein	0.0918723	0.0163289	0.303127	0.27071	10228000	8598060	18590100	12828200	12770800	15614900	11801400	8840700	15241500	14240800	30869100	25251200	18805200	18141900
P9WQN3	ftsH	ATP-dependent zinc metalloprotease FtsH	0.0917676	0.454106	0.555422	4.55919	81516500	67075500	77720800	65264400	74532200	78150700	81826600	76155100	59191800	61251000	52967000	86988200	82690000	88221800
O33269	Rv0339c	Possible transcriptional regulatory protein	0.0914299	0.0478315	0.206791	0.765083	11006900	10200200	14939300	11785400	11871900	12492600	12411600	10274500	10544500	12446000	8661480	12535700	12169600	11842300
I6X5H3	ugpC	Probable Sn-glycerol-3-phosphate transport ATP-binding protein ABC transporter UgpC	0.0909835	0.0394971	0.219468	1.73505	5629370	6717150	5637680	5428180	6352410	6511500	4388860	5648080	5097740	4855990	3478380	7956930	5653850	5647300
O33181	Rv1778c	Uncharacterized protein	0.0909285	0.00509184	0.660719	1.53392	45710300	41659200	43851800	59923600	51451500	57197600	39050500	43937100	25729300	34506900	23725000	43621800	40674700	35605700
P9WG73	thiG	Thiazole synthase	0.0907728	0.0515786	-0.251677	0.459941	19666800	19258100	34052200	31857300	30457200	31455100	21991700	24412900	28288900	22541100	33593300	23374300	24836100	23760400
O69704	Rv3737	Probable conserved transmembrane protein	0.0907131	0.0163289	0.657541	0.652961	5480070	7426240	4743140	4695960	6572810	7981310	3162460	4313850	3266520	2857170	3025330	4938620	3512850	4772130
P9WQI3	sugC	Trehalose import ATP-binding protein SugC	0.09069	0.13734	0.508927	2.64489	44509800	36313700	57101900	46366600	55630000	50498800	41443700	46273600	48663600	54905200	42787200	65875100	69247900	73259900
I6Y4F1	Rv0680c	Probable conserved transmembrane protein	0.0899252	0.171246	-0.338498	0.825679	932799	1251050	3257110	2829180	2220760	2121890	3350210	2003440	4202440	5166550	3731460	3323560	3979550	2696990
O53641	Rv0158	Probable transcriptional regulatory protein (Possibly TetR-family)	0.0898023	0.0427939	0.58697	0.276116	3331240	4645670	6268570	8565810	6807380	6042130	5573070	5093540	1695020	2351910	1673770	3002600	2546070	1749000
P9WNY7	dgt	Deoxyguanosinetriphosphate triphosphohydrolase-like protein	0.0889386	0.121845	0.367608	1.74335	53200600	43849600	49041400	41641000	50490100	48307600	43611700	54971100	40746100	49066100	23166000	51753500	52571100	58826500
P9WQC9	acyP	Acylphosphatase	0.0886548	0.122342	-0.178662	1.01888	111720000	96393700	155646000	133017000	117370000	128898000	146357000	131350000	121937000	169094000	117684000	100377000	107946000	107734000
P72040	Rv3773c	Conserved protein	0.0884359	0.00756322	-0.165885	0.046866	49522000	43507500	47305100	48411400	56679300	54264800	31296900	47502600	22169300	32283000	6062950	16388000	25882000	19761300
P9WFI7;P9WFJ3;P9WFH5	Rv0146;Rv0726c;Rv3767c	Putative S-adenosyl-L-methionine-dependent methyltransferase Rv3767c	0.0882577	0.0705885	-0.0184486	0.0378493	91254800	63974000	84593400	74273500	77858700	94148700	91030400	60077500	63740300	60110400	63126900	62324800	65039700	56895800
I6XG13	Rv3050c	Probable transcriptional regulatory protein (Probably AsnC-family)	0.0876528	0.162613	-0.45215	1.01525	181786000	130455000	196792000	134051000	149571000	147399000	186050000	205124000	126978000	167348000	114400000	92403500	106772000	92814900
P9WFP5	Rv1462	UPF0051 protein Rv1462	0.0872735	0.247184	0.0933829	0.24342	67249500	53082800	90521100	71984300	78541800	90919700	69374700	68498100	38294000	49974600	44310600	47273600	51143000	45895400
O53531	Rv2257c	Conserved protein	0.0869015	0.224148	-0.335531	1.18835	18418000	20401400	23598400	26219900	23441500	23290100	26358000	22330700	33170800	36331500	27886000	29914600	26287600	24492400
P9WLI5	Rv2206	Uncharacterized protein Rv2206	0.086819	0.309553	0.220894	1.48931	71171000	58921400	78158600	55007000	88952000	66557200	66967300	71194200	71617100	67847800	59444200	98813900	75858800	79073600
P9WGS7	Rv0687	Uncharacterized NAD-dependent oxidoreductase Rv0687	0.0861867	0.271245	0.263059	1.35072	16780600	17548200	19787900	14476900	19269600	17172500	16856800	23473200	22659700	22873800	15920400	27192100	22203800	30144500
O53213	Rv2488c	Probable transcriptional regulatory protein (LuxR-family)	0.0857336	0.0160624	-0.259051	1.07176	3604580	3267480	5761560	4762290	5319380	4571530	3383830	4307620	7923050	7432480	6429390	5851900	6210860	6719210
O33358	Rv0513	Possible conserved transmembrane protein	0.0852617	0.0166392	0.40373	0.645458	99625000	110480000	138583000	180599000	135789000	122171000	137456000	128437000	81448400	115024000	58905900	107750000	103446000	112729000
P9WP07	Rv2637	Uncharacterized membrane protein Rv2637	0.0850246	0.112282	0.139988	0.883789	2252420	2045420	3330390	2629980	2665410	2513380	3419490	2215630	4312140	4591440	4874440	5059290	4913520	5315210
O50394	spoU	Putative tRNA (cytidine(34)-2'-O)-methyltransferase	0.0837449	0.0119255	0.853648	0.816665	5780680	7068660	12997900	6865160	8331640	6434940	12121800	6368510	5729790	12823200	3745700	9732620	14187200	10354100
P9WKA1	lepB	Signal peptidase I	0.0836	0.269767	-0.169021	2.26513	90249000	80835400	80763100	80326300	83569900	85535200	85704100	86278200	85279500	82494500	87087200	78338500	69868200	75851500
P95024	Rv2529	ERCC4 domain-containing protein	0.0828099	0.102533	-0.0817538	0.0438772	22492500	23507200	30307400	33584700	36092900	29868200	22534200	27125700	27034900	24447800	33969100	29834400	25545500	25065000
P9WQG3	fadE12	Acyl-CoA dehydrogenase fadE12	0.082736	0.0705059	0.0636176	0.0429262	15539900	15404900	22781400	19721700	19914900	18158900	18235500	19107400	15697700	20107300	15078400	16405400	17022200	15723300
P9WPU1	ctpA	Copper-exporting P-type ATPase	0.0823049	0.171531	0.784094	2.4875	22579600	19399400	28645000	30707200	29564900	32020500	22278700	24667000	16610000	20448200	13117500	27361700	28602600	31085400
P9WGA5	Rv2603c	Probable transcriptional regulatory protein Rv2603c	0.0823021	0.0128342	0.558221	1.82297	277790000	206340000	199172000	153453000	207417000	150974000	221901000	264948000	175480000	203653000	97032100	258386000	244897000	302373000
I6WZM9	cspB	Probable cold shock-like protein B CspB	0.0820958	0.0776867	0.0718548	0.0438772	467745000	300631000	581954000	291195000	370235000	295725000	640939000	443133000	300578000	393193000	318757000	388042000	254324000	335035000
I6YGS0	ephA	Epoxide hydrolase A	0.081938	0.0465144	-0.644931	3.08203	9458100	11027200	13658800	13198100	12919600	9486510	12721400	13367600	18546000	15232800	18862000	8930760	12949400	11860600
I6X7G4	Rv3493c	Conserved hypothetical Mce associated alanine and valine rich protein	0.0815154	0.193008	-0.106745	0.0645365	18944300	20764600	32187500	30696900	24873600	21449400	38979300	29579300	24820900	29767700	14888900	21792700	23574700	23050700
Q6MX34	hemD	Probable uroporphyrin-III C-methyltransferase HemD (Uroporphyrinogen III methylase) (Urogen III methylase) (SUMT) (Urogen III methylase) (UROM)	0.0800774	0.123122	0.295671	1.08045	251339000	230485000	264755000	207376000	258235000	277476000	198836000	251089000	131876000	133629000	127045000	175308000	150442000	161872000
P9WKR1	Rv0879c	Uncharacterized protein Rv0879c	0.0794782	0.325801	1.48533	1.96909	3498990	3494290	4449650	2132520	3512170	2728270	9068410	3877180	1063310	3593080	NA	6518520	8529880	6069310
P9WN67	galE1	UDP-glucose 4-epimerase	0.0793712	0.179479	-0.300261	1.16249	40402900	42033100	62638400	59734200	52761200	57319400	52046400	54761800	49432500	56061200	47222500	40144400	40771900	39443300
P9WGE1	rsfB	Anti-sigma-F factor antagonist RsfB	0.0793635	0.13956	0.0473806	0.0271701	4317770	5369170	12800500	12299400	9859630	6935290	14844900	8808130	6796060	13130000	5081640	7022960	11882700	6964040
P9WJK3	mviN	Probable peptidoglycan biosynthesis protein MviN	0.0783727	0.516004	0.408664	2.96007	98193200	77283300	99544700	90629400	104993000	100901000	92894100	98462900	75104700	82711700	63789300	97743300	99698200	106728000
P9WK97	lepA	Elongation factor 4	0.0780055	0.0828805	0.444959	1.40913	35651200	34056500	40614200	31112500	41501500	43801200	28747000	32079000	31552400	25877900	27359700	39127100	37244100	35450400
P96378	lpqU	Probable conserved lipoprotein LpqU	0.0778101	0.113755	0.349239	1.09175	12467700	7745720	12709700	14017500	14058500	15007000	8210020	12514100	11318100	12372900	10271600	14398700	15464700	14418000
P9WQM9	ansP1	L-asparagine permease 1	0.0778092	0.178349	0.161892	0.0288825	3055650	2939510	3923080	5450570	4146150	3982830	2136940	3382620	4733270	4465640	6210400	5295360	4216780	5625450
P9WI65	pknK	Serine/threonine-protein kinase PknK	0.0767156	0.344403	0.54018	3.73701	5904530	6656500	7636620	7740380	8508910	7653630	7122760	7420100	10047000	10300700	12538900	14978800	15030400	13807100
P9WIU1	orn	Oligoribonuclease	0.0766031	0.280657	0.0695059	0.0271701	48367900	56066100	77839700	58360000	60299600	55795100	100993000	60366400	56044500	70464300	50494300	58810700	65346900	54153900
O06413	Rv0547c	Possible oxidoreductase	0.0764124	0.0920765	0.164049	0.0912806	81520200	70851900	153102000	105091000	101410000	96934100	99827400	90469400	80188500	103218000	80853100	90590000	92051500	89171600
P9WQC3	adh	Probable alcohol dehydrogenase adh	0.0760045	0.0486707	-0.34171	1.59032	25917100	15924400	29082500	26102800	27149300	28186300	16735500	27684600	41956200	45370800	44749900	32609500	35312400	37508000
O33229	fadE20	Probable acyl-CoA dehydrogenase FadE20	0.0759113	0.286405	0.664814	2.18459	32726200	34745900	45339900	44850100	45867200	55133300	36283400	38029100	27350000	30922100	29711100	49928200	47102900	37380100
Q79FX6;P0CH91;P9WPB3	mmaA2;mmaA3;pcaA	Methoxy mycolic acid synthase MmaA3	0.074597	0.106665	1.12838	0.433788	41413300	50273500	51741200	62675400	44634900	65467500	60014700	47413600	9548350	30550300	4858830	18893400	24903100	20873900
O33179	Rv1776c	Possible transcriptional regulatory protein	0.0738313	0.0576093	-0.11638	0.150598	795755	2305210	10553800	9148650	5477390	6802050	6577890	1503050	12497200	11348300	6764870	10468800	11303300	6133190
O69681	Rv3714c	Uncharacterized protein	0.0734768	0.113371	1.46909	2.67485	6478150	5504680	9869390	7010210	7765190	6447730	7745390	4421390	3656450	7762580	1401290	10122800	11058100	9450400
P9WII3	mazF6	Endoribonuclease MazF6	0.0734362	0.0465144	0.415722	0.195208	11798300	10000500	16941000	12234700	11180100	9161780	18500600	14107900	7384250	14311400	5088320	10536900	9850340	9031450
P9WMF5	lysG	HTH-type transcriptional regulator LysG	0.072105	0.0196505	0.713289	1.99095	11331700	12779100	23708300	19611500	25486700	16649500	9919840	17401100	20542500	27975300	11779800	45527800	33680200	27652200
P9WFG3	Rv1825	UPF0749 protein Rv1825	0.0720941	0.175057	-0.191559	0.665789	49104000	44371600	45385400	48058400	47339700	41679700	54799700	50892300	36146500	38970700	28258700	31652000	32390400	25575000
P9WPB1	mmaA1	Mycolic acid methyltransferase MmaA1	0.0716422	0.0229437	-0.100758	0.0156624	43183000	50367100	87935700	74009600	68564600	65914500	64794500	60240600	67118400	74396600	50979000	71804300	62590800	55709600
I6Y3T7	ltp2	17-hydroxy-3-oxo-4-pregnene-20-carboxyl-CoA lyase	0.0714246	0.0427939	-0.441309	2.13996	3592060	3856190	5803140	5301360	6329350	4893730	3208750	4728600	9342020	11606600	8621350	6725550	6880080	7079400
O05450	eccC2	ESX conserved component EccC2. ESX-2 type VII secretion system protein. Possible membrane protein	0.0712833	0.0625985	-0.183631	1.76818	34411900	33818000	37074000	33815600	38405300	34537500	31197000	37148300	46843500	42907200	38677600	37779100	36441800	38617600
P9WI71	pknH	Serine/threonine-protein kinase PknH	0.0710313	0.017049	-0.165417	0.433384	87392800	101256000	78411100	107543000	103465000	97148400	75714400	101021000	122983000	117503000	109704000	117410000	98334700	104774000
I6X5U4	Rv2954c	Methyltransf_25 domain-containing protein	0.0705436	0.198025	0.582579	4.21011	144894000	165469000	168128000	137515000	163525000	162391000	135050000	185156000	148158000	124748000	143754000	215275000	211370000	227499000
O53598	Rv3920c	Conserved protein similar to jag protein	0.0700172	0.343479	-0.549183	1.20995	103405000	107477000	81916600	112997000	109610000	79000900	179084000	111759000	109824000	127908000	112180000	79763400	66573500	76664600
I6YGJ4	lppH	Possible conserved lipoprotein LppH	0.0699928	0.0471752	0.524791	2.45374	10466800	12088600	13476800	12380600	12342500	8452740	15992600	13343100	16215400	18143500	8365870	22608700	24286600	23329500
O05582	Rv0999	DUF5642 domain-containing protein	0.0699399	0.0896184	0.00176541	0.0154354	48693600	34593400	56641400	44153700	47700100	51675800	49759200	47003200	49410400	65992200	20634500	42845300	52274300	49470900
O50393	Rv3364c	Serine protease inhibitor Rv3364c	0.069738	0.352691	-0.0411052	0.254246	2666230	4203360	8137560	7955080	5171290	7589310	14974900	4743290	2745130	5068500	4960510	4805000	7433160	4821170
O06155	lpqF	Probable conserved lipoprotein LpqF	0.0697347	0.0766534	0.298466	2.0981	9073150	8396480	10864400	8294790	9413600	7834920	9737310	8921190	9525310	9196350	9157790	11310000	11599900	11068600
I6Y3S9	Rv3530c	Possible oxidoreductase	0.0689133	0.1399	-0.0508521	0.524079	3105940	3218580	3275270	3332380	3466100	3263790	4399170	3345470	6318370	6142800	3812670	5823010	5930050	8610860
P9WP83	fbiD	Phosphoenolpyruvate guanylyltransferase	0.0683688	0.0833594	1.03412	3.17533	22178100	18065800	15438900	14069800	17722400	17408300	15980900	21511300	8677390	9921690	3554090	17250800	20922900	17770100
O53666	fadE5	Broad-specificity linear acyl-CoA dehydrogenase FadE5	0.0680603	0.231726	0.233546	0.722031	89899800	90516800	105972000	102015000	105336000	111418000	96496300	90705900	46289300	51894400	42953800	56753300	54423300	50458200
O06633	Rv0801	Conserved protein	0.0677579	0.110425	-0.777541	4.21011	38926800	47521600	44622600	51749000	49496400	36492000	58832500	47078700	82332000	97295900	78760700	47055300	52761900	48029200
P9WJP5	mqo	Probable malate:quinone oxidoreductase	0.0676349	0.00756322	-0.0481831	0.378854	21079200	19763000	20498200	26057900	24753500	19300400	22867500	20705500	31184500	31554400	30938400	30176300	28718100	30160200
P9WK47	lprF	Putative diacylated glycolipid transporter LprF	0.0676219	0.0899628	-1.10009	2.10092	54571700	85714300	78682200	76736600	83626800	62009300	83676200	79250200	56702900	75547200	37699800	24878500	27904700	26451100
O06570	Rv1118c	Conserved protein	0.0672609	0.00653337	0.275397	0.9591	30650100	29822900	63886200	52047700	42874600	43770000	52589100	38178600	85619000	100865000	80643000	106438000	103627000	95604600
P95125	lipN	Carboxylic ester hydrolase LipN	0.0663457	0.199884	-0.293876	1.53614	121847000	111361000	160471000	126022000	129822000	129712000	161123000	128210000	152460000	156572000	164957000	131055000	127717000	122928000
P9WLF7	Rv2271	Uncharacterized protein Rv2271	0.066229	0.032796	0.183921	0.425007	12157400	11330000	9857820	11444600	8866370	14978100	15833600	7427140	12683200	16105200	5922900	14407700	7627850	27661300
O50440	chp2	Diacyltrehalose acyltransferase Chp2	0.0661958	0.0013223	-0.716754	2.70912	13862500	14755400	22303600	16657300	15791800	10279100	24501000	17095800	28314200	33097300	26935600	12551000	17228200	19305100
O53613;O53726	Rv0068;Rv0439c	Probable oxidoreductase	0.0656628	0.252025	-0.754378	0.193608	19104300	37517200	35580200	26867100	35081100	51519000	22904200	30274100	8650530	21190900	18669300	11067200	11889700	8670490
P9WF35	xerC	Tyrosine recombinase XerC	0.0653517	0.057118	0.561093	1.44151	3926850	2743570	7615030	6422090	8301480	6260500	2799720	4568010	5887330	5844090	4780250	9195800	8422830	8622290
O05296	Rv1194c	Conserved protein	0.0650935	0.320584	0.099984	0.424064	85639600	114287000	108934000	110468000	128460000	122734000	95865700	106794000	60339600	74593200	72892800	80680100	64930100	78123700
P9WP21	dapD	2,3,4,5-tetrahydropyridine-2,6-dicarboxylate N-succinyltransferase	0.0643129	0.319015	0.347338	1.27568	413819000	356139000	375366000	323577000	380825000	357448000	384027000	468444000	303632000	350990000	251497000	348974000	386284000	411804000
O06560	narH	Probable respiratory nitrate reductase (Beta chain) NarH	0.0641437	0.0640946	-0.66115	3.09177	31874700	32001100	28737800	28664100	34270700	29097500	21861400	39388500	43478900	42492900	41445100	26560500	26871400	30235500
P95029	fas	Probable fatty acid synthase Fas (Fatty acid synthetase)	0.0641338	0.119561	0.0691356	0.372865	713349000	756081000	736961000	747935000	823761000	872907000	617674000	728634000	617165000	589962000	530292000	659860000	598545000	618922000
P9WG17	Rv0072	Uncharacterized ABC transporter permease Rv0072	0.0641319	0.0308923	0.24511	1.17044	72695600	72893300	63719400	67744600	81602900	72282700	44546500	74541300	64183000	63976800	44703900	74152900	78673700	75824200
P9WFL9	Rv3922c	Putative membrane protein insertion efficiency factor	0.0638214	0.132221	-0.588106	0.586906	15655500	12306300	25015000	16930800	16079000	17981200	29307500	13696700	17617600	12709600	18691500	11719500	14033500	10257800
P9WNM5	cysNC	Bifunctional enzyme CysN/CysC	0.0634951	0.262427	0.204573	1.49027	38809300	36149000	38944900	34368400	41683400	43035000	36647600	35779300	29334000	31719000	25147800	39414900	30222800	33802900
O53219	vapC38	Ribonuclease VapC38	0.0633756	0.0228965	-0.407445	0.135882	4372990	3241520	8791840	6717970	6501090	6285500	5303530	4584320	4267110	3933020	2570940	3747400	2719650	2965330
O53181	korB	2-oxoglutarate oxidoreductase subunit KorB	0.0632981	0.200131	0.356256	2.52999	74300100	79994700	77830800	76926100	88578600	83397000	71019100	78301000	54684200	59325100	40310500	71544700	68158100	70001200
O33321	Rv2779c	Possible transcriptional regulatory protein (Probably Lrp/AsnC-family)	0.0627406	0.522208	0.756842	4.16428	3311710	3274110	2560580	1914220	4973970	2992520	2861450	3101510	4896910	5051670	4659140	8617680	7614260	8274740
P9WQF5	leuC	3-isopropylmalate dehydratase large subunit	0.0614968	0.184485	-0.0362482	0.115483	148126000	149225000	152448000	134151000	162187000	152067000	142359000	158233000	187102000	172092000	134002000	167822000	166684000	196037000
P9WJP3	menC	o-succinylbenzoate synthase	0.0606239	0.0968404	0.173867	0.868261	6672990	7566160	9578700	10444200	10162700	11359100	6940450	7717960	11115900	11900100	8234000	12539600	13883400	12142400
P9WL47	Rv2658c	Uncharacterized protein Rv2658c	0.0605805	0.0307675	-0.819035	3.12012	43086900	36139200	62710800	47797400	44651600	39915500	52378400	50130300	54995800	56145400	57453100	29420000	34389000	31824400
P9WKI9	suhB	Inositol-1-monophosphatase SuhB	0.0601456	0.0309729	-0.184662	0.273659	21501600	24100900	32040300	24789200	29963100	26463700	24507700	22709700	18837400	16605500	17862600	17587000	14540200	15716500
P9WN17	Rv3198.1	Putative glutaredoxin Rv3198.1	0.0598735	0.447773	0.0389548	0.302352	67730500	62434600	65378500	44610600	61356800	56367500	107943000	71872300	38649200	40242100	13319300	39707000	49455500	38460500
P9WG59	thrC	Threonine synthase	0.0594485	0.0772152	0.424316	2.83003	77133300	74229000	82322900	84269100	89243400	84746400	70298300	81417700	63698800	71787000	57116400	100736000	78783000	85479700
P9WK13	mdh	Malate dehydrogenase	0.0586953	0.338906	-0.26272	0.362004	1122990000	1163190000	1172930000	973559000	1112700000	1024750000	1268410000	1417530000	682793000	849873000	543372000	569118000	713824000	557047000
P9WIC1	Rv0948c	Intracellular chorismate mutase	0.0581825	0.0612464	-0.888254	0.62006	5505620	3001630	12602500	9006700	8707260	8726550	3060850	6402290	10678600	1685690	17037900	5769300	7297730	4053650
P9WJI3	Rv2287	Uncharacterized Na(+)/H(+) exchanger Rv2287	0.0578781	0.0128342	0.161426	0.168576	15197100	20200300	17897900	17425100	18490500	24328000	10227700	18278400	15192800	14545300	15025500	16804400	14384900	16949900
I6X831	Rv3688c	Conserved protein	0.0571352	0.269767	-0.367273	0.395727	78812000	72465000	66151700	51391500	66491000	59378500	97000300	77725500	54381300	66551300	39053000	42158900	51988500	41986600
P9WNH5	hsaD	4,5:9,10-diseco-3-hydroxy-5,9,17-trioxoandrosta-1(10),2-diene-4-oate hydrolase	0.0567254	0.0529515	0.113135	0.0479901	27729600	27669400	39438600	41579200	35602600	35479500	33941800	34382300	39981700	36642800	38993200	36153100	43382100	42174100
P9WPX5	ansA	L-asparaginase	0.0560858	0.0377782	0.400681	1.39643	17833500	14758000	14544800	12407600	14673800	15790600	17788800	12273900	14601200	13532600	17140500	17452800	19275500	20456300
P9WLZ1	vapB10	Putative antitoxin VapB10	0.0559626	0.125206	-0.0814058	1.20822	4360440	6277510	6535010	5091930	5894960	5924170	6399470	5748480	8636480	10319200	8380860	5422060	8162650	9006080
P9WMV7	Rv0492c	Uncharacterized GMC-type oxidoreductase Rv0492c	0.0557531	0.0777958	0.0960975	0.102059	10529100	9987160	17407000	14883600	14311000	14460800	12103000	9798890	16269300	17477400	16199700	16555400	17955200	17389900
P95257	secBL	SecB-like chaperone Rv1957	0.0555877	0.0128342	0.177869	0.211823	7315450	8608940	11250600	15438600	10859100	14278800	9780570	8254400	10384000	8267770	15193800	11746500	15203600	10878900
I6YAZ1	Rv3038c	Conserved protein	0.0549109	0.0526051	0.293792	3.02092	148520000	137365000	163979000	140590000	148173000	149718000	151598000	150608000	149342000	163722000	189692000	228844000	200353000	200700000
P9WN73	zwf2	Glucose-6-phosphate 1-dehydrogenase 2	0.0547845	0.0498757	-0.0342711	0.219309	69528100	69027500	83378200	75565600	75996400	79868900	69775300	74713000	90453700	91110800	87762800	88330300	83450500	91223800
P9WP55	cysK1	O-acetylserine sulfhydrylase	0.0547393	0.433662	0.342371	0.524496	75346400	69172100	89273700	75581600	80542400	75334200	163061000	76222200	82721900	88191500	81124900	109806000	104878000	93664600
P9WIU7	lysA	Diaminopimelate decarboxylase	0.0544823	0.0705885	0.683145	2.51268	125128000	121245000	119960000	128430000	137753000	125973000	90875800	129882000	61321800	71672200	55014600	98460500	91238900	102992000
P71625	Rv2827c	AbiEi_1 domain-containing protein	0.0544108	0.0678203	0.12425	0.00896918	4519070	4641560	4726750	4999110	4040830	5574700	5738310	4153680	4670630	4633790	6771720	5329530	4917620	5090710
O06832	lipO	Probable esterase LipO	0.0543862	0.0471752	-0.40885	1.27568	5513050	6006460	10837800	9466550	7941760	7181600	8125680	9518300	11303500	11919200	13310900	8977820	10386500	8597460
P9WKD5	Rv2149c	Purine nucleoside phosphorylase Rv2149c	0.0539231	0.394151	0.702975	3.2966	51151000	49776000	52814500	40461300	52001200	52769500	48908900	61372600	38413800	42688000	25996300	55899200	66056400	62532200
O86340	Rv2061c	Conserved protein	0.0532496	0.145647	0.151341	0.0427922	283954000	301080000	371416000	361270000	308603000	352374000	391253000	334880000	181797000	296487000	158727000	201904000	206962000	188562000
Q79FX6;P9WPB7;P9WPB3	cmaA1;mmaA2;pcaA	Cyclopropane mycolic acid synthase 3	0.052727	0.00653337	-0.0346732	0.00979602	14889800	17527400	22100600	25032400	16630400	25289400	24472700	12742500	9729600	13243500	5190110	9870690	9498550	9154910
P9WQF7	fadE10	Probable acyl-CoA dehydrogenase FadE10	0.051809	0.0734252	0.11962	0.586906	371656000	431789000	387927000	494503000	482817000	479194000	299013000	370494000	265858000	284761000	205006000	344981000	278594000	288841000
P9WNV1	ligA	DNA ligase A	0.0508167	0.0578152	0.324576	1.5734	64602800	63557500	74449900	82616500	75551700	79898900	68486200	55903900	62389000	67266200	58553900	78129500	78477100	76087400
I6Y7V6	fadD31	Probable acyl-CoA ligase FadD31 (Acyl-CoA synthetase) (Acyl-CoA synthase)	0.0507472	0.0016655	0.296032	1.05865	1208510000	1230750000	1037220000	999670000	1243650000	1160490000	903645000	1165640000	749508000	704194000	727270000	892915000	794346000	997278000
I6XEI0	Rv2520c	Possible conserved membrane protein	0.0499313	0.198025	-0.30451	0.194971	162996000	78582800	94017000	119354000	83112500	110909000	232647000	109976000	89475800	101572000	72003900	76436100	57517800	72450100
P9WG15	Rv2563	Uncharacterized ABC transporter permease Rv2563	0.0495058	0.00756322	0.124987	0.115272	246925000	224484000	240421000	193089000	264400000	230878000	162839000	250257000	168530000	163694000	129886000	149960000	178508000	185322000
O05897	Rv3254	Uncharacterized protein Rv3254	0.0493357	0.00523565	-0.279222	0.74103	3799840	4405160	6008380	6385840	6054150	6195840	3497760	4721660	11757000	13640200	9840290	9688180	7100890	12659100
P9WGH3	sigI	Probable ECF RNA polymerase sigma factor SigI	0.0491192	0.0386065	1.02662	2.14775	735136	771748	866831	913486	909148	789842	625184	905486	337617	487552	158490	562998	687811	711427
O06397	Rv0531	Possible conserved membrane protein	0.0488236	0.171246	0.310079	0.244324	35157600	29409900	34713000	32286600	35650200	31194200	41236300	33655600	20395300	34948400	12874800	22913400	25285600	29058800
P9WGY5	rpoZ	DNA-directed RNA polymerase subunit omega	0.0484428	0.308095	-1.07983	2.72492	1844140	2168260	2635040	2127440	2007640	2010370	3708730	2432020	2757030	3295600	2540660	1304310	1170090	1313990
P9WKD1	pbpA	Peptidoglycan D,D-transpeptidase PbpA	0.0475818	0.0201828	0.372425	0.779559	51157100	45774500	62610500	55895800	60993100	53728000	45844500	56914500	35181200	47526000	27760000	40864800	52891000	45543000
I6WZS8	Rv0926c	DAP_DH_C domain-containing protein	0.0473432	0.074676	0.304094	0.0853497	43125000	31526100	48805600	37992600	42319400	33242000	51208900	41504300	41938600	56770500	40200100	41389200	52623500	51779200
P9WJM1;A0A6M8PJH7	murA	UDP-N-acetylglucosamine 1-carboxyvinyltransferase	0.0472957	0.0636157	0.232266	1.81279	69184600	68060700	87283400	74612300	86079300	75330200	57278600	73258900	80821800	80076300	71617100	105570000	90070500	94063900
I6X5M3;O53830	Rv0818;Rv2884	Probable transcriptional regulatory protein	0.0461577	0.0589203	-0.259605	0.227207	26476600	22057900	12195900	16254800	16541900	23016400	8305960	25266800	15484800	18078400	17284100	14437700	12168100	15207700
O53512	aroG	Phospho-2-dehydro-3-deoxyheptonate aldolase AroG	0.0458445	0.140543	-0.101993	0.0117658	288762000	347642000	286180000	322810000	332209000	324814000	233478000	306504000	259583000	247030000	222155000	262947000	230169000	227967000
P96821	Rv0144	Probable transcriptional regulatory protein (Possibly TetR-family)	0.0457916	0.178672	-1.31923	3.41841	44612100	67782900	142699000	74213600	92745300	78087900	43644300	68487900	165563000	179755000	164390000	72642800	66349300	59866800
P9WM23	Rv1333	Uncharacterized aminopeptidase Rv1333	0.0454139	0.0484728	0.312403	0.753306	44440500	38653600	29959100	33693400	44036400	31249500	24058400	43411100	39836000	40372300	45529200	50133300	43560600	52061000
I6XI06	Rv3705c	Conserved protein	0.0450502	0.0237006	-0.0525392	0.0688475	4228750	5117200	5542580	4437940	5087660	3784140	4770560	6074830	6676310	8848270	4040010	7098860	6433240	6437550
P9WNP1	echA6	Probable enoyl-CoA hydratase echA6	0.0448564	0.119561	-0.0172486	0.0156624	409796000	358299000	500226000	427524000	433352000	484723000	430411000	402500000	312590000	330712000	314945000	347937000	311202000	271039000
P9WP99	Rv1314c	Corrinoid adenosyltransferase	0.0443718	0.267304	-0.520251	0.644731	40516300	34465400	54883100	37824500	40256900	40136400	77669700	40530800	40613800	45627500	59895600	31562800	41493600	31813800
O07421	Rv0177	Probable conserved Mce associated protein	0.0434969	0.163309	0.0948719	0.370824	76903200	77182700	98300700	83061900	88923900	68117100	79850400	85299100	49840700	50402300	40202100	50792000	56819300	53228400
P9WMB9	kstR2	HTH-type transcriptional repressor KstR2	0.0434521	0.141	0.350102	0.281741	14397300	19016300	10253200	10536600	17171300	13172700	6370530	12523600	4879800	5561370	4437720	7305070	6195710	6220040
O50460	Rv1245c	Probable short-chain type dehydrogenase/reductase	0.0433574	0.119373	0.52939	1.46833	76346700	85576900	87216800	95725500	86684100	91381400	80920000	102922000	71343900	102021000	53669900	94095700	103482000	102972000
P9WPT1	ctpE	Calcium-transporting ATPase CtpE	0.0430105	0.0830619	0.13368	0.246858	6715190	6976800	7097870	8851130	7854220	8670090	5494120	6646370	6339790	5426310	6882070	6384570	7242050	6955310
P9WN35	trpG	Anthranilate synthase component 2	0.0426315	0.160112	-0.757127	1.27508	19613300	28701700	22560600	29805100	26135800	28796700	9787310	26663900	29031400	25398600	28441700	20568800	16828200	16551700
O05842	Rv3224	Possible iron-regulated short-chain dehydrogenase/reductase	0.0421179	0.0830619	0.216058	1.56161	894914000	811804000	780101000	640086000	824311000	741608000	817279000	821785000	815788000	845156000	658981000	967285000	873691000	947583000
P9WKK9	leuB	3-isopropylmalate dehydrogenase	0.0416422	0.0237006	0.291771	1.55859	119578000	111292000	111759000	97579200	118403000	111180000	87894800	126525000	79768200	85831400	67711800	96809700	97647600	115229000
P9WGC9	Rv1301	Putative threonylcarbamoyl-AMP synthase	0.0416421	0.0104418	0.312799	0.660551	47142400	50867300	77602700	66996200	60676700	60638400	65598200	53952400	49669500	75826500	51809700	63890700	83320000	64353600
I6XCB2	scpB	Possible segregation and condensation protein ScpB	0.0415102	0.0237006	0.194889	0.300619	125092000	104920000	101891000	108402000	101759000	88223900	127346000	117790000	76757300	107298000	51987100	86175000	87859200	90521600
P9WFG1	Rv1823	UPF0749 protein Rv1823	0.0413475	0.113805	-0.109493	0.053617	15839300	17857600	30901400	22335600	21797800	15754400	23760200	19564000	21519700	20429200	12251900	18936100	21919500	18522500
O53504	Rv2170	GCN5-related N-acetyltransferase	0.0409977	0.130616	0.106891	0.0233221	689119	931707	4409730	2247230	1591980	1548070	2040860	1678590	1902210	3102030	1626870	1891890	2449270	2048500
O06583	Rv1132	Conserved membrane protein	0.040279	0.0748375	0.512845	2.76063	29987700	26719300	27111700	25467300	28178200	28484200	22211100	27176900	31356100	32993800	29764500	46270900	34508800	44740800
O53630	Rv0108c	Uncharacterized protein	0.0401971	0.0766534	-2.27622	8.81975	11580500	17053700	15105500	15300500	14996500	13343900	16268600	18530900	102180000	109884000	91161800	19256200	21441800	21093800
O33291	Rv2749	Conserved protein	0.0401307	0.0993617	0.638429	1.26658	4128180	6950030	3959810	6314620	6727110	5281160	4971830	5456200	2579670	3170950	2125500	4536560	3767710	4015600
P9WLQ9	Rv1836c	Uncharacterized protein Rv1836c	0.0400494	0.100399	-0.326392	1.09773	268307000	284824000	254482000	246589000	282515000	256085000	265971000	271534000	273095000	289097000	287186000	276444000	225094000	229039000
O53652	Rv0201c	Conserved protein	0.0392761	0.327364	-0.549941	0.405836	38541000	29822400	41811900	28118700	35387000	32150300	69010200	34863100	37879700	51159500	52766200	41297400	34944400	29155000
I6X7X3	lpqG	Probable conserved lipoprotein LpqG	0.0390974	0.129334	-0.723482	1.39643	337008000	318554000	311279000	260070000	281603000	244345000	424408000	365532000	365171000	349480000	209426000	193875000	211657000	238163000
O07178	Rv0457c	Probable peptidase	0.0387579	0.140955	0.608437	3.12403	44147400	48050600	46227300	53875900	52399400	51545800	34711000	45299200	35214200	40832000	31352800	57593200	53687800	52744200
O06409	Rv0543c	Conserved protein	0.0375539	0.0167585	-0.620591	0.417085	13800700	12260200	26763600	25953400	24299000	22125500	15534800	18677000	30963300	29543300	9089510	19215100	25943800	12649400
L7N6B0	lpqI	Beta-hexosaminidase LpqI	0.0370462	0.0859845	-0.4326	2.57605	121629000	118968000	149222000	133686000	131691000	142661000	129270000	130265000	117133000	130975000	102653000	84905800	86786800	89002100
O53482	Rv2038c	Probable sugar-transport ATP-binding protein ABC transporter	0.0370432	0.0636185	0.61749	2.05176	2779640	1921000	3254840	3900040	3237370	3383630	2954060	2851210	3513390	3144060	1450300	4374810	5238810	4823630
O06394	Rv0528	Probable conserved transmembrane protein	0.0369633	0.264157	1.25692	3.56295	68133400	58187900	71543200	45543700	59321900	70277700	77584900	57520600	24312300	31107700	18826800	62875700	58102700	56811000
P9WF31	xseA	Exodeoxyribonuclease 7 large subunit	0.0360024	0.114338	0.562003	1.4836	36468900	23302000	34080800	33591200	36808500	36957600	27441400	32573500	21931400	27605400	14690600	29195600	32701500	32377700
P9WFQ5	Rv2851c	UPF0039 protein Rv2851c	0.0359069	0.0748375	-0.454652	3.26331	12461800	13573500	15173100	12496800	13915900	9108990	12811400	16057400	23207100	22865600	26775300	15541100	17493600	16933900
P9WQF3	acpM	Meromycolate extension acyl carrier protein	0.0356806	0.00680933	-0.407927	0.182743	3162360000	5427060000	3721810000	6293600000	4776030000	4728310000	4365870000	4649650000	1675150000	2333690000	854418000	1262570000	1550550000	1101960000
P9WN79	glpD2	Glycerol-3-phosphate dehydrogenase 2	0.0337782	0.271423	-0.550939	0.371506	56126800	58852200	65844500	91794900	76499400	70277200	34407900	57373500	35173500	34037700	25898400	23703900	23054000	23233300
P9WN85	zur	Zinc uptake regulation protein	0.0333312	0.0921039	-1.04774	2.70915	5856240	6009270	10292000	13610300	9631160	9749020	6679400	7051110	13760200	18251700	16208800	7840590	8369960	6624990
O53697	Rv0293c	Conserved protein	0.0328424	0.0454394	0.265607	1.24265	22682100	20591000	28551600	27401000	26480600	24755700	17248500	27493000	33266800	40188700	25355100	47936000	39991400	34219700
P9WIZ1	nrdR	Transcriptional repressor NrdR	0.0324565	0.171531	0.20888	1.57159	61152800	45240600	63113400	57354800	59226100	52495600	64918300	61977800	67949400	65427500	54989200	74222500	75620500	85199800
P9WIC7	gpgP	Glucosyl-3-phosphoglycerate phosphatase	0.032346	0.0640946	-0.0805868	0.00293629	26640500	33204100	27545400	24035100	26928200	27863000	27551500	32575000	33673800	40949100	26832800	31844400	39573800	31721900
P9WNP7	fadB2	3-hydroxybutyryl-CoA dehydrogenase	0.032325	0.251084	0.65882	1.70394	342922000	324397000	339801000	268195000	328752000	327071000	350496000	354617000	140740000	207717000	81990800	201296000	222199000	248554000
P94996	pks7	Probable polyketide synthase Pks7	0.0319343	0.0369037	0.0482489	0.053617	10722600	9217270	10312200	11278200	12428600	11591100	6895940	9914500	13137600	12035000	11521600	13199700	11804700	12444300
Q6MWZ8	TB9.4	Conserved protein TB9.4	0.0313631	0.029717	-0.652123	2.66218	489024000	686384000	807202000	596395000	612726000	487223000	827928000	698245000	991245000	1202290000	1133630000	721378000	595534000	742175000
P9WM41	Rv1278	Uncharacterized protein Rv1278	0.0311889	0.0154723	1.89559	7.33282	20939600	17960900	24861400	22604200	25404900	22554000	15789400	21941400	13386600	18356800	12519600	49516000	49808100	53653100
O33340	aldC	Probable aldehyde dehydrogenase AldC	0.0311749	0.325299	-0.0929976	0.00721893	68290700	61832100	68435600	58178200	65988500	62274500	79680900	66976700	67608500	66989900	53047900	62807900	62596000	66526100
P9WP13	Rv1261c	F420H(2)-dependent quinone reductase Rv1261c	0.0309489	0.0479977	-0.702717	1.61432	161957000	138736000	174007000	190352000	155273000	129283000	209566000	187976000	156873000	193483000	112364000	102638000	96385000	87420600
P9WP19	dapF	Diaminopimelate epimerase	0.0308784	0.24998	0.658128	4.72562	58132500	56225100	52312400	43530800	54735700	56149900	52674700	56986400	48764300	52607600	45352400	70939100	76951700	77310200
P9WIU9	nusG	Transcription termination/antitermination protein NusG	0.0296728	0.367881	-0.841506	1.59882	490771000	392301000	712360000	585281000	542655000	535420000	1006720000	555758000	642695000	596616000	594567000	344642000	301537000	332948000
P9WGP3	secA2	Protein translocase subunit SecA 2	0.0292292	0.0310727	0.0267449	0.380776	105129000	108339000	94897900	113335000	112948000	118534000	90006800	104889000	109284000	103351000	103896000	128332000	96159900	105840000
P9WNY9	menJ	Menaquinone reductase	0.0291819	0.118189	0.237807	0.207922	9775650	12329900	19597000	19216600	15696200	20625700	16494900	12587700	12511800	14671900	10294900	14753900	15007900	11500200
P71898	Rv2314c	Conserved protein	0.0288066	0.00361899	0.0836945	0.250324	33978900	32963100	51750100	46247700	45420400	42690700	39153900	37990900	41673700	38700200	34935500	41011700	45447000	40988500
L7N672	pcnA	Probable poly(A) polymerase PcnA (Polynucleotide adenylyltransferase) (NTP polymerase) (RNA adenylating enzyme) (Poly(A) polymerase)	0.0284944	0.274742	-0.3191	2.10125	102182000	100754000	122409000	108625000	112083000	106859000	80882800	108153000	130706000	119889000	136421000	104770000	99294800	107612000
O69687	Rv3720	Probable fatty acid methyltransferase Rv3720	0.0283705	0.0952315	0.0343071	0.18325	194354000	184205000	246681000	214215000	221507000	232730000	162002000	195176000	243259000	237313000	251334000	271762000	223560000	249113000
P9WQI5;P9WQK5	Rv0073;Rv2564	Uncharacterized ABC transporter ATP-binding protein Rv2564	0.0283111	0.0568661	-0.803809	1.69024	6975800	10408800	9834820	12137600	10296400	10348400	10596600	9822890	16294400	21329000	19131000	15916100	10958900	9592720
P9WI75	pknF	Serine/threonine-protein kinase PknF	0.0275817	0.00653337	0.0323163	0.59717	24890100	24891900	31803300	29335300	29335500	23216100	32907100	25938400	34643700	33916500	18825100	34684800	34398200	38146000
P9WNT9	dnaX	DNA polymerase III subunit gamma/tau	0.027501	0.0624115	0.0403516	0.0983964	52977600	53734100	51667300	49183700	53665600	53052900	49727800	53605900	56207800	60716400	50286700	58676500	51393500	57802100
P9WNW7	hsaC	Iron-dependent extradiol dioxygenase	0.0274541	0.0478315	-0.182876	0.60383	76058900	66724000	56541100	70466600	82385800	69080500	53169000	70745800	93437600	103981000	89134800	92383200	76023200	82313400
I6YCF0	ipdF	(5R,7aS)-5-hydroxy-7a-methyl-1-oxo-2,3,5,6,7,7a-hexahydro-1H-indene-carboxyl-CoA reductase	0.0273852	0.00326967	0.10038	0.522323	6555660	6407170	7259230	5894300	8178970	6674310	4681630	6536930	5077430	5181830	4152080	6049300	5443290	5086660
O53773;P72040	Rv0576;Rv3773c	Probable transcriptional regulatory protein (Possibly ArsR-family)	0.0269076	0.271245	0.0583826	0.0759052	3997150	4900520	5236040	9679620	5894590	4432800	5930830	3732350	6211270	6857920	6439820	6705770	7331340	6101530
O07806	Rv3817	Possible phosphotransferase	0.0266577	0.0410264	-0.245777	0.802696	18819100	17552300	26947400	23664700	22484300	20406500	24708600	20791800	23571500	22862600	24035600	19128000	22876500	19879300
P9WP01	punA	Purine nucleoside phosphorylase	0.0265141	0.0364539	0.0509809	0.126519	16982000	13464800	19989100	15716800	15043500	16690800	16614500	18584600	14284500	14460500	13978600	14295100	15594000	14798300
O65934	Rv1747	ABC transporter ATP-binding/permease protein Rv1747	0.0264101	0.0812954	0.491547	1.70262	97357800	94918800	92077900	88573900	116370000	94377800	76383400	96073600	79996300	71189500	65510700	100089000	84258600	101730000
P9WG37	kdc	Alpha-keto-acid decarboxylase	0.0263651	0.254212	0.375824	2.56727	88020800	103851000	115883000	105606000	119585000	109360000	101747000	103960000	88345200	92586200	83058900	108759000	125788000	114635000
L7N686	Rv0078A	Uncharacterized protein	0.0252696	0.118897	-0.0751462	0.284832	34593900	36374700	43388900	37372400	39852400	35760200	39290000	32578100	29877400	34304200	26672700	28361000	27454600	29314000
I6Y4V2	Rv0804	Uncharacterized protein	0.0249938	0.170489	-0.221882	0.205503	6451500	3658860	7003850	5646710	7108260	9108410	4119090	5201370	5393450	4000390	3229800	3430120	3213240	5165330
O53340	Rv3194c	Endopeptidase La	0.0230945	0.0163289	-0.0768939	0.0377207	39072800	40109500	39753700	36600200	40439500	42626900	32066900	39659000	29120400	27266100	21005300	25850900	25467600	28042100
I6YDN6	pepQ	Probable cytoplasmic peptidase PepQ	0.0230898	0.0228965	0.0784178	0.230915	87193500	94676600	113922000	122918000	112948000	111879000	100085000	97528800	95190700	115553000	94816800	85720400	105101000	100508000
O07431	Rv0187	Catechol O-methyltransferase	0.0229574	0.0377782	0.00336191	0.0459234	28935400	23571200	49070900	31650200	30509700	30137500	38487500	31047700	28503900	30879500	27772600	28570400	26006000	29535000
P9WK11	menD	2-succinyl-5-enolpyruvyl-6-hydroxy-3-cyclohexene-1-carboxylate synthase	0.022538	0.00736464	0.598079	3.1238	99874700	91744900	88759200	77897000	94390800	88955300	73786600	99796200	76402200	77725300	47642500	115650000	99714400	127404000
P9WH41	rpsT	30S ribosomal protein S20	0.0222422	0.23304	-0.541778	0.532388	956898000	568372000	1232030000	910179000	841275000	758510000	1621170000	1054810000	644672000	990869000	681547000	452417000	620794000	468171000
P9WQI9	bacA	Hydrophilic compounds import ATP-binding/permease protein BacA	0.0221536	0.173913	-0.028862	0.0972293	55639500	61306200	66105900	85791000	73873600	73142900	47153900	56240800	70687300	64396900	64339200	68992600	63121400	59277200
I6Y3P1	lprN	Lipoprotein LprN	0.0213914	0.13734	-0.69897	1.381	42726900	40327700	59455100	41950600	40008400	42308000	43634400	46128100	47365800	56345800	27414400	27618900	34354800	29177900
P71707	ponA1	Penicillin-binding protein 1A	0.0204534	0.0237006	0.23165	1.147	67838700	71116400	80821600	68565100	71092000	67074800	82291800	70583900	56974900	67450100	37023500	65664200	72865000	66898600
P9WGM1	prrA	Transcriptional regulatory protein PrrA	0.0204302	0.0492918	-0.0534693	0.0965777	101843000	129250000	222728000	186907000	156556000	136631000	206476000	164110000	174640000	240112000	200859000	177723000	206250000	193551000
P9WI61	plsB	Glycerol-3-phosphate acyltransferase	0.0202348	0.0764702	-0.220982	0.816157	35822300	39308600	47059100	48103000	50675600	45215100	26012600	42372500	63087200	59851800	62044500	55533600	53233000	51816300
P9WP15	ddn	Deazaflavin-dependent nitroreductase	0.0196402	0.0260565	-0.451502	1.32356	122581000	136670000	186823000	203121000	163334000	166624000	164372000	163555000	173970000	208474000	156638000	147456000	127221000	118674000
O06380	Rv3627c	Carboxypeptidase Rv3627c	0.0194924	0.11631	0.154956	0.701068	45035300	46848900	55294600	51873500	51303800	52505600	41029500	48761500	45501200	43720000	38878100	48677300	49452800	44987000
P96900	Rv3295	Probable transcriptional regulatory protein (Probably TetR-family)	0.0194101	0.272546	-1.43153	2.56143	13953300	21059500	25879200	25666400	22941800	24417000	30935300	19315800	19809800	25370200	25367900	9109320	11140700	9404810
O07752	glnA3	Probable glutamine synthetase GlnA3 (Glutamine synthase) (GS-I)	0.0193411	0.13956	0.219254	0.27169	7800440	7925470	14151000	10298500	11213700	9001400	9468530	7548000	10046200	12755000	9799430	11246000	12707100	11695100
O53612	Rv0067c	Possible transcriptional regulatory protein (Possibly TetR-family)	0.0191122	0.0786706	-0.32524	0.151997	16454700	12533100	23593800	14642200	13806500	14529700	18894300	16981900	9092940	14339500	12700000	10136700	10998400	9575120
O06543	mcr	Alpha-methylacyl-CoA racemase	0.018727	0.0748375	0.37084	2.42885	30948600	32350000	28937700	29050500	32857900	29871000	24192600	30912000	35327200	37603100	25859900	45681800	40067600	46629800
P9WQG9	aac	Aminoglycoside 2'-N-acetyltransferase	0.0186349	0.0183223	0.849488	1.6046	6312800	6599510	10257500	11750200	10513800	11048000	6275400	6562360	5716700	7123320	4947360	10300700	10449800	8985930
P9WPM9	cyp135B1	Putative cytochrome P450 135B1	0.0184105	0.0492918	0.091121	0.342356	14139100	14242200	13410800	15499600	16958900	16881700	10352500	11864100	17643300	16693200	19117800	19845000	17801100	18793600
P9WNT3	dinB1	DNA polymerase IV 1	0.0182968	0.0740559	-0.283572	0.607136	2716750	1627200	3887910	2651830	3545850	2674990	2762110	2656160	5479600	3248660	5721760	3779180	4501790	4534080
I6XD69	pks12	Mycoketide-CoA synthase	0.0168211	0.113793	-0.0911811	0.0469586	65478200	64007300	75316500	80388300	77673500	77714200	55299500	64772400	62305700	64766600	65422200	68614000	60799900	60463600
P9WHJ7	rbfA	Ribosome-binding factor A	0.0167961	0.113371	-0.698513	2.41678	379415000	295046000	463138000	396063000	412729000	371830000	361416000	441598000	307585000	289153000	311896000	176445000	189536000	194300000
P9WNL1	eno	Enolase	0.0166734	0.0642995	-0.39561	2.3073	728573000	664041000	682031000	654467000	719894000	641825000	640103000	771299000	652306000	685783000	541612000	447272000	495862000	536244000
P9WKD9	mku	Non-homologous end joining protein Ku	0.0162108	0.0172168	0.3081	0.263784	5829890	8164890	12258600	12242500	9688790	10949200	11278800	7124250	7582660	10471300	5873360	9387910	9656620	7854540
P9WKZ3	Rv3404c	dTDP-4-amino-4,6-dideoxyglucose formyltransferase	0.0157969	0.203575	-0.220411	0.503533	12720600	15738800	16114800	17029000	17385500	17933700	14818800	14789800	18265900	17314200	19529900	18287500	15678000	15509200
P9WMP5	hemB	Delta-aminolevulinic acid dehydratase	0.0156332	0.153354	0.193627	0.0935508	18858900	17251700	31150300	28153300	23647600	24067500	23876800	16849600	13642900	17163600	12368600	15602500	16447700	13020500
P9WPQ3	accA1	Biotin-dependent 3-methylcrotonyl-coenzyme A carboxylase alpha1 subunit	0.01525	0.360136	0.0409627	0.0862345	25308100	24463400	27197400	23940700	25349000	26177800	15408300	24951400	27687400	28967900	27059600	29025700	27256500	28484800
P9WIL1	Rv2573	2-dehydropantoate 2-reductase	0.0149862	0.0770482	-0.843283	1.06384	1954420	1646940	3284400	2238340	2074280	2162260	2480830	1769730	1883730	3263860	3737200	1346110	2207880	1819190
I6X235	Rv1700	ADP-ribose pyrophosphatase	0.0149491	0.0748375	-0.173418	0.113701	29985600	27354300	36845600	37274400	36480300	37999700	31047000	21228900	17156900	19364000	11203600	15213700	16452600	12384500
O53493	ppm1	Bifunctional apolipoprotein N-acyltransferase/polyprenol monophosphomannose synthase	0.013734	0.247699	0.41317	2.06099	112421000	96501300	131262000	104930000	108806000	120571000	67556900	110624000	101635000	97110800	102235000	149008000	126386000	135338000
P9WJS9	mmpS4	Siderophore export accessory protein MmpS4	0.0132715	0.149249	-0.0547945	0.156674	16871800	17417600	16272100	14951100	16500000	16950200	15283500	19108700	11859900	12946300	8984880	11417900	11416700	13474500
I6YGF8	chsH2	3-oxo-4,17-pregnadiene-20-carboxyl-CoA hydratase alpha subunit	0.0128221	0.327755	-0.14728	0.141572	4588960	4596150	4864820	7078330	4852350	5198330	3095020	4693080	4788750	5614020	4923080	3757120	4445300	6709110
P9WKL1	icd	Isocitrate dehydrogenase [NADP]	0.0119993	0.0163289	-0.412915	0.360866	12002200	17964500	13347900	16513400	16272800	16574100	13837900	13727700	18039900	16134400	16733500	18651800	12050700	12568600
P9WPX3	ask	Aspartokinase	0.0117997	0.00321877	0.00971479	0.0291208	95095700	124924000	115808000	147427000	132442000	128994000	107362000	113715000	87545300	109750000	67885800	88136800	89161400	82295900
P9WID7	pfkA	ATP-dependent 6-phosphofructokinase	0.0116535	0.150688	-0.0126076	0.754907	118396000	97473300	99477700	108443000	111502000	103448000	82786200	106159000	141239000	111076000	115621000	114615000	104657000	118373000
O06551	omt	Probable O-methyltransferase Omt	0.0115878	0.325614	-0.563419	0.828273	38065600	32444300	55449700	40328400	43589500	42619100	18900200	36407100	35740000	44144900	45107900	28883200	29872700	31453100
P9WGL7	Rv3143	Uncharacterized response regulatory protein Rv3143	0.01153	0.0057357	-0.270231	0.623207	199803000	158870000	232025000	157336000	166127000	141829000	241814000	195424000	190448000	231737000	190175000	157917000	157540000	196404000
P71744	subI	Probable sulfate-binding lipoprotein SubI	0.0114581	0.000318473	-0.467105	0.206817	11301100	11180900	30937200	32055000	24662400	21699200	20875900	18205000	14471500	16525400	12317500	10468900	14944200	10396000
O06831	fadD12	Possible long-chain-fatty-acid--CoA ligase FadD12 (Fatty-acid-CoA synthetase) (Fatty-acid-CoA synthase)	0.010965	0.221951	-0.15038	0.510367	16719100	14081500	19771700	20808800	17704100	21915200	18658300	18110900	22953500	25732600	21422000	22631400	19070100	20681400
P9WG41	ilvB1	Acetolactate synthase large subunit IlvB1	0.0108438	0.0498466	-0.387187	1.41693	85598600	84715000	96533700	93043800	95173100	100675000	74003100	84817100	82008400	75097500	87824000	72376400	57876800	62705200
P9WQP5	pgl	6-phosphogluconolactonase	0.0107433	0.0766522	-0.270946	0.19305	34026400	35433500	51820100	48933300	43931000	41066400	50607200	41015700	35939400	33953800	18701400	28140100	27994600	28577000
I6YB54	Rv3096	Uncharacterized protein	0.0107267	0.13956	0.794112	0.568309	1183930	1558740	2275810	2071210	1696510	1305660	2780990	1960530	645090	608007	344566	871957	1066830	1054290
P9WJK7	mutA	Probable methylmalonyl-CoA mutase small subunit	0.0103462	0.00305976	-0.00235518	0.0267405	18396300	17173100	20419900	16516900	18139500	16353000	20400700	17685900	23664200	25836300	23167200	22720300	27813100	23625600
O53260	Rv3013	Conserved protein	0.0098367	0.0277477	-0.143219	0.137444	46874000	41322000	58000800	37767800	39153900	40912700	58872300	47886700	38278900	45155700	28283900	32766900	34661400	39922800
P71568	Rv0941c	STAS domain-containing protein	0.00956825	0.0103957	0.4369	1.34101	11559900	13612000	14868800	10565000	12837400	12502000	13476200	12028700	6797710	9099030	6062720	9052950	12723900	9202010
I6Y3Z2	Rv3594	N-acetylmuramoyl-L-alanine amidase domain-containing protein	0.00947713	0.118467	0.259775	1.763	2602770	2448450	2959640	4033340	3204710	2166330	2558850	3040220	6711110	6845900	6534510	9476510	6864410	8035160
P9WIV3	nusA	Transcription termination/antitermination protein NusA	0.00939592	0.0576359	0.532701	3.05082	125151000	115663000	114058000	102623000	110625000	121066000	97835500	120597000	75177900	86407500	56389700	114237000	108755000	103483000
O53410	Rv1062	PNPLA domain-containing protein	0.00934854	0.0833594	0.206534	0.523133	8336060	7049240	9690530	10433900	9155640	8988140	9880740	8455750	6575160	7942650	5848840	7665530	7587160	7451140
P9WPS9	ctpF	Probable cation-transporting ATPase F	0.0089291	0.0163368	0.317055	0.249604	36667800	44520200	29943600	39084700	48919200	37264400	23471200	38958400	23237000	27444200	20233700	23404400	28948300	32723100
P9WN09;P9WFR1	Rv2958c;Rv2962c	PGL/p-HBAD biosynthesis glycosyltransferase Rv2958c	0.00877461	0.342607	1.20496	3.68141	44020600	50388600	54453000	55986400	69780900	55302900	50178300	48111900	19963600	21364100	15960200	46022300	43100100	47145600
P9WHP1	pta	Phosphate acetyltransferase	0.00854059	0.00305976	0.202452	1.04963	22906000	23088800	33805600	33484400	29655600	28297900	26585900	28611200	37699100	36900100	36554000	41449000	42459200	43217800
P9WGC1	Rv1339	Uncharacterized protein Rv1339	0.00836143	0.0115927	0.27855	0.847435	92998200	79960300	65587300	54964700	78292700	68100900	58906700	90258100	69792300	62956900	69286900	84043300	71020500	96398700
O33332	ltp1	Probable lipid-transfer protein Ltp1	0.00786115	0.100906	0.392658	2.99213	29645700	31773600	44168300	36310800	34869300	34645100	33297400	33811300	43561600	44789700	34253200	57188100	60841800	54074200
P9WKB1	Rv3087	Putative diacyglycerol O-acyltransferase Rv3087	0.00777688	0.201241	-0.044203	0.0912542	35681000	30461500	44891400	45043900	41412100	49465300	37007500	39595800	47746700	43012900	45213600	51667600	41487900	43849300
P9WJH7	ndkA	Nucleoside diphosphate kinase	0.00744388	0.192651	-0.51136	0.816579	154327000	177225000	258536000	253856000	199076000	207600000	284768000	225711000	127773000	174570000	122120000	82994900	112531000	89640500
O53238	Rv2989	Probable transcriptional regulatory protein	0.00740688	0.166778	-0.415024	2.26439	28080500	25832900	35033800	32884000	28442900	31320900	38939700	29957400	38758200	46848600	41306000	30979800	29125600	32126100
O53604	Rv0059	DarT domain-containing protein	0.0071056	0.163777	-0.663061	2.00367	17487600	17031000	20790700	18766500	15593700	15663200	27397100	20769900	21137300	20990700	20294300	13256400	12369000	14487900
O69729	tcrY	Probable sensor histidine kinase TcrY	0.00708336	0.128576	0.00990419	0.0221471	10793300	12028500	13351200	11742900	12722400	9320680	11166000	13062000	12353600	13506500	11858000	12079800	12438700	13188900
L7N692	Rv1489	Conserved protein	0.00577086	0.0748375	-0.843697	0.406524	26838900	22733200	26254000	27390200	28427700	32678300	24878000	20290700	5791560	9465380	11420100	6534580	4116740	5274240
P9WPX1	hom	Homoserine dehydrogenase	0.00542814	0.0425519	0.246276	1.58298	203949000	169927000	191651000	167173000	201856000	184062000	160023000	178879000	151036000	159519000	135731000	179150000	187687000	168532000
P9WQM7	ansP2	L-asparagine permease 2	0.00526848	0.00305976	1.07403	3.19502	22453800	19868900	14291600	17687400	21730900	20146300	15052700	17547400	14909400	23565500	6027650	31388800	34588100	30232700
I6Y3V5	ipdE1	Acyl-CoA dehydrogenase IpdE1	0.00526636	0.138637	0.687363	3.64015	10131300	11580300	12476600	9821850	11263000	10528000	14989900	9677670	12353600	11099600	10047600	19298100	17090000	17874100
O53154	Rv1463	Probable conserved ATP-binding protein ABC transporter	0.00496574	0.0817835	0.146937	0.795003	202707000	196374000	233324000	166110000	188755000	168143000	256110000	211702000	177240000	181681000	143062000	207698000	195341000	196243000
P9WQA7	Rv2298	Uncharacterized oxidoreductase Rv2298	0.00485485	0.136373	-0.0401761	0.104417	228699000	234289000	283987000	351092000	271188000	283785000	248835000	244254000	309455000	353598000	318092000	319766000	309356000	307678000
O07244	glpQ2	Possible glycerophosphoryl diester phosphodiesterase GlpQ2 (Glycerophosphodiester phosphodiesterase)	0.00482877	0.00680933	0.621278	1.08729	58433600	49681800	65077200	57683200	54677600	61828500	68130800	47270900	40855000	67150400	31823400	63817900	62844700	52573700
P9WMS7	guaA	GMP synthase [glutamine-hydrolyzing]	0.00474912	0.140449	-0.0132724	0.00721893	172639000	171237000	190996000	194238000	199146000	187071000	140639000	177763000	140103000	151631000	128429000	145995000	138820000	130865000
P9WH89	rpmJ	50S ribosomal protein L36	0.0045552	0.0652402	-0.0109801	0.0196824	292782000	201141000	385954000	258063000	178990000	268006000	483313000	284581000	161568000	298603000	112210000	140220000	271794000	160343000
P9WHW5	pstP	Serine/threonine protein phosphatase PstP	0.00426296	0.0346273	-0.000528331	0.100948	41375700	52535900	49652800	58192300	53054200	56937300	44607700	49436900	42333100	44156400	41544500	41642900	42317600	49780400
P71792;I6Y242	Rv1513;Rv2956	Conserved protein	0.003863	0.289504	-0.721621	1.79144	9943870	9132730	24558300	12467600	9800460	14966900	12671100	7253810	22998400	23086800	25524800	14000200	13821700	15290400
P94982	Rv1647	Adenylate cyclase (ATP pyrophosphate-lyase) (Adenylyl cyclase)	0.00376192	0.00908062	0.232743	0.091926	29186700	25667500	49057300	33127300	30861900	31614800	46700900	28875700	18856200	29630400	18303300	21778400	26714100	22157300
P9WPW5	scoA	Probable succinyl-CoA:3-ketoacid coenzyme A transferase subunit A	0.00369057	0.0725055	-0.301984	1.40787	31499300	29900300	39383800	36979400	36587100	29212900	33140200	35513900	46128400	48611700	39671900	36883300	37416400	41768900
P9WGB5	metZ	O-succinylhomoserine sulfhydrylase	0.00351807	0.0599963	-0.271876	2.07525	69853600	62809800	73673800	62336500	70354100	65977700	61503200	67009600	79066300	70863400	79306500	65486000	55652200	69772400
P71741	Rv2402	Trehalase	0.0032488	0.265897	-0.334495	2.49941	36931300	33835800	33614000	35272500	36365500	34579600	27197800	34684500	48242400	49088600	44679000	41197800	37716700	38259200
P9WPL5	cyp142	Steroid C26-monooxygenase	0.00292234	0.0673177	-0.387063	2.28777	21040900	20583300	21121500	19906000	20447600	19914900	23220500	21261000	34282700	32074000	24430500	24603400	22405100	24526500
P71701	Rv0044c	Possible oxidoreductase	0.00278727	0.029717	-0.126418	0.0405265	69722900	97224300	102842000	121885000	104472000	116774000	80381800	95981200	135160000	130684000	123243000	139484000	119055000	119720000
P96267	Rv0421c	Uncharacterized protein	0.00274668	0.0665838	-0.570195	1.80673	24060800	26295200	39001100	30955000	25457000	28813200	33753300	28546100	27661000	35203100	24810900	18185300	18630400	19477800
O06578	Rv1126c	Conserved protein	0.00226961	0.0589128	-0.411061	0.611961	18488900	19474100	28099500	23399000	18092600	21324200	25969200	21616400	15699800	21764500	20772400	15622300	15740000	13510000
P95148	Rv1867	Conserved protein	0.00225619	0.184526	-0.120144	0.247681	30095900	32909900	36542800	38605700	36054200	35680100	25803900	33881300	46835000	46663300	42115900	45287500	41666600	42934700
I6Y4E8	echA5	Probable enoyl-CoA hydratase EchA5 (Enoyl hydrase) (Unsaturated acyl-CoA hydratase) (Crotonase)	0.00220939	0.0454394	-0.144402	0.815635	109156000	123746000	140713000	127460000	133984000	106562000	117607000	136503000	167997000	177589000	159606000	151996000	150868000	163311000
O86358	Rv3755c	Conserved protein	0.00197042	0.0844087	-0.448662	1.15932	17749100	17166200	36766400	29078300	22921900	20766700	27317400	23969500	42013600	40071200	43390000	36399600	27775200	30784300
O06307	Rv0356c	Conserved protein	0.00182718	0.110875	-0.503811	3.1279	31752100	29032000	34907100	31137000	34128300	28840500	42058800	26968400	48120400	46322000	53231200	33936500	34543300	33475700
P9WFW7	alaS	Alanine--tRNA ligase	0.00170987	0.15404	0.399611	2.44803	143660000	138733000	136165000	129754000	147406000	139005000	104451000	136219000	106338000	114746000	81790800	142175000	134364000	140276000
P71905	rne	Possible ribonuclease E Rne	0.00155332	0.041345	-0.202614	0.936242	246929000	251558000	274113000	246204000	256512000	242512000	239390000	270754000	233917000	255809000	189676000	203268000	213515000	194089000
P9WID9	bcpB	Putative peroxiredoxin Rv1608c	0.000283731	0.0166037	-0.590399	1.40413	195567000	150161000	228027000	143871000	158452000	119037000	244259000	187344000	187431000	222207000	169905000	124484000	128212000	121521000
P9WHM3	purU	Formyltetrahydrofolate deformylase	0.000179126	0.301905	-0.516508	0.638252	3622940	3816290	3673530	6525460	4543180	4963420	2311880	2947570	4489070	4574430	4928460	3941470	3180180	3197810
P96202;P9WQE5	ppsB;ppsC	Phenolphthiocerol/phthiocerol polyketide synthase subunit C	-0.000128112	0.0229416	2.86883	1.00164	10775000	8482500	11608700	5725660	11849100	6197480	11680000	7575790	471043	1664700	315387	3440850	6705870	2405010
P9WNE7	fdxA	Ferredoxin	-0.000146958	0.0770482	0.706818	0.0792203	22785700	35178100	5999410	12557600	15906700	26614500	6650460	19433000	11182900	5825700	5757020	9508710	5343350	16231900
P9WMF1	Rv0880	Uncharacterized HTH-type transcriptional regulator Rv0880	-0.000179129	0.238466	-0.420715	0.526942	29746700	23649100	42971800	33077900	30741200	29713400	56607800	32075600	23312900	32368200	21549300	15844100	20985500	17416000
I6Y276	Rv2993c	Possible 2-hydroxyhepta-2,4-diene-1,7-dioate isomerase (HHDD isomerase)	-0.000302634	0.0867446	-0.314326	0.871731	91693600	85510300	117793000	107593000	97313800	80305800	109715000	101931000	117060000	119003000	89124700	96931200	94142800	88353100
O05861	Rv3205c	Conserved protein	-0.000751288	0.00523565	-0.214701	0.740087	97020500	101426000	153158000	134832000	139927000	121976000	111545000	114159000	124672000	124903000	130313000	109932000	107632000	104961000
O06830	Rv1428c	PlsC domain-containing protein	-0.000769659	0.260461	0.0709368	0.152481	9526840	8357850	12058200	11547700	10399300	10664000	16019500	9898350	16097700	17992900	15068700	18726400	16909000	13984000
I6Y8B5	echA3	Probable enoyl-CoA hydratase EchA3 (Enoyl hydrase) (Unsaturated acyl-CoA hydratase) (Crotonase)	-0.00119569	0.107931	0.0615638	0.0983964	239192000	239587000	244451000	256903000	249837000	244910000	226216000	238727000	218734000	268761000	209619000	230663000	210340000	228270000
P9WG95	ilvA	L-threonine dehydratase biosynthetic IlvA	-0.00192054	0.0860179	0.0598371	0.176727	74370800	82930900	79435000	103655000	89912100	96429900	72237800	68946100	62956800	77975700	43299700	69741800	65622900	61673000
P9WMV9	choD	Cholesterol oxidase	-0.00200227	0.0608164	0.350927	1.52432	45600500	46158400	57445500	54425500	53532200	49410600	44531100	51033800	42045500	52840500	26765100	53624000	57648500	52361000
I6X8S7	Rv0223c	Probable aldehyde dehydrogenase	-0.00252118	0.0757762	0.281672	0.378028	39187400	42369500	36821600	47378200	41320100	40094400	35617300	43684700	38512500	50220000	31241000	40089300	46911700	46815900
P9WIA3	Rv2368c	PhoH-like protein	-0.00272351	0.0642995	0.603033	2.7735	16503800	17469300	18493000	17578200	18962400	19090400	14332200	16019000	11231500	13491600	6395650	17676300	16699500	17059600
P9WIT1	Rv2280	Uncharacterized FAD-linked oxidoreductase Rv2280	-0.00294947	0.00321877	-0.117603	0.96614	242260000	250603000	240032000	215303000	231025000	211832000	250282000	253777000	288961000	234536000	196295000	216176000	221270000	203256000
P9WH71	nrdF2	Ribonucleoside-diphosphate reductase subunit beta nrdF2	-0.0029826	0.147033	0.00680571	0.138132	30723500	27176200	29705100	38871700	36462100	32599000	22991700	27704800	14000200	14239500	10842800	15813900	14066400	12797100
O69727	fadE36	Possible acyl-CoA dehydrogenase FadE36	-0.00317225	0.111183	-0.134133	0.139161	74028000	68833300	77312700	72756400	73121600	73340400	63312700	75842200	70862000	69406000	70220800	75823300	58284100	63986400
P9WMC9	Rv1816	Uncharacterized HTH-type transcriptional regulator Rv1816	-0.00363875	0.085781	-0.0633026	0.0942641	7097130	7365280	9330610	8355190	8386800	10245300	7294070	4829920	6008950	5732540	6651400	6229420	5750990	4945500
O07177	mak	Maltokinase	-0.00386655	0.10258	-0.118834	1.22324	113205000	117591000	127879000	131547000	130284000	127095000	105053000	117718000	114913000	126318000	110756000	99649800	105827000	105877000
I6WYU2	Rv0597c	Uncharacterized protein	-0.00401484	0.0866835	0.0542148	0.246858	19588800	14161900	14517400	12644000	14187500	16726400	14412100	13162100	19376800	16467400	15873000	17098000	13482200	18678900
O53613	Rv0068	Probable oxidoreductase	-0.0049872	0.00326967	-0.450232	2.31448	50466800	39255000	59270000	50289700	52091800	54093500	44476200	48317000	55700500	65318400	49653100	37809200	43013900	40768600
P9WH11	rmlC	dTDP-4-dehydrorhamnose 3,5-epimerase	-0.00499472	0.316347	0.854812	2.74108	79877000	76484800	62674800	80033100	82394800	110349000	70268400	73426600	60384400	76173800	61967700	112070000	88251400	113310000
O07171	Rv0121c	Conserved protein	-0.00524816	0.0443009	0.430491	0.747356	3403980	3017620	3346690	3061770	3744480	4430390	1621960	2640710	2801070	3468430	2488590	3774980	3344690	3898450
O50411	vapC46	Ribonuclease VapC46	-0.00547198	0.209881	-0.508755	0.868261	22436900	20423600	33575900	23208500	21018800	20436800	24453800	25025100	22250500	31105700	28816700	20253200	22596800	20017900
P9WLT1	Rv1708	Uncharacterized protein Rv1708	-0.00552817	0.0374804	-0.460179	1.22291	147332000	145902000	231158000	168526000	138154000	159374000	258384000	155276000	223978000	232600000	261241000	169076000	197794000	155923000
P9WNK9	era	GTPase Era	-0.00600464	0.0209457	0.853242	2.16138	11709900	10703700	13952100	13449900	13599200	11386200	11456100	13814800	5172880	7506150	2510180	8630520	9666210	9345100
P9WMZ1	glgM	Alpha-maltose-1-phosphate synthase	-0.00602847	0.0859336	-0.0876861	0.0482153	4413400	3483810	4508680	4071220	4944720	5533340	3191990	3504520	3069400	3172130	2558470	2649050	3340630	2888400
P96878	Rv3273	Carbonic anhydrase	-0.00644855	0.200131	-0.170426	0.438418	231524000	251478000	294284000	300394000	286076000	273104000	177196000	270224000	192874000	242381000	190874000	171384000	198960000	167180000
P9WFW9	menF	Putative isochorismate synthase MenF	-0.00674349	0.0624115	0.0814413	0.115573	87457300	71062300	104718000	77703900	82868900	81522100	104838000	79751300	69756900	80188100	64733600	73148300	75904200	73808000
P9WF73	vapC32	Ribonuclease VapC32	-0.00772945	0.278306	0.904149	2.08456	10463400	7517360	14062000	7720060	11130100	8660330	3190340	9425970	10800400	10928800	13045600	16321000	20452600	20686200
P9WQP7	Rv1106c	3 beta-hydroxysteroid dehydrogenase/Delta 5-->4-isomerase	-0.00803054	0.0444032	-0.325706	0.8429	44078300	42973900	62123700	61112200	71469500	55882800	39768900	48723800	47734100	41400200	57705500	38784700	29023100	38087400
P9WNU5	polA	DNA polymerase I	-0.00809475	0.043405	0.108146	0.956094	119560000	119040000	112909000	122219000	127156000	113578000	113218000	123687000	105958000	111372000	89277900	115981000	114206000	105485000
O07742	Rv1890c	YceI domain-containing protein	-0.00835759	0.0128342	-0.197694	0.087275	20640200	15037400	26618800	22951800	25279200	21311200	22029000	17337200	13596300	17608600	7052870	11855200	14155300	10649900
I6YCC4	Rv3529c	Uncharacterized protein	-0.00838431	0.0121799	0.253141	0.867923	2803020	3227650	4006540	4103380	3516000	3328680	3676270	3739810	4380320	3617900	2084650	4311810	5203570	4257220
P95234	moeW	Possible molybdopterin biosynthesis protein MoeW	-0.0084242	0.209956	-1.10745	4.93188	26460700	26432500	39400500	33619700	32974300	32662000	24246200	27068600	52217700	47462100	52701000	23956900	24234900	26940500
P9WJL9;B5AFK3	murB	UDP-N-acetylenolpyruvoylglucosamine reductase	-0.00931802	0.010279	0.40457	1.57059	21610600	20651500	26025100	25019200	24611900	25625800	21038100	21717700	12615000	14146300	10152400	15627100	16698400	18510700
P96217	Rv3860	Conserved protein	-0.00988019	0.247709	-0.455414	1.07548	7318950	7242730	12570100	10027500	9388870	9429200	6811840	7839190	9077870	9228660	9371490	6381080	7971710	6730470
P9WPE3	cinA	CinA-like protein	-0.00990219	0.255249	0.19986	0.667753	59775500	74113000	67301500	89311900	72909100	78130900	45983900	67538100	60180300	66906200	57335700	77216300	69122300	65991900
P9WKE3	prs	Ribose-phosphate pyrophosphokinase	-0.0103691	0.269767	-0.0444651	0.00480435	355075000	407865000	472513000	454097000	422063000	433726000	553669000	409238000	513621000	502722000	488817000	541013000	487464000	452064000
P9WKE5	pyk	Pyruvate kinase	-0.0106286	0.194541	-0.0758221	0.060535	262320000	286574000	266829000	249150000	291200000	269754000	193987000	255511000	251195000	249440000	212224000	251284000	207782000	236669000
P9WKD3	blaC	Beta-lactamase	-0.0109147	0.118262	-0.0599381	0.303112	39273100	41290200	50683400	48122900	41671600	47067600	56776100	41076300	52336000	59927300	49190700	48867000	50206200	52872600
P9WPP9	cyp51	Lanosterol 14-alpha demethylase	-0.0109812	0.0229234	-0.272872	0.834101	5212060	7121940	6958280	6571220	7278720	6542370	4872970	6884540	7314750	8362460	8778590	6921360	7650750	5649260
P9WNZ5	desA2	Putative acyl-[acyl-carrier-protein] desaturase DesA2	-0.011097	0.200131	0.241233	0.0671671	508502000	784625000	662193000	946261000	778906000	779168000	413320000	656826000	201986000	266370000	182626000	238748000	261325000	204789000
I6YFP0	birA	Biotin--[acetyl-CoA-carboxylase] ligase	-0.0112102	0.224225	-0.07252	0.00293629	29902300	29420100	38654400	35057000	33016800	36751900	19118500	31439700	33564800	35678000	22120400	29344100	31919300	34131900
P9WHK3	pyrR	Bifunctional protein PyrR	-0.0113315	0.0333509	-0.549897	1.17565	134251000	108508000	153174000	119468000	123055000	95032600	178556000	128679000	92911700	123751000	87910200	58392900	63465100	70877700
P9WPY1	aroC	Chorismate synthase	-0.0117914	0.0911557	0.381044	2.32018	90899600	90983400	87444500	82991100	103747000	80332000	80586600	96305800	70578300	74750400	60983900	96388000	81330000	91913000
O07434	ricR	Copper-sensing transcriptional repressor RicR	-0.0124028	0.177812	-0.389205	0.350921	411815000	218664000	286972000	243743000	241327000	226045000	307602000	284845000	126846000	198124000	81992200	93787500	102409000	96853300
P9WPZ9	argC	N-acetyl-gamma-glutamyl-phosphate reductase	-0.0124592	0.194498	-0.231126	2.12999	83520200	96972200	93195200	93014900	94347400	86983100	90261500	107100000	107280000	103164000	99043200	87892600	85716800	92662100
P96399	lipW	Possible esterase LipW	-0.0127519	0.0137627	1.02454	4.73906	22851700	20563500	24160800	22568700	24058600	25893100	18664300	20962100	17641500	23178800	14594200	33355400	37550800	35888300
P9WIQ5	recC	RecBCD enzyme subunit RecC	-0.0131383	0.186069	-0.658305	2.57605	13025500	13276000	19538200	18879000	17105500	14758000	10402100	17303700	24171500	20728700	24803600	15315600	14263800	16053300
P96941	Rv0653c	Possible transcriptional regulatory protein (Probably TetR-family)	-0.0134928	0.238757	-0.5015	0.407065	4255270	5272360	3185210	3284840	3483150	2721900	4154370	3986770	3141660	1968740	3216560	2604940	2219180	1927260
P9WHG3	prfA	Peptide chain release factor 1	-0.0134961	0.0454163	-0.610791	2.53705	60219000	55989500	50882100	41767600	53438100	43635100	52438400	56044400	51962500	55391200	42957200	32235700	34027000	34328700
P9WGT3	mabA	3-oxoacyl-[acyl-carrier-protein] reductase MabA	-0.0139878	0.125613	0.631615	4.23215	351533000	332038000	331466000	272248000	333547000	313246000	323555000	353434000	223467000	250628000	185776000	366558000	333360000	346217000
L7N655	pepN	Alanine aminopeptidase	-0.0140359	0.109969	0.0666135	0.361581	195410000	178423000	192504000	190690000	215861000	192599000	135603000	186885000	183596000	181164000	168254000	206937000	169589000	189725000
P9WJT9	mmpL11	Heme uptake protein MmpL11	-0.0140498	0.120856	0.24707	1.24497	26274100	31531300	24423200	27516300	28993300	33656000	16955300	24275800	31201200	33931900	35034600	41310600	40270200	37309700
O06396	Rv0530	Conserved protein	-0.014103	0.260495	-0.271925	0.946456	54027900	47206300	48143100	59129900	52930200	54390600	38291500	48246900	60643200	55886900	54304000	54594400	46286300	43783800
V5QRX7	Rv3098A	Putative toxin Rv3098A/RVBD_3098A	-0.0146643	0.00956961	0.798839	2.274	6027790	4080210	13323500	14006000	9032690	10122900	7367070	10451500	7022640	10096000	8411620	19870200	14633700	14089400
P9WFD7	Rv2623	Universal stress protein Rv2623	-0.014766	0.198656	0.757625	0.302352	1787420000	2375680000	1598160000	2198720000	1968240000	1900780000	1977310000	2679630000	321590000	449821000	221236000	393576000	656740000	543714000
I6YF11	Rv3041c	Probable conserved ATP-binding protein ABC transporter	-0.0148923	0.0324216	-0.871478	4.04976	44312900	45602400	53088000	54761700	47257700	50419200	38656500	59156600	60425800	58640000	59809200	35724200	30326100	32690900
O53146	qor	Probable quinone reductase Qor (NADPH:quinone reductase) (Zeta-crystallin homolog protein)	-0.0150843	0.0812954	-0.242289	1.47569	123685000	126672000	135172000	116803000	130019000	117734000	101723000	142755000	101876000	105550000	102553000	79724800	86698600	87118200
I6Y9K2	mrr	Probable restriction system protein Mrr	-0.0152984	0.0394971	-0.697671	3.85978	74689300	69682600	67414000	63929400	70101100	55784500	88334100	65549400	90052700	94799100	86174900	55523500	55525700	49249800
O53751	Rv0466	Conserved protein	-0.0153906	0.140955	-0.215659	1.7734	110637000	124057000	126244000	133001000	121373000	125236000	135517000	122409000	106604000	108571000	111052000	97245700	93496200	84321900
P9WI79	pknD	Serine/threonine-protein kinase PknD	-0.015446	0.0885998	0.273847	1.67443	415055000	448868000	468477000	521183000	469126000	449222000	432819000	458354000	421212000	460786000	340626000	522807000	509257000	440024000
P9WJT1	mmpS3	Probable transport accessory protein MmpS3	-0.0155119	0.177399	-0.301241	0.328024	69012600	81868400	68569400	78644000	72888700	64336900	109846000	73188800	41978100	51697000	30317500	34067500	35084100	31967200
O86337	lprC	Possible lipoprotein LprC	-0.0159105	0.1971	0.200536	0.299163	258730000	208939000	228983000	153921000	194337000	204424000	291377000	228695000	155809000	187509000	138585000	182635000	174759000	179044000
P9WKT3	Rv0501	Uncharacterized protein Rv0501	-0.0163463	0.0725055	0.442304	2.84987	49211400	43879200	56047800	61480400	60686100	55720800	39835300	48352500	51187500	56564200	59540000	79920200	76857900	73288200
P9WIQ3	fprA	NADPH-ferredoxin reductase FprA	-0.0165015	0.00523565	-0.534335	2.43427	27084600	21391100	38236400	32944700	31976300	28696000	29266300	30080300	48200900	52911100	42071100	32602800	33281600	38069200
P71615	nrnA	Bifunctional oligoribonuclease and PAP phosphatase NrnA	-0.0165862	0.0309729	0.233578	0.450954	42518600	43103500	47082200	53196400	49561900	57803400	36531800	39592900	18289900	18935800	14069800	24581200	21504300	18281600
I6Y6S3	Rv0052	Conserved protein	-0.0166949	0.0343447	-1.13691	2.16138	20731700	18443000	53767600	35850800	25521800	27175200	43019600	28756300	45521300	49561600	50049900	22537300	24881300	19652000
P9WHU7	proC	Pyrroline-5-carboxylate reductase	-0.0167402	0.185958	0.516406	1.358	99024600	108185000	103413000	98893400	102917000	97185200	108352000	77225000	49188700	64559000	21008400	71970300	70358900	59386600
P9WJI5	nat	Arylamine N-acetyltransferase	-0.0170953	0.15404	0.0668367	0.135527	36043700	39963400	41439700	49159000	41939200	38505000	44112900	34089500	34523100	39954700	29708800	39210900	36160100	30221200
P9WFI9	Rv0281	Putative S-adenosyl-L-methionine-dependent methyltransferase Rv0281	-0.0172932	0.0327054	-0.027915	0.134769	120491000	105331000	133265000	132967000	133660000	116778000	99924600	148190000	161140000	140112000	137352000	152835000	137427000	137344000
P9WQA3	fba	Fructose-bisphosphate aldolase	-0.0181138	0.24013	0.358474	0.329057	889599000	960276000	864519000	1358910000	861780000	915310000	962183000	911484000	762292000	1178920000	611560000	977311000	977672000	842892000
P9WQH9	accD3	Probable biotin-dependent acyl-coenzyme A carboxylase beta3 subunit	-0.0183813	0.0238764	0.20042	0.655859	13203400	14312500	12230800	11630500	14678100	12579000	11029700	12533200	13921100	14541200	11931400	13513700	15995800	18367000
P9WQI1	Rv0647c	Uncharacterized protein Rv0647c	-0.018775	0.038631	0.289389	0.446934	109134000	105994000	175347000	160249000	145761000	163511000	120139000	109456000	50721300	67938900	65202300	84948100	79685200	60987000
O53432	Rv1084	Conserved protein	-0.0190286	0.100399	0.268474	2.69906	162185000	163111000	162920000	185724000	182509000	177509000	143665000	144250000	189764000	191604000	167452000	284700000	225128000	228577000
P96935	lipG	Probable lipase/esterase LipG	-0.019114	0.148793	0.468245	2.63038	49092100	51444100	42622800	41173300	50061900	50239000	36171100	40445900	32284000	35368200	34386300	47570900	49280200	47311500
P96824	Rv0147	Aldehyde dehydrogenase	-0.0195566	0.0678708	-0.13976	0.0605895	217702000	231280000	236480000	270676000	269012000	298296000	162099000	192450000	282488000	283878000	282326000	308994000	256406000	231433000
O69719	tadA	tRNA-specific adenosine deaminase	-0.0203882	0.17287	-1.60149	1.89264	3546410	2592220	9130310	8638040	6718670	4979250	13012500	5294800	11051500	18026600	17036500	5614140	8725010	5574410
P9WGS3	ephD	Probable oxidoreductase EphD	-0.0205982	0.198656	-0.0869991	0.306522	148571000	131050000	153987000	152145000	147835000	152915000	110134000	148618000	173634000	179423000	180660000	168923000	156826000	181079000
P9WGB3	cobIJ	Cobalamin biosynthesis protein CobIJ	-0.0207115	0.26519	-0.112734	0.122245	20611300	18441400	17563700	16033700	18926700	16565200	11865000	19001400	17237800	18046400	15705300	20018800	15942100	15142000
P9WJU7	mmpL7	Phthiocerol dimycocerosate exporter MmpL7	-0.0212438	0.192135	0.65964	2.41217	71367200	70357100	89837200	79482200	86422800	79694900	55049000	68949500	52370900	62920400	34343500	78669700	82729700	85066400
P9WFX3	trpE	Anthranilate synthase component 1	-0.0216114	0.198656	-0.203537	0.73788	89723100	95306500	101489000	116540000	99504300	94365200	78326500	109722000	101656000	107691000	85823800	88996900	88280000	82547900
O05773	Rv3094c	Uncharacterized protein	-0.0223149	0.00305976	0.102173	0.671036	8774980	6144950	13063300	11040600	10388400	10679000	9123040	8756480	8134620	8738000	8477050	12069000	8465960	9099170
P96218	gltB	Glutamate synthase [NADPH] large chain	-0.0223613	0.0585384	-0.0850596	0.306513	78078200	74955900	85632400	86877100	90126300	97650100	58408900	71066400	99553200	88629000	88593200	94603500	75917800	83554600
L7N6A5	manB	D-alpha-D-mannose-1-phosphate guanylyltransferase ManB (D-alpha-D-heptose-1-phosphate guanylyltransferase)	-0.0228504	0.118262	-0.0848552	0.0474011	196470000	218866000	277637000	305856000	247405000	254247000	203566000	241296000	253953000	288016000	175218000	260369000	239447000	230469000
Q11061	Rv1257c	Probable oxidoreductase	-0.0235965	0.138789	0.236249	1.45919	70739500	65489500	59815500	57089200	65838100	53048100	57434100	67817300	36803400	46866000	43999800	51828500	48010700	57668400
O06586	pks9	Probable polyketide synthase Pks9	-0.023935	0.038631	-0.515122	1.41666	1207310	1379920	1709800	1465050	1438840	1971830	1245420	1359320	4324410	2476380	4065860	2902550	2771910	2845020
P9WNZ1	coaBC	Coenzyme A biosynthesis bifunctional protein CoaBC	-0.0240156	0.102967	-0.435801	1.76829	87557800	86171700	109875000	97951900	91115500	109153000	78899200	91331700	85671100	88914000	75897000	64981300	61562900	63335200
P9WQD1	acsA	Acetyl-coenzyme A synthetase	-0.0240688	0.196753	-0.18132	0.315461	67501700	77877900	88566800	97032500	90882200	82249100	53141400	81441800	88848200	88054600	76321500	82143700	71190900	77655000
P9WHT1	apeB	Probable M18 family aminopeptidase 2	-0.0244972	0.20183	0.0983951	0.562426	66062700	56112000	52128800	60537200	56922400	61905600	47593200	57762800	66369700	63649500	55516200	67523600	68142000	68321700
I6X5I7	cysG	Uroporphyrinogen-III C-methyltransferase	-0.024828	0.00361899	-0.146613	0.163243	28342300	23754500	23132900	26901200	32180600	25181000	20381000	24610400	16257700	17324100	10420700	14519100	14686700	22269200
P9WM59	Rv1109c	Uncharacterized protein Rv1109c	-0.024861	0.118189	-0.719095	2.57605	154365000	110093000	245716000	176691000	170137000	155263000	140253000	175302000	276066000	268026000	256818000	162820000	200070000	130938000
P9WLD1	Rv2305	Uncharacterized protein Rv2305	-0.0251584	0.140955	0.0409162	0.00305276	60063500	59989000	89035200	83342400	69440300	83797100	71486500	50485600	67041100	70246800	67379400	69317700	72375400	60296400
P9WFX9	trpB	Tryptophan synthase beta chain	-0.0258627	0.157615	-0.179108	0.119665	94043800	100679000	115622000	145483000	119055000	128086000	84534300	93403000	124938000	103963000	118500000	124179000	104665000	98442300
P75019	echA21	Possible enoyl-CoA hydratase EchA21 (Enoyl hydrase) (Unsaturated acyl-CoA hydratase) (Crotonase)	-0.0264681	0.0128342	0.18418	0.268239	247183000	317988000	325391000	352585000	308089000	347540000	323594000	258043000	153491000	178310000	144532000	174392000	194835000	157500000
I6Y9J2	ldtB	L,D-transpeptidase 2	-0.0267264	0.143819	0.0688553	0.105585	60981900	57994000	75770300	60168900	58600200	60326900	73938700	48349800	63709700	57771300	43499600	61265600	54554500	60595400
P9WFT3	trpS	Tryptophan--tRNA ligase	-0.0267396	0.192101	0.946996	1.58158	113776000	132067000	77628000	75685000	92509300	77617100	100885000	95379800	49129700	63923300	47729200	77619100	94714900	95648100
I6XHI0	chsH1	3-oxo-4,17-pregnadiene-20-carboxyl-CoA hydratase beta subunit	-0.0272595	0.151862	-0.865952	4.2124	8519600	7980370	10402700	9603600	7835920	8746230	9224200	9037750	10117700	12971500	10248300	5365760	6417820	5623080
P9WGI1	sigA	RNA polymerase sigma factor SigA	-0.0273217	0.161504	-0.293597	0.759436	296737000	289436000	366597000	434116000	314506000	379792000	336384000	279534000	331220000	353885000	282753000	278696000	270231000	262269000
P9WFV5	hisS	Histidine--tRNA ligase	-0.0273292	0.403938	-0.0371178	0.805525	53961200	52939200	61460300	57491600	54660200	54701200	44498800	54909800	81627200	76176900	77515800	75546900	64140600	77863200
I6Y4Z9	Rv0857	Uncharacterized protein	-0.0277034	0.194149	-0.153882	1.56115	2989240	3208470	3739230	3233390	3164480	2832070	3286860	3154860	4199310	5167270	4290250	3856200	3164040	4010910
P9WNG3	fabH	3-oxoacyl-[acyl-carrier-protein] synthase 3	-0.0286429	0.13791	-0.429247	0.650891	49198300	46472600	61298100	49886100	48672500	47325900	51185100	48464100	50022800	54513400	27158000	37149400	37032700	39482100
P96890	accA3	Biotin-dependent acyl-coenzyme A carboxylase alpha3 subunit	-0.0290492	0.416893	-0.285297	1.26864	1686880000	1563340000	1302110000	1256780000	1390250000	1436010000	1036680000	1418080000	1380460000	1339300000	1358990000	1115150000	1136440000	1086730000
P9WMX3	glfT1	Galactofuranosyltransferase GlfT1	-0.0290974	0.0770482	-0.297153	0.223737	18071400	17598000	24198800	27397200	21954400	33265400	17149600	19471800	16054300	20015900	11262700	14178200	12700900	13065900
P9WJC1	espK	ESX-1 secretion-associated protein EspK	-0.0293111	0.171531	0.938851	2.08189	68346900	52456200	65579800	62602900	64188600	60663700	77254900	61416100	24457900	37061100	18155300	40542400	58488300	46885800
P9WL93	Rv2569c	Uncharacterized protein Rv2569c	-0.0294313	0.000940546	0.455555	1.06383	36235000	36951800	34315700	37586400	35632500	42376700	31085100	36076400	23632800	35085900	12053600	30707700	34077900	32407900
P9WGI3	sigF	RNA polymerase sigma factor SigF	-0.0294853	0.0790226	-0.490186	3.17201	20418400	19078400	24717000	26494500	21259900	22169100	22053200	27642300	31388700	33194300	32874700	23404600	23425700	21316900
P9WGI9	glyA1	Serine hydroxymethyltransferase 1	-0.0297226	0.188411	-0.0718343	0.227446	380695000	394428000	369476000	314754000	378074000	356800000	256499000	383057000	404777000	373304000	477445000	385116000	379898000	425380000
P9WGQ7	Rv1144	Uncharacterized oxidoreductase Rv1144	-0.0300215	0.192135	0.0276453	0.11402	192369000	167374000	268411000	195603000	194421000	171272000	214008000	185561000	174141000	241074000	186385000	180284000	192493000	189991000
O33252	Rv2117	Uncharacterized protein	-0.030085	0.0118068	-1.16985	2.33809	1864060	2234250	6299180	4133800	2897880	3338750	5924520	2608580	6627220	7436420	5557860	1947180	3346230	2945590
P9WFM1	Rv2230c	GTP cyclohydrolase 1 type 2 homolog	-0.030251	0.119746	0.0218138	0.03802	79990600	68552500	71996400	66522400	83091600	53395700	63915600	73716900	85227400	73842600	76632300	77799800	73379300	95744900
P9WK35	ribE	Riboflavin synthase	-0.0305689	0.072019	0.237785	0.479304	150195000	153108000	146332000	164125000	140630000	150591000	146353000	165834000	92801700	124132000	84542300	111646000	109430000	101047000
I6YDV4	Rv2609c	Probable conserved membrane protein	-0.030737	0.0390484	0.542163	2.82954	34081600	27177400	35882500	31483100	33310000	32794700	31387900	29115100	27871300	33599500	18454600	40584900	39059200	40616800
P9WPE7;P9WPE9	groEL1;groEL2	Chaperonin GroEL 2	-0.0316172	0.0166037	1.23519	3.22617	13243300000	2958630000	11638900000	2153200000	7754610000	2592660000	12117700000	6526490000	12669000000	14010000000	8554310000	25213300000	29824200000	32298300000
P9WPD5;P9WPD3	citA;gltA2	Putative citrate synthase 2	-0.0317411	0.278654	-0.826547	2.34292	529041000	371098000	412643000	348961000	398270000	399695000	272625000	368416000	658257000	460858000	556481000	415540000	245515000	313787000
P96811	ephF	Possible epoxide hydrolase EphF (Epoxide hydratase) (Arene-oxide hydratase)	-0.0317715	0.126286	0.0274886	0.190424	79031800	70277800	98962700	106111000	88775300	89337600	75658200	85342200	120865000	131729000	116281000	133439000	117745000	123190000
P9WMW3	Rv2581c	Uncharacterized protein Rv2581c	-0.0318972	0.123575	-0.628025	2.75802	40160700	38228700	53762400	59360300	42541100	48440000	45360200	46509100	54448500	58060300	62103000	37568600	41231100	31476500
O05848	Rv3218	Conserved protein	-0.0321299	0.226403	-0.0294813	0.139161	41207300	48569600	47250400	46031800	44630000	46597700	35106300	46843800	35555600	44191600	31570000	36517000	34836400	33270800
P71662	Rv1393c	Probable monoxygenase	-0.0325597	0.0949567	-0.545619	3.22691	5695050	5710490	6738950	7164060	7554200	7180610	4500310	4991010	11398700	12058800	10633600	7967030	7809220	6951220
P9WIN9	mpt64	Immunogenic protein MPT64	-0.0327397	0.129334	0.212163	0.237214	159484000	243004000	240182000	224523000	225965000	193372000	275468000	228313000	151429000	231141000	126371000	175419000	223877000	162382000
Q79FG7	Rv2219A	Probable conserved membrane protein	-0.0327606	0.269767	0.527806	0.648244	5733120	8988930	5530030	11467300	7639700	7654140	4519310	6751810	4633500	7204740	2173310	6680280	7481130	6179150
P71864	kstD	3-oxosteroid 1-dehydrogenase	-0.032829	0.0260565	0.426887	2.46847	9394180	6980190	7367060	5261690	7855130	6598010	7426450	6487100	12601600	7918480	12785100	15487400	16940700	19023600
P95034	Rv0688	Putative ferredoxin reductase	-0.0341691	0.291337	-0.592624	4.69621	131968000	128162000	124466000	124137000	129700000	117471000	105870000	129244000	175792000	147419000	163511000	112785000	103365000	108430000
O07235	Rv0308	Probable conserved integral membrane protein	-0.0343203	0.061263	0.797176	1.70639	10575200	12156200	10122400	11383000	11045600	13984500	7523260	10396400	4493830	6024510	2688140	7808910	9388300	7252000
O53506	Rv2172c	Conserved protein	-0.034732	0.0636	-0.243409	1.33548	79400200	71965200	93090900	84185600	88903500	75111600	76467700	83226900	64090200	64425700	73279500	56991200	53020700	54423400
P9WLP1	Rv1996	Universal stress protein Rv1996	-0.0349532	0.336598	0.428825	0.700316	316005000	398982000	307821000	348375000	379615000	308673000	203057000	339804000	135952000	144150000	109711000	173953000	183010000	197828000
O53485	Rv2041c	Probable sugar-binding lipoprotein	-0.0350112	0.0232168	-0.0471082	0.0873618	8192760	7900090	13263700	10843500	12391000	9081970	8677150	9497880	17099800	15282500	16678300	16142500	14889700	17489900
I6X5C5	Rv2781c	Possible alanine rich oxidoreductase	-0.035038	0.106253	-0.566385	2.73819	29510600	20308500	27801300	23445000	25281600	23701000	24735100	31119700	30484200	27761300	26420000	19827500	16938700	18747400
P9WFD9	Rv2028c	Universal stress protein Rv2028c	-0.0351464	0.0252393	0.783741	0.557995	71134800	70948200	79783800	95353900	109230000	74526100	56054700	72760300	23460500	20756700	19185200	30278600	35734500	40996500
O53323	Rv3173c	Probable transcriptional regulatory protein (Probably TetR/AcrR-family)	-0.0356679	0.0511198	0.128479	0.337837	32619600	23776600	32685700	31692500	34530200	25150900	28211400	35115700	23027300	23373300	24575700	26438200	24527600	25550300
O53873	ercc3	DNA helicase	-0.0365763	0.0576093	0.237989	0.678613	14602200	12913600	19251700	19252100	18322300	18726800	12631200	14684100	12770000	12277300	11659000	15344700	14321600	14479200
P9WN41	glmM	Phosphoglucosamine mutase	-0.0366423	0.0502367	0.179869	0.131394	160241000	136505000	168977000	130116000	142508000	136302000	159308000	146796000	126057000	142436000	98467200	113474000	144434000	142795000
I6Y8I5	Rv0712	Formylglycine-generating enzyme	-0.0367792	0.149005	-0.417304	1.67678	26034200	23793900	30099400	25743300	28932400	21541800	20828200	29093100	39699800	35004600	39744800	33756500	29728100	29239800
P9WJ01	Rv0480c	Hydrolase Rv0480c	-0.0369619	0.0232272	0.99676	2.30561	38406100	44938200	43338200	40529300	42097200	39648900	47761600	36446100	11701000	19204600	11338500	23349500	29225300	21592700
P9WJL3	murE	UDP-N-acetylmuramoyl-L-alanyl-D-glutamate--2,6-diaminopimelate ligase	-0.037519	0.3397	-0.145154	0.359751	84253200	84396700	90458000	81400400	79400300	71531800	86385100	84920200	78037300	79001900	63335800	70567800	65975400	75085600
P9WHN3	purA	Adenylosuccinate synthetase	-0.0377814	0.254212	-0.455091	1.8941	73026200	64252000	92444200	110712000	65664000	82975500	84319600	78217800	113118000	109778000	111526000	87414300	81354200	80075700
P96404	echA1	Probable enoyl-CoA hydratase EchA1 (Enoyl hydrase) (Unsaturated acyl-CoA hydratase) (Crotonase)	-0.0378317	0.0564511	-0.359839	1.40413	77109300	69543900	108661000	85524200	80561200	70057300	102783000	77863000	111352000	125673000	92716700	86771200	88370900	78068800
P9WN61	gatB	Aspartyl/glutamyl-tRNA(Asn/Gln) amidotransferase subunit B	-0.0381073	0.35096	0.00461989	0.0939441	130430000	128884000	126002000	126907000	128563000	129236000	103765000	120560000	127206000	132058000	105089000	127614000	130125000	115002000
P9WMX1	mftF	Pre-mycofactocin glycosyltransferase	-0.0381334	0.061559	-1.25722	4.4011	9275340	9384570	12871600	14592300	10501400	11976000	11174200	10145100	32704200	33432800	23009800	13357400	16075300	13681800
P9WFT7	serS	Serine--tRNA ligase	-0.0383834	0.0978231	-0.166413	0.0757058	24005900	24747000	30386300	35153800	28169900	30644200	25138300	25515900	27357900	31038500	18869900	24377400	28710800	23955600
P9WMN3	glmU	Bifunctional protein GlmU	-0.0385915	0.278475	-0.548013	3.35031	106978000	119536000	123010000	153048000	125571000	124186000	111958000	107380000	172267000	166688000	177387000	130577000	109636000	117824000
O06412	Rv0546c	Conserved protein	-0.0389496	0.0229355	0.298777	0.0983259	48910300	52675200	84890900	87726200	65556400	68345400	86067900	59791600	56274000	102443000	48644800	67520500	69222700	76687900
P9WMU9	Rv1264	pH-sensitive adenylate cyclase Rv1264	-0.0392174	0.119777	-0.15998	0.846538	32550300	35891100	37040500	35018300	33932900	34516900	42107700	34490900	41500600	47461300	39435000	37144600	42880000	35795900
P9WIX1	nuoH	NADH-quinone oxidoreductase subunit H	-0.0392702	0.0190472	0.818524	0.956466	954270	1841210	2145320	4336350	2364700	4395790	1514780	1293840	2087020	1900940	1693730	3143710	3352500	4139960
P9WQ15	aofH	Putative flavin-containing monoamine oxidase AofH	-0.0393211	0.0346273	-0.737192	2.61467	4982120	4843880	8496740	7867850	6442620	6061850	5178530	7877810	13398100	11374300	13892200	9523160	7849510	8037600
P71847	ipdC	(3aS,4S,5R,7aS)-5-hydroxy-7a-methyl-1-oxo-octahydro-1H-indene-4-carboxyl-CoA dehydrogenase	-0.0393227	0.100399	0.361013	0.939955	6314300	5873260	7802090	6805530	8122240	7329330	4492180	5437730	4123100	6086320	4306370	7183520	5530790	5373620
I6X9Y7	Rv0854	Conserved protein	-0.0393383	0.00680933	-0.664742	1.86906	253871000	217126000	261468000	241615000	219509000	187448000	310254000	262649000	356686000	456431000	238171000	224998000	195781000	242973000
P9WFU9	lysS1	Lysine--tRNA ligase 1	-0.0398745	0.259739	-0.146924	1.20235	115774000	112130000	125308000	137689000	119785000	130194000	114725000	100339000	132960000	127658000	145193000	122021000	120086000	106592000
P9WGM9	mprA	Response regulator MprA	-0.0413862	0.208013	0.221119	0.720046	76177000	77906200	117784000	86617900	84204400	81159600	78711900	73502500	119025000	158598000	85433800	138740000	134852000	157297000
O86361	fadA2	Probable acetyl-CoA acyltransferase FadA2 (3-ketoacyl-CoA thiolase) (Beta-ketothiolase)	-0.0414484	0.189872	-0.0488045	0.0485739	760407000	822797000	628947000	613509000	704032000	645974000	627308000	710990000	765959000	829992000	693908000	740481000	702509000	835978000
P9WFE7	ureA	Urease subunit gamma	-0.041472	0.000136853	-0.438159	0.765759	15492800	17706500	31953100	21567300	17297300	18931300	31255400	19229600	15793500	23337700	15372500	9236010	11656800	13868000
P9WK37	lpqB	Lipoprotein LpqB	-0.0418907	0.0585384	0.311557	0.486858	94251500	78796300	120492000	104652000	106584000	86756600	95049400	98161700	59066200	90571400	32758700	73303900	76619300	72597300
P9WQ51	fadD19	Medium/long-chain-fatty-acid--CoA/3-oxocholest-4-en-26-oate--CoA ligase	-0.0419779	0.24773	-0.220483	1.06559	34294200	31342300	43679200	42378900	39381100	39259700	23686400	35214600	60252100	54867400	49253000	45338400	47091500	51511300
P9WFX5	trpD	Anthranilate phosphoribosyltransferase	-0.0421073	0.222537	-0.166419	0.827668	46743100	47657200	57554900	45545100	50972900	45128500	46556400	42773100	45086500	57760400	38028400	38864700	40652200	40174400
P72047	rfbE	Probable O-antigen/lipopolysaccharide transport ATP-binding protein ABC transporter RfbE	-0.0422152	0.115044	-0.141118	0.0792203	57261000	44490500	101964000	89316200	69479100	72871200	73100900	56678900	53745400	69105300	41029500	54541000	48737200	47264700
P9WJJ7	nadC	Nicotinate-nucleotide pyrophosphorylase [carboxylating]	-0.042252	0.325633	0.0489776	0.131394	671125000	576368000	597783000	582171000	614631000	635990000	501528000	531267000	500656000	590998000	507913000	489446000	525452000	535995000
O05576	galU	UTP--glucose-1-phosphate uridylyltransferase	-0.0423954	0.139475	-0.465862	2.98061	18831700	17500300	15622800	15328600	17962000	16695800	15468100	13070800	31636600	32126900	39622500	26013800	22241800	23261100
P9WM29	Rv1312	Uncharacterized protein Rv1312	-0.0427214	0.0698986	-0.565319	0.70425	14624100	13079000	20439900	23678800	20429200	17941600	14064600	16099300	19115700	21998500	18095500	19029300	12918500	10361100
O06392	Rv0526	Possible thioredoxin protein (Thiol-disulfide interchange protein)	-0.0428895	0.0812954	-0.37199	0.441452	32396900	27802000	50213100	41994000	38850200	31318000	57103400	33361700	41024900	44410200	39928600	38321200	31484000	31700600
P9WFA9	vapC9	Ribonuclease VapC9	-0.0432638	0.0636	-1.24737	2.38506	6761980	8932060	10268200	8733380	8526030	8617520	10174000	6334410	6697340	8324110	5818940	2821030	4383680	2432120
P9WHV1	proA	Gamma-glutamyl phosphate reductase	-0.0437848	0.150007	-0.0120849	0.140284	138102000	143657000	144467000	150800000	153731000	139765000	131551000	139746000	130310000	145676000	123135000	128389000	133587000	129223000
E2IBS3		Rhomboid protease 1	-0.044391	0.0183223	-0.461631	2.44341	4160140	3678040	4274940	3702980	3767800	3857060	3587010	4449190	8077760	6593870	7523100	6457070	4887580	5463010
P9WFK5	Rv0038	UPF0301 protein Rv0038	-0.0447037	0.211837	-0.149245	0.0713762	42896900	24204000	34636300	32830900	32488200	31758100	56500800	32920500	59679800	57687100	69374200	66891100	52381800	53814600
I6X7F9	Rv3488	Transcriptional regulator Rv3488	-0.0447275	0.0232748	-0.247507	0.398037	18084400	23465100	26284200	33943300	22899900	24906500	32181600	23324100	15192600	22057800	11610700	12797500	14131800	10266200
P9WL77	Rv2585c	Uncharacterized lipoprotein Rv2585c	-0.0447737	0.312957	0.66531	1.96666	27749600	22637000	21744000	21524500	23899100	23265100	19721700	19759700	13012100	17463500	11661700	18531300	20636000	20855100
P9WKL9	Rv0968	Uncharacterized protein Rv0968	-0.0447965	0.355988	-1.27371	2.73215	134020000	126339000	220806000	167091000	143162000	121350000	152402000	148743000	127053000	160881000	121866000	41887200	64410000	52548600
O53166	acn	Aconitate hydratase A	-0.0448473	0.41104	0.00768284	0.518935	625760000	700881000	652228000	664081000	628903000	667094000	532092000	647117000	654363000	656748000	539029000	681801000	657857000	651111000
I6YEN3	Rv2893	Possible oxidoreductase	-0.0465152	0.140645	0.251883	1.03629	10751500	11513600	15544800	16494200	14498500	14520300	10435800	11701400	15975000	17691400	14155800	18327000	19022400	20089200
P9WGU7	lpqW	Probable monoacyl phosphatidylinositol tetramannoside-binding protein LpqW	-0.0467271	0.0333509	0.0316213	0.0459234	34415500	24523900	34204500	29821500	29829600	23571700	39858300	32155900	27044000	35063600	18252700	26333100	27643300	29801800
P9WGU9	lpqY	Trehalose-binding lipoprotein LpqY	-0.0472141	0.265135	0.25927	1.17506	37296000	34847700	40313600	35823500	37291300	36304100	34461200	30544300	30072200	36564500	21586300	35992600	36807900	34147700
P9WQ81	bioA	Adenosylmethionine-8-amino-7-oxononanoate aminotransferase	-0.0480672	0.10921	-1.04372	1.50707	20347600	17054900	19736300	16059900	21274200	19917100	13438900	15668500	10569800	11454200	9492150	7029550	4859370	5127140
P9WJE3	eccE5	ESX-5 secretion system protein EccE5	-0.0482747	0.362242	0.0333513	0.358531	67254200	67157600	65361000	68654500	70137700	66027900	45836800	63960700	62706800	66325900	49393100	66906700	62074400	64173300
P9WMK9	Rv2613c	AP-4-A phosphorylase	-0.0486776	0.000961409	0.041804	0.197733	111985000	100283000	148601000	130918000	106987000	118768000	150230000	116076000	77404100	108898000	76600500	79679800	79956400	71284000
P9WPH3	cdd	Cytidine deaminase	-0.0487647	0.225199	-0.242921	0.490726	4914480	6119260	7162150	6624650	6137680	6182670	11280200	5731540	8014320	5798910	11238000	6772360	8086610	4477970
P9WGU1	pstS1	Phosphate-binding protein PstS 1	-0.0487896	0.0346273	-0.726524	1.60403	432944000	649934000	631458000	675386000	616199000	641822000	622583000	549229000	454381000	631175000	365709000	274609000	368225000	264082000
P9WFS9	valS	Valine--tRNA ligase	-0.0489591	0.291438	0.172072	1.70753	210898000	218101000	234690000	214129000	201332000	201508000	216300000	221185000	160386000	166310000	121978000	180703000	191744000	173562000
P9WMM1	hisH	Imidazole glycerol phosphate synthase subunit HisH	-0.0490165	0.0270919	-0.472693	0.748496	20970900	28347400	36622000	45507800	41656600	38139700	24207200	24659400	30656600	35530700	27530800	24386600	18228900	22091700
P9WN37	glnA2	Glutamine synthetase	-0.0494179	0.18993	-0.171014	0.723919	350510000	322671000	291188000	274792000	319778000	266646000	273410000	322119000	337244000	280756000	327289000	301168000	256506000	290704000
P9WJU3	mmpL9	Probable transport protein MmpL9	-0.0498716	0.0013223	0.258803	0.524496	9434820	8107290	10599300	7795570	7267020	5542970	13493000	9679050	10413000	13285300	7924370	12459000	13130100	12054800
P96831	fadE2	Probable acyl-CoA dehydrogenase FadE2	-0.0503797	0.0337201	0.239862	2.57858	87206400	96159600	95026700	99499300	105678000	90676800	84849700	93948400	102447000	112777000	106640000	127277000	119739000	125929000
P9WGD5	ssb	Single-stranded DNA-binding protein	-0.0507251	0.136131	-0.160921	0.395131	1294260000	1143070000	1563240000	1272240000	971062000	1155140000	1520780000	1322690000	827612000	1166210000	632038000	624618000	874468000	740261000
P9WMD1	Rv1556	Uncharacterized HTH-type transcriptional regulator Rv1556	-0.05116	0.0576093	-0.854179	1.91046	8955510	10280500	8335750	9210940	7039130	10494400	10706200	7012370	11434000	17364800	12447500	9807310	6885710	5944230
Q6MWX1	PPE60	PE family protein PPE60	-0.0514466	0.0128342	0.723184	0.073838	18039000	16772600	50361700	36925400	27141800	20497900	50985800	25897100	9543130	30587900	4076220	12454700	22576800	15754000
P9WQK3	ettA	Energy-dependent translational throttle protein EttA	-0.0516771	0.0183223	0.0556062	0.171296	286608000	303844000	291891000	263565000	271217000	269632000	313805000	286927000	229618000	244617000	209206000	240671000	238641000	218937000
P96810	Rv0133	GCN5-related N-acetyltransferase	-0.0518759	0.0559367	-0.147428	0.00821629	22435500	19278600	34625600	29030000	24270400	25377400	31758400	20592000	27641500	34204800	31570500	32743600	28503700	27547700
O53444	Rv1096	Possible glycosyl hydrolase	-0.0518762	0.327364	-0.402353	1.4762	51667700	57596400	51044000	74250500	44676800	60371000	59780000	45625000	57003900	50091500	46769700	37900400	42137300	30932300
P9WP17	dcd	dCTP deaminase, dUMP-forming	-0.0526378	0.000634889	0.176778	1.01784	65921900	54394400	81187100	78807900	68821600	66428300	74416000	70722800	82809000	86667600	68814300	93603700	83787800	100101000
O53382	nagA	Probable N-acetylglucosamine-6-phosphate deacetylase NagA (GlcNAc 6-P deacetylase)	-0.0530302	0.119414	-0.474701	1.03183	12598300	9621160	13940500	10460500	12688800	8791870	11208800	11017800	16453500	17101100	10517500	11840200	10948900	13289600
P9WK29	Rv1899c	Uncharacterized protein Rv1899c	-0.0530946	0.00779516	0.494419	2.02094	167600000	173236000	144300000	123761000	156069000	130757000	144561000	175214000	113165000	120383000	133221000	169590000	141090000	184234000
O06300	Rv0349	Uncharacterized protein	-0.0531713	0.055852	0.150686	1.0099	18752400	13836900	18190000	16070400	16760800	16259900	11721400	19402400	31623100	31828300	33548100	35332500	33316300	47149400
P9WN57	folE	GTP cyclohydrolase 1	-0.0532313	0.000136853	-0.129563	0.219971	29153100	23779700	50548500	39617600	34323100	31956400	48299500	28507900	36054800	36562500	28225000	43870900	32958000	32387000
I6X4K0	Rv2531c	Probable amino acid decarboxylase	-0.0538392	0.355248	-0.747123	2.03258	70298100	86197000	67671100	81874700	83160600	79957600	40331400	66641000	74095700	74881700	74457200	49204400	42440300	44360900
O07419	Rv0175	Probable conserved Mce associated membrane protein	-0.0540941	0.23304	0.0873938	0.18325	34044700	31412600	31633500	33756200	33912300	32419800	25276100	30563500	23475100	31809200	17918400	27427400	24941100	23108300
P9WHI9	recF	DNA replication and repair protein RecF	-0.0544691	0.0166037	-0.268572	0.464587	14564400	11615800	20246800	20833500	19417700	18783500	13653700	14737900	14168200	14120900	15505900	12850100	11761600	11181100
P9WGB7	metB	Cystathionine gamma-synthase	-0.0545095	0.0163289	-0.187285	0.522998	101159000	122887000	139238000	138668000	130522000	126124000	125733000	123020000	164576000	175793000	125537000	147813000	144540000	135923000
O53667	Rv0245	Possible oxidoreductase	-0.0545166	0.0625985	-0.464336	0.956874	6305920	6137730	14258500	15662000	11566000	10804400	8720580	8997430	12201000	15982500	14021300	8869820	10251200	10162700
P9WNN9	echA8	Probable enoyl-CoA hydratase echA8	-0.0551336	0.0322511	0.357185	0.653208	831332000	766733000	938350000	631086000	740352000	631867000	951395000	797794000	432654000	563738000	335406000	531718000	608707000	554197000
I6YGX2	ponA2	Peptidoglycan glycosyltransferase	-0.0552785	0.132064	-0.36571	2.374	61453200	54752400	63016800	60992400	61322000	62940400	53947700	56520700	56340900	55367000	47322200	42969600	44847800	42280000
P9WID1	pgk	Phosphoglycerate kinase	-0.0556467	0.105436	0.0273667	0.0489986	278924000	255828000	297933000	260945000	265950000	252839000	358425000	253492000	226473000	257251000	219697000	230366000	254063000	230810000
P95198	Rv0390	Conserved protein	-0.0558967	0.0493502	0.218817	0.470282	33215300	43596300	75117300	63898600	53840500	30841300	92528900	49569200	77395300	73408000	59779600	85430700	92873800	82290400
I6Y4A5	Rv0634c	Possible glyoxalase II (Hydroxyacylglutathione hydrolase) (GLX II)	-0.0575222	0.268092	-0.907639	2.8092	37777700	47894300	43096600	47197000	43894900	45336000	28912600	42869400	43411400	52688000	55446800	28073700	33097300	28085700
P9WK41	lprI	Lipoprotein LprI	-0.0575442	0.0237381	1.11827	4.09357	7816680	7978720	6750740	7645100	8802690	7718200	7139000	6086830	6431360	9257710	6086820	13961600	15439600	11352400
O06797	Rv1762c	Uncharacterized protein	-0.0578053	0.671702	0.0218813	0.0757058	32350900	27556600	24694900	24916300	25654600	25646400	24765600	18368100	13669200	14093800	9499240	13878100	14680500	10757700
P9WPV7	atpB	ATP synthase subunit a	-0.057806	0.100244	-0.12601	0.0209901	19726600	22296600	16874000	34487100	24769900	32262000	15602800	13544300	10039700	12080700	6582300	9931110	9200000	8200340
O53623	Rv0078	Probable transcriptional regulatory protein	-0.0578673	0.24013	-0.247457	1.30408	62022600	57573700	73191400	67512400	62717800	61724300	47572000	68788400	54655000	74507200	58059800	40968800	53093100	48908400
O53669	Rv0247c	Probable succinate dehydrogenase [iron-sulfur subunit] (Succinic dehydrogenase)	-0.0580767	0.183445	-0.286241	1.65838	260952000	258314000	235550000	210919000	230494000	212681000	243884000	247887000	222750000	226937000	197925000	184329000	182663000	182366000
P9WN13	Rv3401	Uncharacterized glycosyl hydrolase Rv3401	-0.0582193	0.144118	-0.563643	1.40433	119882000	117938000	111570000	119805000	139158000	107945000	78426700	120395000	113975000	100596000	112360000	91238800	73357800	76021800
P9WQA9	alr	Alanine racemase	-0.0583921	0.0417818	0.141287	0.969517	24043600	22857200	23475500	28232300	26818200	32231800	18816000	17976300	23944000	25969800	26580000	37893600	28641800	24899200
P9WQL5	mkl	Probable ribonucleotide transport ATP-binding protein mkl	-0.0592547	0.37639	-0.446436	3.66648	661705000	792539000	671569000	897125000	773836000	732471000	543699000	672721000	1398070000	1322730000	1331830000	1019820000	854767000	977368000
P72045	Rv3779	Probable conserved transmembrane protein alanine and leucine rich	-0.0593586	0.133552	-0.930301	1.91173	14835200	18000700	24542800	32916700	25149400	24983200	14405000	15845400	38306400	21135100	32894600	17261400	17729700	15467300
P9WF45	whiA	Probable cell division protein WhiA	-0.0599469	0.336598	0.0840647	0.292735	147763000	120119000	126162000	123515000	143552000	118906000	89948900	120609000	113766000	114216000	98416500	124554000	104824000	120592000
P9WH77	nrdZ	Vitamin B12-dependent ribonucleoside-diphosphate reductase	-0.0599747	0.0929067	0.599768	0.365957	47125500	67388400	65551700	87259700	78682200	57373800	48061200	70153100	24930700	28270500	17904900	26116700	38917100	37781800
I6X9J0	fadE8	Probable acyl-CoA dehydrogenase FadE8	-0.060277	0.492635	-0.157797	1.57804	82341100	80122200	80335900	81675100	80758300	75411500	65019300	79970000	87868500	88702400	102621000	83131700	74629400	79512200
I6WZD7	Rv0760c	Conserved protein	-0.060318	0.110425	-0.278206	2.01989	48781100	44588800	48934700	53279300	47740100	54398200	45974500	42562900	67143100	66399900	60747900	54182500	60107100	54754400
O53445	Rv1097c	Probable membrane glycine and proline rich protein	-0.0608654	0.225997	1.56726	1.84586	107536000	81894400	63025300	55202800	57281900	67948500	77147900	70984400	17711100	39503900	6861220	51007700	68304400	52485200
P9WLI1	Rv2219	Uncharacterized protein Rv2219	-0.0608921	0.37665	0.325964	0.959658	130723000	108456000	139216000	106899000	124135000	122505000	84982300	106789000	82886200	98226200	74185800	99588100	103898000	113850000
P9WIJ9	parB	Probable chromosome-partitioning protein ParB	-0.0609093	0.157747	-0.377921	2.33983	137297000	129362000	144068000	134351000	127814000	119666000	144729000	132604000	164727000	189193000	160717000	148624000	120816000	126765000
P9WK25	mez	Putative malate oxidoreductase [NAD]	-0.060986	0.0823761	-0.425672	0.944658	38475000	39425000	39196000	36399300	45150000	35740800	29683400	38715300	32527000	31822100	23732100	23691300	23146300	27004900
I6Y5H3	Rv1049	Probable transcriptional repressor protein	-0.0610104	0.061263	-0.133709	0.069275	3202450	1453650	2644690	1864640	1967000	2120720	2201890	2352760	3060160	4081620	1589530	2789290	2588490	3143000
P9WFP3	Rv1842c	UPF0053 protein Rv1842c	-0.0610271	0.105075	-0.250013	0.479304	17913000	22942000	31934400	26888300	28044500	29712300	16302100	19721900	17951600	17013600	23495500	15095300	15158800	14782400
O06178	Rv1532c	4HBT domain-containing protein	-0.0612154	0.0316312	-1.01587	1.32179	2482590	2163950	4812380	5117880	3347060	3354950	3893450	3636960	2865160	3243450	3344020	1429820	1973060	1603980
I6Y2G3	pgmA	Phosphoglucomutase (alpha-D-glucose-1,6-bisphosphate-dependent)	-0.0616292	0.346065	0.164933	0.825966	29444300	28960400	26696600	31227200	28141900	29147100	20450400	27820400	23978200	26912700	15509700	26525100	27697900	26882300
P9WJB5	fhaB	FHA domain-containing protein FhaB	-0.0616511	0.228712	0.205735	0.439664	152181000	115720000	145270000	127170000	128219000	132824000	135524000	111673000	71078800	93780700	48256200	79998200	87459100	81973300
P9WQJ5	Rv1281c	Uncharacterized ABC transporter ATP-binding protein Rv1281c	-0.0620854	0.433662	0.0417646	0.412935	38645500	40206800	46527700	39792800	43588800	39165100	37464800	33382500	32500200	33190500	28392200	34749800	33454800	33087200
O53407	Rv1059	Conserved protein	-0.0625117	0.108464	-0.227271	0.313672	23010800	30810500	33953900	43911000	32219800	36890800	29798300	25021900	32747000	38167600	22690200	27974100	28528000	26520200
P9WI89	Rv3633	Uncharacterized protein Rv3633	-0.0625724	0.00721764	-0.504146	1.40433	40731200	57048200	44332900	61008000	48404000	57882400	48674000	46355100	84234400	132804000	62459900	63740600	59391800	52978900
P9WMZ9	Rv2181	Polyprenol-phosphate-mannose-dependent alpha-(1-2)-phosphatidylinositol mannoside mannosyltransferase	-0.062583	0.252891	0.966439	2.79184	16570200	18174500	21414600	19588300	20747200	20588400	11463800	15571300	7878970	8813080	3553740	18659700	15395600	15241100
P9WJN7	mrp	Iron-sulfur cluster carrier protein	-0.0629687	0.0478315	-0.0717126	0.137678	111144000	117201000	157386000	158127000	132898000	144254000	128060000	129962000	114888000	132095000	122164000	116891000	116240000	115541000
P71626	Rv2826c	Uncharacterized protein	-0.0634438	0.260495	-0.185638	0.580183	10178600	10049800	18177500	13111300	13230100	10435000	11363300	10924600	19489800	20717600	17383400	17136600	17755400	16465000
P9WQ67	Rv3778c	Uncharacterized protein Rv3778c	-0.0639061	0.221786	-0.172273	0.078232	121248000	117293000	153599000	168452000	123916000	153102000	139022000	104163000	86886100	101958000	77703800	92956000	77106500	76009500
P71791	epiA	GDP-L-fucose synthase	-0.0642878	0.176474	-0.302084	1.40991	40934700	41848900	54971700	57376400	51756800	46247900	46353000	41239400	54984100	55995400	50708000	44596500	45998400	42864500
O53360	pmmB	Probable phosphomannomutase PmmB (Phosphomannose mutase)	-0.0648752	0.101175	-0.0518138	0.0953051	11802600	15003100	16371400	17020200	16475500	17533000	9983160	13519400	9411830	8084800	6455830	7799590	8187270	7456000
P9WI81	pknB	Serine/threonine-protein kinase PknB	-0.0649864	0.185958	-0.208578	0.701052	42242000	42416500	51077300	54296100	49369400	43397100	43735100	45640700	45452600	45380700	37356400	39491700	37168400	39272000
Q50631;Q10896	car	Carboxylic acid reductase	-0.0653958	0.408527	-0.513477	3.31559	56773900	53036100	67872200	64956100	59789100	58326100	58009200	48329600	73213600	67689100	69982500	54075600	46470000	49025000
O33271	Rv1742	Uncharacterized protein	-0.0654662	0.220142	0.0883331	0.563913	15101700	14252800	18791000	19057600	17141700	16947200	12470200	15441900	19302800	20484300	13723500	20521600	19225600	21591000
P9WNR9	Rv3716c	Nucleoid-associated protein Rv3716c	-0.066088	0.0551602	-0.41472	0.287036	396569000	498721000	561874000	398961000	421830000	435658000	699093000	364600000	154590000	253311000	113382000	115968000	149105000	74721400
O53468	higB2	Putative toxin HigB2	-0.0667068	0.0121799	-0.827818	1.2051	5342480	5579640	7806710	6738180	5330790	4961060	8466060	6430450	8164070	9203210	4200370	4599480	6108280	3811300
P9WHM5	purN	Phosphoribosylglycinamide formyltransferase	-0.0667724	0.467707	-0.0438927	0.11402	74115900	69550500	81509500	65278200	75900400	70243200	46865900	66925400	85352800	81003500	85290200	82734400	77503000	85490700
Q50681	lipM	Probable carboxylic ester hydrolase LipM	-0.0668965	0.209464	-0.988157	4.43142	86889300	85550600	112364000	111140000	110102000	102880000	68785200	86176500	152686000	143013000	162668000	85232200	76290200	76972300
I6XF52	Rv2721c	Possible conserved transmembrane alanine and glycine rich protein	-0.0669577	0.345418	-0.644217	2.67009	166584000	177658000	190217000	171684000	157883000	126676000	185130000	175616000	191090000	204639000	148505000	122267000	129982000	112943000
O06563	typA	50S ribosomal subunit assembly factor BipA	-0.0670368	0.206023	-0.0490316	0.122861	26086600	26475800	26209100	25878900	29945100	26477600	18999600	23443700	19126100	21082400	16186700	19037700	18487000	15703400
O06803	Rv1770	Conserved protein	-0.0673165	0.300826	0.0520711	0.0494951	72972000	78924100	82196000	69005800	79272800	72316700	72654700	63992000	74713900	84502000	72994200	78250500	75732700	77459800
O05784	agpS	Possible alkyldihydroxyacetonephosphate synthase AgpS (Alkyl-DHAP synthase) (Alkylglycerone-phosphate synthase)	-0.0675918	0.204598	0.281747	1.10589	26964300	23656200	32875700	29060900	31382900	23333800	19259800	30127100	27113200	30907500	22583900	32425600	32960600	35086700
I6XW93	Rv0762c	Uncharacterized protein	-0.0676884	0.059036	-0.847187	2.67056	1464620	2358670	4210370	3229490	2845830	2745940	2576520	2586090	4653050	3655870	3627900	1879970	2057480	2032180
P9WGZ9	rnj	Ribonuclease J	-0.0679609	0.109767	0.371021	1.26995	61706800	74335100	82237900	77136500	79645200	73939900	60350600	70561800	41643000	43452500	43913400	66044300	41661500	56195700
P9WNX1	folA	Dihydrofolate reductase	-0.0688707	0.0817835	-0.517962	2.04813	13980600	13140300	20785200	20694200	18476600	17780000	14353100	15278400	23914800	23122100	20020200	16147500	17715100	13692600
I6Y1P2	Rv2778c	Conserved protein	-0.0708571	0.0692384	-0.780105	3.02879	150241000	133142000	167593000	159600000	133987000	139427000	201081000	155564000	185814000	208216000	151022000	88723200	118328000	108204000
P71658	mihF	Putative integration host factor MihF	-0.0716709	0.118262	-0.846871	0.899917	9918440000	7851000000	10999900000	6834130000	6522930000	7622060000	15414600000	9286190000	6945150000	8495380000	5110530000	3275740000	4252700000	3861430000
P9WQ29	Rv1320c	Uncharacterized protein Rv1320c	-0.071672	0.00653337	-0.606159	2.15853	21415900	27202200	27847400	29223100	31756400	25106100	20945500	27275500	52582000	44139100	30157300	27552600	29602800	28996900
P9WK95	leuD	3-isopropylmalate dehydratase small subunit	-0.0722969	0.00326967	-1.11719	2.82557	57659800	59087700	120056000	117333000	70170700	97462800	117326000	70334900	137524000	147207000	150655000	65424700	77087100	67861000
I6Y1Q2	sirR	Probable transcriptional repressor SirR	-0.0723104	0.410176	-0.302798	2.05986	35167800	33944800	40074000	45518900	37461600	38068900	29752800	34101900	46705600	39276100	37011000	31840300	32411000	30251300
O69652	Rv3684	Probable lyase	-0.0724482	0.18187	-0.417757	2.69479	169785000	199146000	194353000	178269000	207245000	164031000	142885000	190341000	242868000	243061000	235236000	191151000	147897000	181808000
O53718	Rv0383c	Possible conserved secreted protein	-0.0725372	0.431944	0.374799	1.99219	312200000	281750000	311131000	281965000	299478000	277422000	219700000	286591000	183999000	211616000	132930000	238584000	237219000	273379000
P9WNA9	eccC3	ESX-3 secretion system protein EccC3	-0.073003	0.465333	-0.177541	0.62264	243144000	224163000	267385000	266575000	250429000	255021000	167303000	234139000	204952000	198383000	187046000	175412000	170098000	175991000
O33268	Rv0338c	Probable iron-sulfur-binding reductase	-0.0730759	0.442429	-0.337272	3.32558	86494400	89190000	99419600	107795000	94799700	94886900	84494300	79852300	131262000	117303000	118382000	93703700	92332700	97486500
O08343	tatD	Uncharacterized metal-dependent hydrolase TatD	-0.0731112	0.230499	-0.816727	2.08268	9651660	11495900	14500700	17492100	14607800	13898000	8100690	10814000	16046400	18164600	14745900	10576300	9110000	9046910
P9WFU3	pheS	Phenylalanine--tRNA ligase alpha subunit	-0.0731293	0.144972	-0.0142212	0.0958938	90051300	77703900	90155500	79478500	78783000	82367600	77637600	87382500	74768500	86406700	64031800	68805400	74035100	81651800
I6X654	fadE22	Probable acyl-CoA dehydrogenase FadE22	-0.0733306	0.0104418	0.430886	1.59678	18460100	23428500	26084500	30095100	30827300	26434500	19588200	20624700	22777900	24899400	22354300	30706000	29690800	33306300
P9WNQ5	eccD2	ESX-2 secretion system protein eccD2	-0.0733831	0.100584	0.111155	0.0939441	24763800	26426400	15437200	12356200	19053000	19154300	13197000	22516700	11257600	7902340	7373890	8535260	7008370	9748430
L7N650	pcd	Aldehyde dehydrogenase (NAD(+))	-0.0734572	0.23304	0.376363	0.897869	41121200	38774300	36595200	33704800	35611200	37005400	27566800	36016800	27957300	41074000	16084900	36290400	33603900	39446400
O53564	Rv3519	Uncharacterized protein	-0.0738754	0.0940111	-0.0750691	0.119177	146456000	133685000	235146000	211294000	170629000	204010000	169263000	150584000	177550000	203118000	185254000	175861000	185836000	172816000
P96857	Rv3575c	Transcriptional regulatory protein (Probably LacI-family)	-0.0744045	0.305032	-0.132329	1.22943	68713700	60590500	73171600	57193100	63141300	66247900	59663300	54356600	73963600	67322300	62855600	61788000	54762500	61422000
P9WG81	folD	Bifunctional protein FolD	-0.0750886	0.572086	0.119972	0.438504	94010300	100196000	110776000	131137000	108145000	97684300	71685100	102588000	101783000	107347000	96349800	115247000	105419000	110609000
P9WMT9	greA	Transcription elongation factor GreA	-0.0754251	0.0626229	-0.302847	0.11402	168690000	182406000	111928000	91959900	127966000	90006900	138358000	174539000	79487600	81036300	42889100	56964800	70766500	64436700
O53699	stf0	Trehalose 2-sulfotransferase	-0.0755669	0.095043	0.236928	0.160889	77355100	74181700	60101800	56895100	65454800	61976100	56908300	73391100	47668400	70341000	38637400	56176300	56736900	49485000
I6YC99	mce4A	Mce-family protein Mce4A	-0.0760616	0.0777958	0.0272245	0.0459234	14179700	12401900	16354100	17333500	16194200	16670000	12668400	12771500	19622300	22484600	16640400	19996100	20280300	19084200
P96845	fadE32	Probable acyl-CoA dehydrogenase FadE32	-0.0765762	0.460421	0.103933	0.77421	7033430	7510330	7394350	7587060	7311160	7310980	6823210	5695880	6265950	6557600	7752420	7883440	7047450	6961680
O53532	Rv2258c	Uncharacterized S-adenosylmethionine-dependent methyltransferase Rv2258c	-0.0766274	0.121845	-0.27097	0.873803	152388000	191181000	212238000	209297000	194404000	189518000	166062000	190244000	123689000	154728000	132541000	104893000	121234000	109845000
O53507	idsA2	(2E,6E)-farnesyl diphosphate synthase	-0.0766403	0.121845	0.18293	0.396242	31709100	27369400	37306700	31180600	30917000	25138300	36360000	28719000	23492600	32164700	17070100	26635200	29956100	26668500
P9WGX3	Rv1407	Putative methyltransferase Rv1407	-0.0770606	0.0310727	0.0474446	0.152897	7366210	7731420	12782600	12083100	9592810	9191100	12410600	8037370	14010200	14131800	13185500	14478600	15167800	13767300
P9WNW5	disA	DNA integrity scanning protein DisA	-0.0775671	0.253673	0.195822	0.27648	18194200	16363300	24137900	26350100	21824300	21120400	15868900	18995800	10467300	11308800	8316770	11989000	12553300	10653500
O53149	Rv1458c	Probable unidentified antibiotic-transport ATP-binding protein ABC transporter	-0.0777297	0.286281	-0.258267	0.498	4517260	4805400	10792100	7745410	5948530	5943960	6163270	4982790	8400360	7155080	10856300	7023470	8022310	6560960
I6Y4C4	Rv3707c	DUF4185 domain-containing protein	-0.0778735	0.0576093	0.905877	2.97491	5044000	2387290	4893950	4968680	4393900	3617560	4986640	4950480	3492270	5084080	3548310	7667700	6648410	6509520
I6X5K1	glnA4	Probable glutamine synthetase GlnA4 (Glutamine synthase) (GS-II)	-0.0780623	0.271245	-0.320539	0.428293	44316100	43436400	35974200	47059500	45126400	45286300	23073800	38004100	54069800	48336700	46226000	51370700	38156000	38706600
O50397	Rv3368c	Possible oxidoreductase	-0.0784302	0.0780507	-1.14929	5.98312	213722000	238898000	244505000	251517000	254991000	226989000	230836000	218408000	277331000	226360000	242923000	102114000	109521000	115219000
P9WHT9	prcB	Proteasome subunit beta	-0.0788154	0.403723	0.0854415	0.22012	272471000	271870000	308628000	266765000	258009000	257392000	293122000	252966000	175313000	199530000	184438000	181094000	207987000	195691000
P9WNC3	fpg1	Formamidopyrimidine-DNA glycosylase 1	-0.0789994	0.360136	0.0774287	0.379055	9316990	7012320	10826000	8088720	9136400	8636690	5111240	7841540	8510050	8435540	6862270	9728220	7953490	8900640
P9WKK1	infB	Translation initiation factor IF-2	-0.0790149	0.656095	-0.150455	0.621358	244659000	251500000	227058000	231154000	221596000	245023000	190056000	228858000	158386000	164100000	161581000	145579000	140063000	154935000
P9WK51	lprD	Putative lipoprotein LprD	-0.0790572	0.119439	0.443121	1.99324	2127560	1993480	1880530	2291880	2125050	1776240	1574250	2470450	1720270	1890130	1564460	2485680	2083330	2338780
P9WQ19	treS	Trehalose synthase/amylase TreS	-0.0792939	0.206023	-0.0138041	0.0409035	26977700	28047400	25452800	28993300	27580900	24501500	21424300	29685800	25375900	22945300	16651200	22277400	22726800	24357600
P9WPU5	atpD	ATP synthase subunit beta	-0.0793338	0.410753	-0.0318406	0.00721893	1787590000	2123560000	1590470000	1702340000	1614370000	1623060000	1692110000	1680140000	1233710000	1443150000	925330000	1206780000	1286300000	1150150000
P9WL71	Rv2598	Uncharacterized protein Rv2598	-0.0793835	0.0423585	-1.36007	5.07103	1353690	943327	1395760	1702260	1348670	1253580	1017500	1508410	5839730	6242930	4434750	2683270	1957030	2274940
O05307	fadD6	Medium/long-chain-fatty-acid--CoA ligase FadD6	-0.0793882	0.177666	-0.265187	1.0288	89087700	94750400	126043000	114515000	107416000	115398000	87317100	90645100	120714000	123545000	101962000	100858000	89669200	100445000
P9WQH5	accD6	Biotin-dependent acetyl-/propionyl-coenzyme A carboxylase beta6 subunit	-0.0798093	0.314672	-0.846669	5.0237	612875000	518746000	593368000	478657000	540712000	526778000	487872000	525485000	649247000	571431000	674409000	375217000	361025000	353807000
P9WHW1	ppiB	Probable peptidyl-prolyl cis-trans isomerase B	-0.0798282	0.15954	-1.27658	2.83003	70249500	73154600	144387000	159332000	91698400	114133000	120910000	70318500	158967000	200519000	184631000	76210800	87464400	69077500
P9WNW9	hisD	Histidinol dehydrogenase	-0.0804635	0.491742	-0.190446	1.18231	44862800	44182300	49328500	44501900	42042600	42474400	30576700	46548200	45054500	33702100	34281300	29362900	35202100	30041900
O07416	mce1D	Mce-family protein Mce1D	-0.0807578	0.0828805	-0.685231	2.59366	131560000	153515000	191935000	192044000	159330000	153016000	213365000	167314000	175601000	218896000	194420000	113899000	120911000	122104000
O69670	egtC	Gamma-glutamyl-hercynylcysteine sulfoxide hydrolase	-0.081123	0.223516	-0.174933	0.731861	12625700	10875700	18165000	15136600	14237400	11136000	12081400	14162900	18782500	20705300	14836200	14446800	16869000	16637700
P9WK01	Rv3342	Uncharacterized methyltransferase Rv3342	-0.0815508	0.129506	-0.513277	0.988878	35013300	34927100	54419200	49461000	40473400	39358300	51799800	31256900	37699400	49577800	46139400	31567000	32326600	32868700
P9WJM7	mshD	Mycothiol acetyltransferase	-0.0816549	0.563634	-0.532164	3.35031	42197400	44448000	50575800	44575700	41022600	45873400	43102400	35721900	43239300	49524200	39893500	29900700	30079400	28974200
P9WLZ3	Rv1367c	Uncharacterized protein Rv1367c	-0.0817284	0.124753	0.625589	1.9085	17779800	20981000	32260600	28288100	25942800	22005100	20717900	24550500	22662100	29550000	20395300	35121100	34964000	30974400
O06194	Rv2619c	Conserved protein	-0.0844638	0.0346273	1.59473	1.07548	9249770	5709680	7920680	3174060	6102220	5766050	8309270	6753050	1307800	3393840	1227400	3585190	7745590	3950050
A0A0N9DS52;A0A0N9DRZ0	katG	Catalase-peroxidase	-0.0848886	0.282815	-0.665586	0.306513	17018500	13227700	16046100	38661800	15587600	19452300	NA	13387700	7201200	8961340	16948700	5649520	6480680	5430540
P9WP31	ddl	D-alanine--D-alanine ligase	-0.0850462	0.382137	-0.135604	0.389285	65637000	55314100	57403600	49040200	53766200	52498900	45867300	57607600	45339900	48795700	36841900	41272400	36673900	41822100
P95087	Rv3071	Uncharacterized protein	-0.085245	0.419084	-0.441656	3.48068	14539000	14178800	13826800	14835900	13941800	13490600	10247100	13579500	27684200	26599200	22572700	19584700	20104300	17300100
P9WGT1	fabG3	3-alpha-(or 20-beta)-hydroxysteroid dehydrogenase	-0.0856228	0.0374804	0.262169	1.18835	119795000	93505000	113945000	119315000	129710000	118027000	101792000	91402300	90083800	99857300	91049600	108788000	109194000	119753000
P9WIL9	pafC	Protein PafC	-0.0856459	0.557185	-0.231006	1.60154	72807400	74369400	77480100	70164400	74932800	66615900	59939800	72078000	60775300	64324400	72817900	54872300	54807000	54751300
P9WNU9;D9HNS7	dop	Pup deamidase/depupylase	-0.085881	0.60831	-0.141742	0.446817	111070000	152690000	109254000	131961000	120616000	122181000	80542800	108370000	119158000	115671000	109439000	109146000	90473000	104847000
I6WZG6	cfp29	29 kDa antigen CFP29	-0.086156	0.51699	-0.625943	3.2449	104324000	116857000	108792000	133917000	111651000	100917000	90448500	118839000	107103000	119890000	113191000	73347300	76871000	70666500
P9WPJ7	mtcA1	Beta-carbonic anhydrase 1	-0.0874769	0.467177	-0.736438	3.41813	271680000	291857000	254852000	279170000	280465000	240306000	202969000	278136000	223410000	237621000	195861000	105850000	134095000	139091000
P9WPK3	carB	Carbamoyl-phosphate synthase large chain	-0.0895902	0.414314	-0.119821	0.752626	50277600	49950200	50218400	50626600	54160500	45963400	35976000	48481700	57413100	54082600	49426400	50769200	45542000	49772300
P9WM39	Rv1288	Esterase Rv1288	-0.0897264	0.367881	-0.22585	0.224587	13376000	19962000	17579200	26498800	19372700	19478700	11194100	15904800	10791600	11042600	10891400	9313140	8660310	9524500
P9WHC3	rplU	50S ribosomal protein L21	-0.0898023	0.264269	-0.308988	0.342356	324005000	269396000	461062000	390893000	345413000	375788000	326342000	256759000	127666000	203005000	103465000	103053000	118361000	90951700
O53203	gdh	NAD-specific glutamate dehydrogenase	-0.0898439	0.374695	-0.0815999	0.0138568	203069000	225050000	237339000	260486000	250834000	236181000	137376000	198291000	210408000	205452000	181415000	214048000	180428000	194154000
O53422	fadA3	Probable beta-ketoacyl CoA thiolase FadA3	-0.0901223	0.367881	-0.295586	1.56022	436520000	437763000	413284000	432844000	428389000	388329000	372060000	440977000	387653000	390137000	308163000	307371000	320084000	315837000
P9WFC9	Rv1636	Universal stress protein Rv1636	-0.0902003	0.319015	-0.912609	3.49964	1042440000	1022430000	1165930000	963711000	842255000	905993000	1148800000	1033730000	863486000	751584000	836561000	434715000	508783000	444401000
P9WQE5	ppsB	Phenolphthiocerol/phthiocerol polyketide synthase subunit B	-0.0902298	0.403723	0.820241	3.28797	180116000	161456000	191285000	170372000	174714000	154525000	127886000	184740000	82843200	89193500	112840000	157489000	176345000	148592000
O53611	icd2	Isocitrate dehydrogenase [NADP]	-0.0906373	0.718355	-0.265353	0.846538	325322000	341220000	325368000	354564000	332004000	323735000	203151000	302263000	351250000	334806000	323661000	316513000	271855000	278557000
O05859	Rv3207c	Conserved protein	-0.0909545	0.23304	0.414363	1.889	32742200	34943800	35504600	36198700	36381300	35158700	26304600	30985400	26631000	34603300	17102200	38688600	35112300	35491400
O07243	Rv0316	Possible muconolactone isomerase	-0.0909597	0.196753	-0.452824	0.606167	56594800	48694900	42927300	36063600	38560400	39663300	83880100	46360600	41250200	40171100	40292700	27420300	30422400	29438300
I6Y4U9	Rv0799c	Conserved protein	-0.0912992	0.585478	-0.650774	3.83122	35761300	37850600	46475100	33828700	37504800	38542100	25059500	31593000	54628800	55496400	58835200	35347800	31549200	36810400
P96816	Rv0139	Possible oxidoreductase	-0.0917312	0.239942	-0.176311	0.247681	61470600	49668500	48459900	41390900	50878800	44330300	41824900	47753000	70404300	70778300	54742000	62305200	57332700	70177100
P9WPS3	ctpV	Probable copper-exporting P-type ATPase V	-0.0918579	0.432506	0.28624	0.705366	35535000	40201600	40962200	46612700	41904400	36311000	29049400	39846100	25566200	29956600	20068100	28919000	31176900	31633600
P9WJN1	mca	Mycothiol S-conjugate amidase	-0.0921369	0.0398786	-0.00755411	0.194677	27483100	36514100	37716700	39263800	34001300	36065200	33111000	35637000	48563900	42279200	37362300	41003000	45551300	42058400
P9WKT9	Rv0499	Uncharacterized protein Rv0499	-0.0922664	0.00326967	-1.07968	4.33795	4447750	3838260	5566770	5728130	4552390	4841710	6257510	3883200	9811340	7791690	10321600	4322110	4919220	4642070
L7N693	PE12	PE family protein PE12	-0.0925261	0.391623	-0.23704	0.0308263	3782340	9521550	4714890	4254240	5615120	2866800	5091850	3320110	2524490	2680880	1697830	2022420	2717850	2141990
P9WHV7	ppnK	NAD kinase	-0.0926351	0.29192	0.229338	1.23429	47561700	54424200	58113300	61950100	56361500	56406600	44354600	49177100	45854000	54011700	39271900	58840500	53754500	51987500
P9WMI9	cmtR	HTH-type transcriptional regulator CmtR	-0.0926419	0.386628	-0.730728	5.15248	12608800	9619540	11236900	9333070	8667180	9340250	10970500	10219000	18070700	18017200	18499800	10889400	10261500	12373200
I6YDK7	accD1	Biotin-dependent 3-methylcrotonyl-coenzyme A carboxylase beta1 subunit	-0.0927266	0.570138	-0.0139847	0.0983964	12459500	15503800	13226000	14158200	13143400	13464500	7774770	12536100	16140400	18208500	13928200	17420500	15414600	15984700
O07430	bglS	Probable beta-glucosidase BglS (Gentiobiase) (Cellobiase) (Beta-D-glucoside glucohydrolase)	-0.0929898	0.113755	-0.0901831	4.53695e-05	23120100	24562300	42106200	43218300	35074300	34027100	26448500	28479800	34856800	37051800	23408400	31994600	33437500	32744600
P9WQA5	Rv2971	Uncharacterized oxidoreductase Rv2971	-0.0930663	0.0725055	0.101025	0.496813	571885000	531617000	584007000	511211000	520014000	494390000	632178000	514550000	397957000	433443000	360900000	426823000	411050000	472173000
O53577	fadE35	Probable acyl-CoA dehydrogenase FadE35	-0.0931396	0.296042	-0.216339	0.442876	40902400	35044000	53413100	44090100	39859400	41944200	39819400	37437900	45554500	47847000	34513900	39210900	40393300	38104300
L0TCG5	sigJ	ECF RNA polymerase sigma factor SigJ	-0.0932259	0.15954	-1.08363	1.74956	3938130	5254400	10802800	12541300	6725970	8461110	8326440	4968050	9131130	10647200	9701490	4577560	4800870	3744280
[truncated: 1,031 more rows]

## Sheet: All_Identified_proteins
Protein.Ids	Genes	First.Protein.Description	DMSO_16h_LFQ_intensity_rep_1	DMSO_16h_LFQ_intensity_rep_2	DMSO_16h_LFQ_intensity_rep_3	DMSO_16h_LFQ_intensity_rep_4			BTZ_16h_LFQ_intensity_rep_1	BTZ_16h_LFQ_intensity_rep_2	DMSO_48h_LFQ_intensity_rep_1	DMSO_48h_LFQ_intensity_rep_2	DMSO_48h_LFQ_intensity_rep_3	BTZ_48h_LFQ_intensity_rep_1	BTZ_48h_LFQ_intensity_rep_2	BTZ_48h_LFQ_intensity_rep_3
[truncated: 3,056 more rows]
