# Supplementary material for: ClpC1-targeting peptide natural products differentially dysregulate the proteome of Mycobacterium tuberculosis
Source: Nat Commun. 2026 Jan 29;17:1725. doi: 10.1038/s41467-026-68423-2 (PMC12913811; doi:10.1038/s41467-026-68423-2)
Supplement: Supplementary file 7 — Supp Data 5 [file 41467_2026_68423_MOESM7_ESM.xlsx]

## Sheet: deseq2_results
gene	baseMean	log2FoldChange	lfcSE	stat	pvalue	padj
gene-Rv3188	4967.72	4.47814	0.140093	32.0238	5.08732e-225	1.95964e-221
gene-Rv2108	18188.9	6.25544	0.21202	29.5704	3.59286e-192	6.91985e-189
gene-Rv2107	8888.78	7.68264	0.303942	25.3368	1.25766e-141	1.61484e-138
gene-Rv1057	7661.04	4.25175	0.169029	25.2313	1.81874e-140	1.75145e-137
gene-Rv0244c	19031.5	3.01558	0.124674	24.2362	9.23699e-130	7.11618e-127
gene-Rv1088	1206.31	5.61356	0.235585	23.9093	2.45236e-126	1.57441e-123
gene-Rv3839	1899.89	2.44607	0.103577	23.694	4.15883e-124	2.28855e-121
gene-Rv3189	7672.02	3.87056	0.183449	21.1861	1.28405e-99	6.18271e-97
gene-Rv3406	4851.46	2.76911	0.141181	19.7096	1.78245e-86	7.62887e-84
gene-Rv1067c	854.563	5.0452	0.258983	19.5806	2.26306e-85	8.71731e-83
gene-Rv2381c	6120.08	1.87496	0.0962892	19.5647	3.09204e-85	1.08278e-82
gene-Rv2729c	4457.79	2.22155	0.114347	19.5057	9.8266e-85	3.15434e-82
gene-Rv0136	4213.7	2.33095	0.121108	19.343	2.33635e-83	6.92278e-81
gene-Rv2123	1823.54	2.66566	0.149537	17.9297	6.91278e-72	1.902e-69
gene-Rv0626	1595.33	2.26154	0.130002	17.5028	1.36405e-68	3.50289e-66
gene-Rv0193c	4039.25	2.78228	0.168853	16.5929	7.8502e-62	1.88994e-59
gene-Rv3197A	740.461	3.84914	0.238666	16.2471	2.34272e-59	5.08324e-57
gene-Rv1800	3640.66	2.4525	0.152049	16.2462	2.37535e-59	5.08324e-57
gene-Rv3597c	5196.58	3.01179	0.189678	15.9989	1.29958e-57	2.63472e-55
gene-Rv0194	1039.72	1.94215	0.123045	15.8991	6.42756e-57	1.23795e-54
gene-Rv1799	287.131	4.51405	0.293013	15.5311	2.13826e-54	3.92217e-52
gene-Rv1990c	7446.3	3.63007	0.238294	15.3591	3.08039e-53	5.39348e-51
gene-Rv1356c	561.238	3.86252	0.254543	15.3013	7.489e-53	1.25425e-50
gene-Rv2380c	10509	1.5301	0.104765	14.7206	4.75146e-49	7.62609e-47
gene-Rv0627	1305.42	2.33874	0.161792	14.5845	3.52439e-48	5.43038e-46
gene-Rv2383c	10042.3	1.62706	0.114183	14.3714	7.82502e-47	1.15931e-44
gene-Rv3139	44218.8	1.80436	0.12752	14.2384	5.2943e-46	7.28345e-44
gene-Rv1856c	3532.84	1.14593	0.0811172	14.2385	5.28614e-46	7.28345e-44
gene-Rv1989c	6954.81	2.90318	0.208146	14.0831	4.82461e-45	6.40842e-43
gene-Rv2276	1895.57	-1.0346	0.0744394	-14.0095	1.36422e-44	1.75166e-42
gene-Rv1665	4420.44	1.7873	0.128883	13.9897	1.8016e-44	2.23863e-42
gene-Rv3873	12802.8	1.39972	0.101193	13.9534	3.00093e-44	3.61238e-42
gene-Rv0123	596.955	1.88369	0.137588	13.8242	1.82109e-43	2.1257e-41
gene-Rv2382c	2682.23	1.79548	0.131532	13.7817	3.28523e-43	3.72198e-41
gene-Rv1507A	299.045	4.44365	0.326117	13.7681	3.96662e-43	4.36555e-41
gene-Rv3049c	27127.4	1.42732	0.104726	13.7535	4.85265e-43	5.19233e-41
gene-Rv0467	14740.9	2.51582	0.186831	13.642	2.25431e-42	2.34692e-40
gene-Rv0885	22348.9	1.70673	0.127528	13.4747	2.205e-41	2.23517e-39
gene-Rv3888c	12325.4	1.8943	0.141778	13.4375	3.64581e-41	3.60094e-39
gene-Rv1115	1041.24	2.09539	0.158415	13.3672	9.4049e-41	9.05692e-39
gene-Rv3862c	682.379	2.74174	0.207999	13.3251	1.65482e-40	1.55472e-38
gene-Rv3140	49293.1	1.25876	0.0956829	13.2694	3.48335e-40	3.19473e-38
gene-Rv3892c	826.769	2.41223	0.184905	13.1891	1.01439e-39	9.08709e-38
gene-Rv3881c	26504	1.34023	0.103124	13.1257	2.3467e-39	2.05443e-37
gene-Rv3382c	3753.48	2.30858	0.179292	13.0203	9.38109e-39	8.03021e-37
gene-Rv2021c	3559.12	1.91653	0.148867	13.0136	1.02414e-38	8.57607e-37
gene-Rv1038c	1463.59	3.77854	0.306037	12.4998	7.48623e-36	6.13552e-34
gene-Rv2379c	6610.26	1.44928	0.117859	12.4289	1.82085e-35	1.46124e-33
gene-Rv2378c	1606.11	1.44839	0.118284	12.3841	3.18515e-35	2.50392e-33
gene-Rv3383c	7826.49	2.97982	0.247092	12.2389	1.92736e-34	1.48484e-32
gene-Rv1677	1781.07	-1.03889	0.0859492	-12.2149	2.58756e-34	1.95437e-32
gene-Rv3612c	3436.86	1.08572	0.0904107	12.1359	6.81539e-34	5.04863e-32
gene-Rv3385c	2916.22	1.76106	0.149018	11.9665	5.32041e-33	3.86683e-31
gene-Rv0243	26911.9	1.59426	0.136025	11.8679	1.73757e-32	1.23946e-30
gene-Rv0711	18523.5	1.12625	0.0964109	11.8096	3.48209e-32	2.43873e-30
gene-Rv3879c	34423.3	1.3342	0.118331	11.3948	4.4368e-30	3.05188e-28
gene-Rv2492	3706.61	4.62173	0.41203	11.3918	4.59185e-30	3.10312e-28
gene-Rv3416	6972.41	2.40718	0.215244	11.3585	6.72679e-30	4.46751e-28
gene-Rv1767	488.629	1.661	0.148339	11.3555	6.96541e-30	4.54758e-28
gene-Rv0242c	13895.9	1.21363	0.108253	11.3539	7.09397e-30	4.55433e-28
gene-Rv3269	26178	1.20251	0.107511	11.32	1.04461e-29	6.59648e-28
gene-Rv1791	1885.82	1.40588	0.127116	11.2123	3.54931e-29	2.20515e-27
gene-Rv0188	4702.85	1.3953	0.126385	11.1924	4.44149e-29	2.71565e-27
gene-Rv1088a	130.352	2.90255	0.265428	11.1109	1.10992e-28	6.68035e-27
gene-Rv0770	1839.09	1.30525	0.119477	11.076	1.63986e-28	9.71807e-27
gene-Rv0251c	10817.8	1.55472	0.143392	11.0613	1.9317e-28	1.11058e-26
gene-Rv2710	69670.7	1.21445	0.111296	11.0617	1.92496e-28	1.11058e-26
gene-Rv1130	17066.7	1.60601	0.147416	11.0508	2.17341e-28	1.23117e-26
gene-Rv3887c	4968.32	1.54813	0.143694	10.932	8.10291e-28	4.52354e-26
gene-Rv1386	2833.66	-1.39151	0.129262	-10.9153	9.73656e-28	5.35789e-26
gene-Rv3343c	20057.3	2.21695	0.208522	10.8276	2.54672e-27	1.38168e-25
gene-Rv0405	13913.9	1.78364	0.168919	10.7345	7.00821e-27	3.74939e-25
gene-Rv0367c	1709.78	1.62989	0.155169	10.6695	1.41318e-26	7.45695e-25
gene-Rv0115	2996.49	1.71416	0.163483	10.6548	1.65656e-26	8.60023e-25
gene-Rv1582c	2067.98	-1.00736	0.0958698	-10.6538	1.6745e-26	8.60023e-25
gene-Rv2022c	3243.44	2.00982	0.193355	10.5777	3.77929e-26	1.9155e-24
gene-Rv3875	32490.7	1.51473	0.146031	10.5425	5.50192e-26	2.75239e-24
gene-Rv1361c	4560.09	1.0194	0.0982772	10.5155	7.33102e-26	3.62039e-24
gene-Rv3029c	18827.4	1.08284	0.104475	10.5138	7.46014e-26	3.63753e-24
gene-Rv0886	8389.42	1.27164	0.123935	10.4179	2.05537e-25	9.89658e-24
gene-Rv0771	781.032	1.30938	0.127843	10.4033	2.39446e-25	1.1387e-23
gene-Rv2744c	17095.9	0.907288	0.0889934	10.3959	2.58929e-25	1.21634e-23
gene-Rv3159c	9728.43	-0.949863	0.0927816	-10.3821	2.99182e-25	1.38849e-23
gene-Rv0122	872.888	2.34968	0.231189	10.3469	4.32232e-25	1.98209e-23
gene-Rv0508	522.212	1.45041	0.142633	10.3373	4.77896e-25	2.16571e-23
gene-Rv1140	1697.65	-1.11581	0.109735	-10.3238	5.50252e-25	2.46462e-23
gene-Rv2275	1783.45	-0.988961	0.0985369	-10.1848	2.3182e-24	1.0264e-22
gene-Rv2494	1282.03	1.3459	0.134646	10.1634	2.88838e-24	1.26432e-22
gene-Rv0241c	8174.04	1.20538	0.121103	10.1141	4.78387e-24	2.0705e-22
gene-Rv1388	5791.21	1.19098	0.119706	10.1098	4.99767e-24	2.139e-22
gene-Rv0449c	1327.35	0.931675	0.096255	9.82594	8.70582e-23	3.68515e-21
gene-Rv3872	3193.3	1.43969	0.149338	9.818	9.41913e-23	3.94375e-21
gene-Rv2596	1517.61	1.36516	0.141721	9.80639	1.05681e-22	4.37722e-21
gene-Rv0114	2589.07	1.96602	0.205556	9.75408	1.77204e-22	7.2616e-21
gene-Rv2780	15518.5	1.03136	0.107048	9.73014	2.24278e-22	9.0939e-21
gene-Rv2524c	124425	-1.8502	0.193385	-9.72646	2.32551e-22	9.33109e-21
gene-Rv0849	4286.85	-1.33648	0.140986	-9.65912	4.49712e-22	1.78587e-20
gene-Rv3621c	558.721	1.97864	0.209858	9.62214	6.44732e-22	2.53419e-20
gene-Rv2602	1335.95	1.3808	0.14644	9.60634	7.51729e-22	2.92491e-20
gene-Rv3616c	86093.7	0.986031	0.104581	9.58489	9.25586e-22	3.56536e-20
gene-Rv2271	1137.82	-1.14868	0.123192	-9.49728	2.15449e-21	8.21692e-20
gene-Rv2358	1821.86	1.30693	0.140554	9.47707	2.61534e-21	9.87676e-20
gene-Rv0366c	775.484	1.12864	0.121459	9.46162	3.032e-21	1.13391e-19
gene-Rv1245c	2463.11	0.9404	0.101171	9.4505	3.3722e-21	1.24901e-19
gene-Rv3027c	1039.69	1.45599	0.157314	9.44078	3.70029e-21	1.35748e-19
gene-Rv1360	3330.21	-1.01752	0.110416	-9.38437	6.32943e-21	2.30009e-19
gene-Rv2063	201.753	1.63988	0.178731	9.36764	7.4172e-21	2.67019e-19
gene-Rv1131	8081.87	1.3747	0.149913	9.35359	8.47243e-21	3.02183e-19
gene-Rv3854c	43168.6	1.32582	0.144775	9.34178	9.47244e-21	3.34751e-19
gene-Rv0860	23990.3	0.98843	0.107754	9.33175	1.04134e-20	3.64658e-19
gene-Rv1918c	10899.3	1.5967	0.175116	9.31079	1.2689e-20	4.40344e-19
gene-Rv2145c	14358.8	0.964332	0.105551	9.29774	1.43456e-20	4.93386e-19
gene-Rv1510	1142.42	1.33639	0.147118	9.26752	1.90521e-20	6.48331e-19
gene-Rv0617	1780.09	1.07516	0.118182	9.26677	1.91874e-20	6.48331e-19
gene-Rv1547	15472.4	-0.832298	0.0913382	-9.26288	1.98992e-20	6.66538e-19
gene-Rv2284	1578.26	-0.973821	0.108095	-9.1746	4.53268e-20	1.50516e-18
gene-Rv1809	3578.82	1.23732	0.13843	9.12049	7.47822e-20	2.46206e-18
gene-Rv2337c	3611.99	1.34327	0.150448	9.11675	7.74082e-20	2.52692e-18
gene-Rv0403c	395.996	1.49606	0.168022	9.09836	9.17067e-20	2.96852e-18
gene-Rv2396	6264.97	1.14757	0.128942	9.07853	1.10055e-19	3.53277e-18
gene-Rv1505c	3834.39	2.61298	0.294834	9.07567	1.12979e-19	3.59667e-18
gene-Rv2784c	4003.25	1.34205	0.151167	9.06525	1.24322e-19	3.92532e-18
gene-Rv3398c	276.437	-1.38142	0.155753	-9.06179	1.28331e-19	4.01894e-18
gene-Rv0246	3020.01	1.83323	0.207481	9.03651	1.61753e-19	5.02477e-18
gene-Rv3479	10358.8	-1.30876	0.148304	-9.00592	2.13873e-19	6.59071e-18
gene-Rv3081	1952.38	-0.776319	0.087672	-9.00174	2.2216e-19	6.79176e-18
gene-Rv1094	46587.3	-1.22012	0.13872	-8.98731	2.53365e-19	7.68474e-18
gene-Rv1241	1855.85	2.27752	0.26081	8.94517	3.71394e-19	1.11766e-17
gene-Rv2728c	1214.91	1.31372	0.15033	8.92908	4.29579e-19	1.28274e-17
gene-Rv1787	701.075	1.38251	0.158659	8.90746	5.22149e-19	1.54717e-17
gene-Rv3891c	1431.85	1.52426	0.175933	8.86148	7.89584e-19	2.32174e-17
gene-Rv3841	136719	1.51063	0.175664	8.8514	8.64286e-19	2.52214e-17
gene-Rv3424c	807.247	2.03572	0.237132	8.79893	1.38131e-18	4.0006e-17
gene-Rv0776c	354.862	1.25508	0.145986	8.78806	1.52164e-18	4.37414e-17
gene-Rv1794	15762.7	0.67676	0.0782053	8.78334	1.58689e-18	4.52791e-17
gene-Rv1068c	289.649	1.84108	0.215613	8.75057	2.12285e-18	6.01266e-17
gene-Rv1676	3897.81	-1.06702	0.124477	-8.74727	2.18569e-18	6.14547e-17
gene-Rv1808	1338.88	1.46496	0.171935	8.72947	2.55872e-18	7.14216e-17
gene-Rv1839c	1089.89	1.98847	0.233662	8.72463	2.67047e-18	7.40047e-17
gene-Rv2601A	1250.06	1.52363	0.178881	8.72036	2.77322e-18	7.63033e-17
gene-Rv1490	1081.52	1.83624	0.216066	8.71074	3.01904e-18	8.24777e-17
gene-Rv1198	7379.52	-0.83952	0.098302	-8.70357	3.21604e-18	8.72409e-17
gene-Rv3880c	2294.89	1.06705	0.125383	8.69075	3.60064e-18	9.69908e-17
gene-Rv2490c	162.219	1.63378	0.192691	8.68701	3.72118e-18	9.95414e-17
gene-Rv0285	1591.88	1.13566	0.133667	8.68098	3.92361e-18	1.04233e-16
gene-Rv0112	11442	2.06331	0.245123	8.66511	4.51061e-18	1.19006e-16
gene-Rv1527c	11116.8	1.34506	0.158939	8.66409	4.55138e-18	1.19265e-16
gene-Rv2460c	17490.1	0.819924	0.0970086	8.63867	5.68724e-18	1.48022e-16
gene-Rv0582	605.976	0.943991	0.111843	8.61187	7.188e-18	1.85827e-16
gene-Rv2693c	2127.83	0.738114	0.0871953	8.60915	7.36017e-18	1.89009e-16
gene-Rv2229c	749.429	-0.911374	0.108039	-8.60577	7.58085e-18	1.93387e-16
gene-Rv3864	19561.5	0.867526	0.103271	8.56381	1.09195e-17	2.76722e-16
gene-Rv3855	3403.04	1.05681	0.127066	8.50074	1.88386e-17	4.7429e-16
gene-Rv0450c	55723.9	1.36069	0.164848	8.48748	2.11174e-17	5.28208e-16
gene-Rv0988	7928.99	1.70241	0.205133	8.48665	2.12686e-17	5.28559e-16
gene-Rv1751	6499.9	-0.619075	0.0741547	-8.47818	2.28736e-17	5.64801e-16
gene-Rv3694c	3324.8	-0.669549	0.0805681	-8.45197	2.86419e-17	7.02731e-16
gene-Rv3537	4178.21	0.859764	0.103913	8.44029	3.1654e-17	7.71717e-16
gene-Rv3397c	299.511	-1.23531	0.150237	-8.42355	3.65252e-17	8.84875e-16
gene-Rv1387	33955.9	-1.50394	0.183469	-8.41311	3.99273e-17	9.61251e-16
gene-Rv0798c	1956.4	-0.8776	0.106758	-8.39162	4.79484e-17	1.14719e-15
gene-Rv2282c	237.431	-1.3377	0.16412	-8.35926	6.31135e-17	1.5007e-15
gene-Rv2731	2506.24	0.741306	0.0906576	8.32947	8.12037e-17	1.919e-15
gene-Rv3610c	17655.9	0.771394	0.0948376	8.31262	9.361e-17	2.19869e-15
gene-Rv3574	1731.79	0.841733	0.104266	8.22358	1.9752e-16	4.6112e-15
gene-Rv2115c	28820.8	1.02938	0.128532	8.19702	2.46413e-16	5.71798e-15
gene-Rv0240	444.366	1.24507	0.156372	8.16738	3.1516e-16	7.26945e-15
gene-Rv2526	493.703	1.23711	0.155386	8.16663	3.17124e-16	7.27119e-15
gene-Rv3901c	631.721	1.01537	0.127635	8.14409	3.82145e-16	8.7102e-15
gene-Rv0124	269.081	1.784	0.225692	8.13185	4.22789e-16	9.57991e-15
gene-Rv1242	1619.06	1.45968	0.184819	8.12288	4.5525e-16	1.02551e-14
gene-Rv1963c	1958.82	0.830295	0.105192	8.0628	7.45644e-16	1.6699e-14
gene-Rv2838c	3442.98	1.05759	0.134494	8.05731	7.79947e-16	1.73662e-14
gene-Rv2347c	11885.3	0.758489	0.0961027	8.04982	8.2918e-16	1.83563e-14
gene-Rv1258c	1929.91	1.29041	0.16513	8.02629	1.00468e-15	2.21145e-14
gene-Rv3884c	4696.32	1.0277	0.131599	8.00229	1.22129e-15	2.67295e-14
gene-Rv2725c	7106.89	0.997039	0.128156	7.96512	1.65058e-15	3.5921e-14
gene-Rv0563	11185.9	1.13027	0.14591	7.94994	1.86597e-15	4.03804e-14
gene-Rv1201c	3773.13	-0.716316	0.0920498	-7.93952	2.0297e-15	4.36782e-14
gene-Rv2352c	825.419	1.1737	0.151968	7.93059	2.1811e-15	4.66756e-14
gene-Rv0726c	4796.28	0.884993	0.114268	7.92567	2.26916e-15	4.82918e-14
gene-Rv1806	256.066	1.73292	0.225344	7.92174	2.34203e-15	4.95688e-14
gene-Rv1037c	1056.71	1.91175	0.249761	7.89213	2.9707e-15	6.25307e-14
gene-Rv2918c	2277.82	-0.619439	0.0800476	-7.87903	3.2994e-15	6.90723e-14
gene-Rv1947	194.535	-1.1861	0.154895	-7.87024	3.53962e-15	7.37006e-14
gene-Rv0884c	5198.54	0.784381	0.101831	7.86697	3.63336e-15	7.52457e-14
gene-Rv2493	478.585	1.76894	0.231936	7.8621	3.77733e-15	7.7809e-14
gene-Rv0284	36739.6	0.570373	0.0737632	7.85981	3.84718e-15	7.88263e-14
gene-Rv2840c	13612	0.712003	0.0929419	7.83924	4.53292e-15	9.23852e-14
gene-Rv3609c	3060.84	0.606386	0.079079	7.80437	5.97975e-15	1.21232e-13
gene-Rv3391	2288.69	0.858183	0.11315	7.75366	8.92786e-15	1.79483e-13
gene-Rv2294	1051.23	-0.806415	0.106414	-7.7534	8.94617e-15	1.79483e-13
gene-Rv1344	414.099	1.55287	0.206724	7.74355	9.66808e-15	1.92961e-13
gene-Rv2307B	234.996	2.05236	0.274417	7.72515	1.11719e-14	2.21825e-13
gene-Rv1389	7303.98	1.24588	0.166666	7.71914	1.17117e-14	2.31352e-13
gene-Rv0386	1618.4	-0.725668	0.0964895	-7.68654	1.51167e-14	2.9709e-13
gene-Rv0848	11251.6	-1.00744	0.135062	-7.66324	1.81303e-14	3.54508e-13
gene-Rv3263	1290.41	-0.699858	0.0933478	-7.65841	1.88248e-14	3.66228e-13
gene-Rv1073	11120.9	0.844885	0.113034	7.65465	1.93832e-14	3.75196e-13
gene-Rv2353c	79.6118	2.65246	0.358843	7.64832	2.03621e-14	3.92174e-13
gene-Rv3538	902.076	0.838358	0.112357	7.64202	2.13844e-14	4.09814e-13
gene-Rv3890c	3869.18	1.26735	0.172005	7.59117	3.17036e-14	6.04565e-13
gene-Rv1116	33.7483	2.96286	0.404136	7.59002	3.1986e-14	6.06947e-13
gene-Rv3477	6886.83	-1.24646	0.169609	-7.57675	3.54308e-14	6.69017e-13
gene-Rv1543	7970.39	-0.778261	0.105316	-7.5664	3.837e-14	7.20981e-13
gene-Rv3620c	1033.06	1.2269	0.167331	7.55455	4.2032e-14	7.85958e-13
gene-Rv0279c	1188.54	1.1159	0.153774	7.47283	7.84889e-14	1.46058e-12
gene-Rv0970	4142.11	-0.897291	0.124035	-7.43819	1.02075e-13	1.89036e-12
gene-Rv2640c	1646.15	0.865667	0.119649	7.42532	1.12509e-13	2.07361e-12
gene-Rv1129c	1448.47	0.99678	0.138417	7.40799	1.28225e-13	2.35201e-12
gene-Rv2338c	7022.19	1.81122	0.253684	7.39735	1.38932e-13	2.53634e-12
gene-Rv0468	3527.58	0.974065	0.135668	7.38342	1.54273e-13	2.80311e-12
gene-Rv2963	14374.2	-0.997434	0.139757	-7.34929	1.99259e-13	3.6035e-12
gene-Rv1704c	2750.06	-0.85532	0.120056	-7.31462	2.58108e-13	4.64594e-12
gene-Rv0113	4911.29	1.71753	0.244318	7.28277	3.27039e-13	5.85933e-12
gene-Rv2745c	4258.25	1.19488	0.170059	7.25578	3.99342e-13	7.1216e-12
gene-Rv3138	2720.18	0.764756	0.108642	7.21787	5.28071e-13	9.37387e-12
gene-Rv2027c	2138.43	-0.688772	0.0978513	-7.21523	5.3844e-13	9.51409e-12
gene-Rv1070c	3148.06	0.837419	0.119306	7.2113	5.54207e-13	9.74797e-12
gene-Rv3230c	27188.6	0.875508	0.124929	7.20327	5.87869e-13	1.0293e-11
gene-Rv3886c	5515.33	1.38857	0.199681	7.1946	6.26429e-13	1.09186e-11
gene-Rv2595	2959.48	1.74253	0.251301	7.19154	6.40651e-13	1.11162e-11
gene-Rv3866	8356.29	0.916898	0.131219	7.17994	6.97438e-13	1.20472e-11
gene-Rv3028c	14535.2	1.02379	0.147029	7.17883	7.03121e-13	1.20912e-11
gene-Rv0784	1468.52	1.28931	0.185963	7.17107	7.44135e-13	1.27396e-11
gene-Rv0115a	387.953	1.84464	0.267626	7.15504	8.36513e-13	1.42577e-11
gene-Rv3573c	596.762	0.806553	0.116346	7.12253	1.05962e-12	1.79809e-11
gene-Rv1932	2475.92	-0.714134	0.102916	-7.11511	1.11825e-12	1.88925e-11
gene-Rv0029	1395.78	-0.76399	0.110877	-7.08058	1.43549e-12	2.41464e-11
gene-Rv3613c	399.577	0.815496	0.118444	7.07906	1.45133e-12	2.43066e-11
gene-Rv1460	4107.76	1.08633	0.158892	7.05054	1.78228e-12	2.972e-11
gene-Rv1466	782.608	0.873551	0.127724	7.04205	1.89433e-12	3.14523e-11
gene-Rv0824c	120239	-0.906039	0.132751	-7.03864	1.94126e-12	3.20932e-11
gene-Rv1955	3774.21	0.738557	0.108688	6.97698	3.01584e-12	4.96453e-11
gene-Rv3287c	871.5	0.717706	0.105828	6.9599	3.40503e-12	5.58136e-11
gene-Rv3017c	392.545	1.43276	0.214265	6.94268	3.84739e-12	6.27972e-11
gene-Rv1905c	1388.02	-0.695571	0.102828	-6.94042	3.90941e-12	6.35402e-11
gene-Rv2069	3330.73	-0.779418	0.115917	-6.92196	4.45451e-12	7.20957e-11
gene-Rv3098A	1663.82	1.75695	0.264138	6.92052	4.4998e-12	7.25239e-11
gene-Rv2839c	34692.8	1.15124	0.173852	6.91977	4.52369e-12	7.26052e-11
gene-Rv2254c	126.049	1.36356	0.204804	6.91148	4.79627e-12	7.66607e-11
gene-Rv0984	6896.93	0.823143	0.123276	6.87644	6.13676e-12	9.76809e-11
gene-Rv1566c	8533.15	0.98304	0.148856	6.82636	8.70939e-12	1.3806e-10
gene-Rv3437	952.622	0.839933	0.127128	6.81155	9.65542e-12	1.52429e-10
gene-Rv0135c	5100.32	0.775457	0.11735	6.80375	1.01933e-11	1.60264e-10
gene-Rv0302	1358.5	-0.79113	0.120653	-6.75787	1.40035e-11	2.19274e-10
gene-Rv1345	3630.83	0.785789	0.120082	6.74113	1.57156e-11	2.45088e-10
gene-Rv3340	4842.18	-0.701382	0.107197	-6.72711	1.73064e-11	2.68807e-10
gene-Rv2518c	5023.77	1.03792	0.160135	6.71537	1.87589e-11	2.90197e-10
gene-Rv0859	16192.2	1.10624	0.170889	6.71248	1.91347e-11	2.94827e-10
gene-Rv1994c	2595.27	1.29076	0.19993	6.70309	2.04059e-11	3.13162e-10
gene-Rv2711	15496.7	0.707159	0.108474	6.70215	2.05379e-11	3.13937e-10
gene-Rv0609A	636.215	1.11557	0.172747	6.69967	2.0889e-11	3.18041e-10
gene-Rv2190c	14087.8	-0.683399	0.10509	-6.6845	2.31721e-11	3.51414e-10
gene-Rv0608	3665.68	1.63474	0.255634	6.68311	2.33926e-11	3.53366e-10
gene-Rv1948c	764.482	2.0093	0.314585	6.67731	2.43361e-11	3.66183e-10
gene-Rv0507	10933.2	1.34702	0.210128	6.67193	2.52466e-11	3.78405e-10
gene-Rv3026c	326.208	1.0184	0.158365	6.66471	2.65193e-11	3.9594e-10
gene-Rv2872	752.819	1.09916	0.171344	6.65789	2.77782e-11	4.13134e-10
gene-Rv1735a	65.4617	-1.92804	0.303386	-6.64566	3.01856e-11	4.47211e-10
gene-Rv0713	3705.42	-0.883481	0.137523	-6.64481	3.03612e-11	4.4809e-10
gene-Rv0609	1093.93	1.35622	0.213313	6.62206	3.54217e-11	5.20781e-10
gene-Rv1548c	2048.07	1.23916	0.194751	6.62061	3.57718e-11	5.23928e-10
gene-Rv2962c	5732.57	-0.775134	0.121131	-6.6117	3.79932e-11	5.54356e-10
gene-Rv2023c	290.707	1.18477	0.186831	6.59512	4.24907e-11	6.17638e-10
gene-Rv3546	1542.25	0.753538	0.1178	6.59287	4.31416e-11	6.24742e-10
gene-Rv2583c	14656.1	0.670815	0.104705	6.57906	4.7343e-11	6.83016e-10
gene-Rv0475	3916.19	1.02757	0.162068	6.57835	4.75712e-11	6.83747e-10
gene-Rv3248c	42063.1	0.768739	0.120093	6.57727	4.79178e-11	6.86169e-10
gene-Rv1812c	8918.17	-0.892298	0.140611	-6.56975	5.04006e-11	7.19049e-10
gene-Rv3874	32942.9	1.19953	0.190549	6.56803	5.09837e-11	7.24683e-10
gene-Rv3549c	2601.92	-0.657458	0.102961	-6.56477	5.21122e-11	7.38001e-10
gene-Rv2951c	5955.25	-0.478653	0.07439	-6.56276	5.2822e-11	7.45313e-10
gene-Rv3732	1936.78	-0.854094	0.134692	-6.55989	5.38462e-11	7.56991e-10
gene-Rv3393	550.978	-0.796098	0.125455	-6.55639	5.5126e-11	7.72166e-10
gene-Rv1349	1099.31	0.620115	0.0971022	6.55361	5.61624e-11	7.83832e-10
gene-Rv2395B	378.674	0.97169	0.154261	6.5327	6.45924e-11	8.9823e-10
gene-Rv3568c	3004.24	0.567435	0.0890309	6.52709	6.706e-11	9.29191e-10
gene-Rv3415c	176.607	1.12571	0.179515	6.52288	6.89707e-11	9.52241e-10
gene-Rv0418	3832.15	-0.560229	0.087972	-6.52225	6.92605e-11	9.52826e-10
gene-Rv0890c	2555.61	-0.697346	0.110255	-6.51315	7.35926e-11	1.00882e-09
gene-Rv2104c	1721.64	1.33687	0.21425	6.5079	7.62084e-11	1.04097e-09
gene-Rv2063A	550.268	1.49728	0.240356	6.50694	7.66969e-11	1.04395e-09
gene-Rv2953	5196.95	-0.63258	0.0999472	-6.50359	7.84276e-11	1.06374e-09
gene-Rv2912c	4351.12	-1.12854	0.180756	-6.50141	7.95722e-11	1.07548e-09
gene-Rv2241	10818.5	-0.506712	0.0797477	-6.49348	8.38735e-11	1.12965e-09
gene-Rv1783	44649.1	0.63513	0.100821	6.48367	8.95163e-11	1.20145e-09
gene-Rv1058	1773.87	0.815205	0.129974	6.48169	9.07029e-11	1.21315e-09
gene-Rv2730	132.471	1.23642	0.198992	6.47688	9.36399e-11	1.2481e-09
gene-Rv0404	7541.03	1.64002	0.264955	6.46938	9.84078e-11	1.30713e-09
gene-Rv3288c	964.918	0.876175	0.140427	6.46202	1.03314e-10	1.36758e-09
gene-Rv0865	1217.61	-0.757683	0.121387	-6.44603	1.14815e-10	1.51462e-09
gene-Rv2469c	827.835	0.757546	0.12123	6.44528	1.15391e-10	1.51701e-09
gene-Rv2384	929.245	0.849297	0.136684	6.43271	1.25352e-10	1.64237e-09
gene-Rv3229c	123814	1.02943	0.168178	6.42834	1.29007e-10	1.68452e-09
gene-Rv1121	3876.53	-0.810862	0.130239	-6.42652	1.30555e-10	1.69898e-09
gene-Rv1197	15888.2	-0.589108	0.0940801	-6.42343	1.3324e-10	1.72808e-09
gene-Rv1346	3516.56	0.701312	0.112569	6.42096	1.35415e-10	1.7504e-09
gene-Rv0596c	698.128	1.31243	0.213789	6.41029	1.45239e-10	1.8711e-09
gene-Rv3889c	1445.28	0.897815	0.145277	6.40784	1.47597e-10	1.89515e-09
gene-Rv2748c	19262.6	0.800113	0.12925	6.40166	1.53695e-10	1.96038e-09
gene-Rv2285	1674.36	-0.685593	0.110398	-6.40179	1.53568e-10	1.96038e-09
gene-Rv3614c	49845.3	0.7212	0.115955	6.40054	1.5483e-10	1.96834e-09
gene-Rv2871	414.134	1.82933	0.300597	6.37889	1.78382e-10	2.26028e-09
gene-Rv2952	6849.77	-0.785307	0.127772	-6.37373	1.84483e-10	2.32314e-09
gene-Rv2756c	2649.43	0.772152	0.125342	6.37368	1.84549e-10	2.32314e-09
gene-Rv0616A	1189.45	1.30492	0.214209	6.3637	1.96952e-10	2.4712e-09
gene-Rv2440c	4802.66	0.735718	0.119346	6.36273	1.98205e-10	2.47885e-09
gene-Rv0822c	11655.7	-0.550456	0.0888885	-6.3581	2.04267e-10	2.5464e-09
gene-Rv1280c	4740.78	-0.485981	0.0781879	-6.35186	2.12723e-10	2.64326e-09
gene-Rv1894c	6180.59	0.719326	0.116419	6.34185	2.27025e-10	2.8119e-09
gene-Rv2525c	3177.46	0.688812	0.112051	6.33811	2.32596e-10	2.87166e-09
gene-Rv1072	54233.9	0.590289	0.0958843	6.31773	2.6543e-10	3.26657e-09
gene-Rv2985	981.691	-0.619186	0.100843	-6.31556	2.69192e-10	3.30232e-09
gene-Rv3913	5070.7	0.632832	0.103748	6.27767	3.43681e-10	4.20273e-09
gene-Rv0361	3536.16	0.599165	0.0985431	6.25008	4.10238e-10	5.00075e-09
gene-Rv0286	11963.6	0.884621	0.147516	6.23537	4.50707e-10	5.47673e-09
gene-Rv0210	755.794	0.670878	0.111101	6.23054	4.64824e-10	5.63052e-09
gene-Rv3032	1609.64	0.490009	0.0804622	6.22692	4.75687e-10	5.74404e-09
gene-Rv2570	319.464	0.789502	0.131527	6.2198	4.97802e-10	5.99229e-09
gene-Rv1506c	1136.4	1.53182	0.25914	6.20515	5.46441e-10	6.55729e-09
gene-Rv2681	1841.7	-0.569471	0.0944199	-6.19642	5.77618e-10	6.90989e-09
gene-Rv0658c	831.253	-0.788634	0.13251	-6.17221	6.73436e-10	8.03119e-09
gene-Rv2515c	368.819	-0.690109	0.115543	-6.17127	6.77418e-10	8.05375e-09
gene-Rv1424c	597.95	-0.794382	0.134171	-6.1422	8.1384e-10	9.64589e-09
gene-Rv2359	2240.71	1.04993	0.178663	6.1322	8.66738e-10	1.02413e-08
gene-Rv0799c	2277.05	-0.761833	0.128923	-6.12695	8.95797e-10	1.05523e-08
gene-Rv0696	3327.72	-1.02605	0.175028	-6.124	9.12533e-10	1.06517e-08
gene-Rv2461c	13097.5	0.903593	0.153402	6.12402	9.12422e-10	1.06517e-08
gene-Rv0365c	1231.14	0.64203	0.108121	6.12468	9.08679e-10	1.06517e-08
gene-Rv0307c	752.699	0.688665	0.116237	6.12088	9.30624e-10	1.08301e-08
gene-Rv3504	923.937	0.527937	0.0884987	6.11766	9.49618e-10	1.10179e-08
gene-Rv2491	131.573	1.73724	0.299116	6.11649	9.56593e-10	1.10655e-08
gene-Rv3426	1193.42	1.14717	0.196885	6.09908	1.06682e-09	1.23036e-08
gene-Rv0945	1252.46	-0.628931	0.106372	-6.0979	1.07474e-09	1.23579e-08
gene-Rv1287	1177.43	-0.671697	0.113802	-6.09673	1.0826e-09	1.24112e-08
gene-Rv3571	2130.82	0.798618	0.13666	6.06821	1.29341e-09	1.4784e-08
gene-Rv0461	1502.85	-0.769792	0.131803	-6.05852	1.37382e-09	1.56566e-08
gene-Rv1328	5707.69	-0.635827	0.108451	-6.05116	1.43809e-09	1.63408e-08
gene-Rv1541c	321.34	-0.930701	0.16081	-6.03931	1.54774e-09	1.75349e-08
gene-Rv1728c	1805.4	-0.784926	0.135061	-6.03721	1.56805e-09	1.7713e-08
gene-Rv0826	1524.13	0.636073	0.108761	6.03544	1.58531e-09	1.78555e-08
gene-Rv2029c	11068.5	-1.09706	0.190891	-6.02201	1.72259e-09	1.93453e-08
gene-Rv3761c	1084.38	-0.702416	0.120955	-6.01464	1.80284e-09	2.01876e-08
gene-Rv2829c	1415.22	0.633032	0.108465	6.01026	1.85227e-09	2.0681e-08
gene-Rv0684	60901.6	-0.467421	0.0798493	-5.98702	2.13726e-09	2.37941e-08
gene-Rv2025c	3139.15	0.832336	0.14467	5.98572	2.1544e-09	2.39157e-08
gene-Rv1442	6272.76	0.54348	0.093323	5.98457	2.16957e-09	2.39839e-08
gene-Rv0633c	1889.97	-0.54125	0.0929517	-5.98432	2.173e-09	2.39839e-08
gene-Rv3865	6454.16	0.977663	0.171197	5.97329	2.32514e-09	2.55898e-08
gene-Rv3136A	575.116	0.656538	0.11363	5.97245	2.33713e-09	2.56485e-08
gene-Rv3535c	3153.34	0.808834	0.140972	5.96737	2.41111e-09	2.63852e-08
gene-Rv2103c	951.476	0.676736	0.117287	5.9644	2.4554e-09	2.67938e-08
gene-Rv3495c	2046.37	-0.603945	0.104619	-5.95582	2.58766e-09	2.81573e-08
gene-Rv0500A	2578.77	1.26834	0.224283	5.94571	2.75267e-09	2.98684e-08
gene-Rv2915c	1052.08	-0.520606	0.0899406	-5.94482	2.76753e-09	2.99453e-08
gene-Rv0823c	26017.2	-0.950418	0.167301	-5.94103	2.83228e-09	3.05601e-08
gene-Rv3536c	3238.36	0.729618	0.127423	5.93809	2.88365e-09	3.09894e-08
gene-Rv0712	2777.58	0.559982	0.0970377	5.93783	2.88816e-09	3.09894e-08
gene-Rv0977	2225.05	0.834548	0.146665	5.92526	3.11806e-09	3.33633e-08
gene-Rv2860c	1754.07	-0.55889	0.0971738	-5.92164	3.18745e-09	3.40113e-08
gene-Rv0769	2838.1	0.939984	0.165861	5.92089	3.20201e-09	3.40723e-08
gene-Rv3876	16119.7	0.6399	0.111723	5.91811	3.25665e-09	3.45582e-08
gene-Rv0938	3509.62	-0.405828	0.0699689	-5.91604	3.29784e-09	3.48991e-08
gene-Rv0225	1099.03	-0.609696	0.10641	-5.91544	3.30987e-09	3.49305e-08
gene-Rv0491	4178.9	0.481586	0.0834487	5.91259	3.36771e-09	3.54437e-08
gene-Rv3615c	17052.5	0.892957	0.157918	5.90206	3.58996e-09	3.768e-08
gene-Rv2865	921.842	1.20422	0.214824	5.8922	3.81092e-09	3.98904e-08
gene-Rv2563	1893.49	-0.807967	0.143167	-5.88111	4.07516e-09	4.25407e-08
gene-Rv1699	12416.5	-0.557077	0.0976104	-5.87748	4.16565e-09	4.33678e-08
gene-Rv1793	4814.67	0.803208	0.14218	5.869	4.38433e-09	4.55214e-08
gene-Rv1854c	12212.5	0.987029	0.176208	5.86551	4.47745e-09	4.63632e-08
gene-Rv1998c	1698.11	-0.557959	0.0981708	-5.85678	4.7194e-09	4.87377e-08
gene-Rv3342	3132.67	-0.634506	0.112204	-5.85434	4.78916e-09	4.93257e-08
gene-Rv2252	1514.19	-0.797345	0.14203	-5.84991	4.91843e-09	5.05221e-08
gene-Rv0959A	386.346	1.49751	0.270651	5.84581	5.04111e-09	5.16446e-08
gene-Rv0111	1868.2	-0.593122	0.104934	-5.83596	5.34828e-09	5.46461e-08
gene-Rv3569c	3323.68	0.544919	0.0962636	5.83108	5.50684e-09	5.61174e-08
gene-Rv3877	9561.49	0.531431	0.0946236	5.82093	5.85215e-09	5.94789e-08
gene-Rv1525	650.119	-0.618899	0.11017	-5.80958	6.26279e-09	6.34849e-08
gene-Rv3823c	20251.2	0.739199	0.131844	5.80859	6.30009e-09	6.36954e-08
gene-Rv0960	822.468	0.756868	0.135605	5.80676	6.36951e-09	6.42286e-08
gene-Rv1092c	1889.81	-0.652834	0.117372	-5.77291	7.79126e-09	7.83601e-08
gene-Rv1071c	2516.13	0.597329	0.107192	5.75765	8.52955e-09	8.5562e-08
gene-Rv2837c	4614.25	0.682	0.123291	5.73682	9.64716e-09	9.65217e-08
gene-Rv0047c	11359.5	0.568506	0.102378	5.72873	1.01188e-08	1.00978e-07
gene-Rv3020c	144.475	1.66006	0.307503	5.72729	1.02049e-08	1.01329e-07
gene-Rv2330c	586.945	-0.733724	0.133216	-5.72726	1.02066e-08	1.01329e-07
gene-Rv1895	1919.47	-0.674213	0.122848	-5.71803	1.07764e-08	1.06437e-07
gene-Rv3633	11282.5	0.594855	0.107503	5.71837	1.0755e-08	1.06437e-07
gene-Rv0370c	168.574	-0.810513	0.148334	-5.70836	1.14071e-08	1.12379e-07
gene-Rv3396c	3740.45	-0.53378	0.096556	-5.703	1.17714e-08	1.15672e-07
gene-Rv3469c	214.111	-0.819445	0.150302	-5.69895	1.2055e-08	1.18157e-07
gene-Rv1069c	3118.6	0.427789	0.0768194	5.69463	1.23643e-08	1.20881e-07
gene-Rv3354	1270.47	0.563344	0.102041	5.69326	1.24635e-08	1.21543e-07
gene-Rv0224c	235.597	-0.794206	0.14581	-5.68888	1.27873e-08	1.24385e-07
gene-Rv2727c	1359.13	0.774751	0.142114	5.68661	1.29586e-08	1.25734e-07
gene-Rv3237c	1302.1	-0.482817	0.0872826	-5.68242	1.32799e-08	1.28528e-07
gene-Rv2726c	3447.04	0.568213	0.103498	5.66876	1.43832e-08	1.3851e-07
gene-Rv0877	5961.48	0.432389	0.0780495	5.66896	1.43664e-08	1.3851e-07
gene-Rv1736c	12896	-1.03449	0.192653	-5.66568	1.46439e-08	1.40669e-07
gene-Rv2053c	3609.18	0.695626	0.127649	5.66448	1.47474e-08	1.41311e-07
gene-Rv3622c	24.1995	2.68434	0.505865	5.66146	1.50092e-08	1.43402e-07
gene-Rv2416c	2031.45	0.930493	0.172478	5.66111	1.50401e-08	1.43402e-07
gene-Rv0855	1014.52	-0.52455	0.0954884	-5.65967	1.51664e-08	1.44249e-07
gene-Rv0548c	1474.84	-0.420794	0.0764278	-5.63366	1.76426e-08	1.67388e-07
gene-Rv2342	533.966	0.660447	0.121805	5.63054	1.79641e-08	1.70019e-07
gene-Rv2664	583.073	0.806907	0.150018	5.62372	1.86889e-08	1.76445e-07
gene-Rv3429	7212.03	1.2506	0.235367	5.62133	1.89489e-08	1.78462e-07
gene-Rv1641	24547.1	-0.573259	0.105513	-5.61774	1.93475e-08	1.8133e-07
gene-Rv2411c	6235.92	0.427483	0.077834	5.61791	1.93285e-08	1.8133e-07
gene-Rv0768	7211.86	0.940538	0.176097	5.61037	2.01897e-08	1.88764e-07
gene-Rv2594c	1000.21	-0.551706	0.101566	-5.60944	2.02985e-08	1.89322e-07
gene-Rv1272c	1636.69	-0.595525	0.109909	-5.60786	2.04839e-08	1.90589e-07
gene-Rv2827c	3530.47	0.598776	0.110616	5.60385	2.0964e-08	1.94179e-07
gene-Rv3618	1570.57	0.534868	0.0984023	5.6038	2.09705e-08	1.94179e-07
gene-Rv3290c	38469.2	0.623886	0.115762	5.58884	2.28588e-08	2.11156e-07
gene-Rv1020	5778.32	0.524075	0.0967184	5.58406	2.34969e-08	2.16531e-07
gene-Rv3867	10006.2	0.483464	0.0890664	5.57837	2.42778e-08	2.23193e-07
gene-Rv2351c	1975.12	0.649654	0.120964	5.57785	2.43513e-08	2.23336e-07
gene-Rv2028c	5516.8	-1.03453	0.19634	-5.56695	2.59232e-08	2.3668e-07
gene-Rv2372c	2316.36	0.678768	0.126766	5.56691	2.59292e-08	2.3668e-07
gene-Rv1795	11706.6	0.465442	0.0858968	5.56218	2.66431e-08	2.42622e-07
gene-Rv2119	482.673	-0.698523	0.130938	-5.55902	2.71291e-08	2.46465e-07
gene-Rv3885c	2659.31	0.965706	0.182934	5.55665	2.75007e-08	2.49253e-07
gene-Rv1647	1185.25	0.664645	0.124731	5.54685	2.90861e-08	2.63004e-07
gene-Rv3634c	2566.93	-0.450788	0.0835291	-5.5394	3.03511e-08	2.73799e-07
gene-Rv0297	3675.32	0.526082	0.0981014	5.53126	3.17943e-08	2.86149e-07
gene-Rv3756c	679.085	-0.683929	0.128847	-5.53017	3.19928e-08	2.87264e-07
gene-Rv1843c	7775.58	0.515351	0.095707	5.516	3.46805e-08	3.10673e-07
gene-Rv1502	10620.5	1.41687	0.271871	5.50488	3.69411e-08	3.30156e-07
gene-Rv3596c	58955.7	0.508365	0.0952006	5.50209	3.7532e-08	3.3466e-07
gene-Rv1145	671.464	0.861772	0.1645	5.50148	3.76609e-08	3.35034e-07
gene-Rv3758c	1256.32	-0.562079	0.105801	-5.49769	3.84791e-08	3.41525e-07
gene-Rv1544	3817.06	-0.623361	0.117783	-5.48454	4.14551e-08	3.67092e-07
gene-Rv0667	111245	-0.632947	0.120147	-5.47812	4.29873e-08	3.79787e-07
gene-Rv2743c	4806.23	0.889008	0.170323	5.4743	4.39239e-08	3.87174e-07
gene-Rv1788	84.8171	1.16354	0.225333	5.47347	4.41302e-08	3.88104e-07
gene-Rv0192	7317.14	0.620485	0.117814	5.46829	4.54406e-08	3.98718e-07
gene-Rv1735c	246.349	-1.45054	0.28347	-5.45704	4.84149e-08	4.23308e-07
gene-Rv2273	152.152	-1.01069	0.195779	-5.45686	4.84629e-08	4.23308e-07
gene-Rv0983	17577.3	0.833881	0.160156	5.45512	4.89388e-08	4.26499e-07
gene-Rv3729	1947.46	-0.580579	0.110369	-5.45354	4.9378e-08	4.29355e-07
gene-Rv1991A	940.422	1.51472	0.296519	5.44775	5.10097e-08	4.42543e-07
gene-Rv1005c	1809.31	0.649725	0.124498	5.43212	5.56898e-08	4.82061e-07
gene-Rv2007c	11717.6	-1.06007	0.206867	-5.42885	5.67179e-08	4.8986e-07
gene-Rv0772	786.549	-0.470289	0.0893387	-5.4172	6.05381e-08	5.21684e-07
gene-Rv0908	2776.9	-0.482892	0.091883	-5.41394	6.16518e-08	5.30095e-07
gene-Rv1991c	1144.95	1.10092	0.215748	5.40827	6.36348e-08	5.45927e-07
gene-Rv0975c	5398.73	1.07316	0.210327	5.40499	6.48106e-08	5.54779e-07
gene-Rv3837c	4005.71	0.514251	0.0971226	5.40073	6.63688e-08	5.66857e-07
gene-Rv0209	498.885	0.64013	0.123541	5.3935	6.90998e-08	5.88877e-07
gene-Rv3470c	475.691	-0.637276	0.123483	-5.37577	7.62543e-08	6.48414e-07
gene-Rv3181c	589.441	1.67863	0.334549	5.37442	7.68294e-08	6.51865e-07
gene-Rv3545c	3458.38	0.730605	0.142174	5.37399	7.70148e-08	6.52002e-07
gene-Rv3478	58521.5	-1.15046	0.23021	-5.37107	7.82727e-08	6.61199e-07
gene-Rv3286c	1647.64	0.457458	0.0874105	5.36658	8.02457e-08	6.76382e-07
gene-Rv2773c	2604.62	-0.813767	0.159681	-5.35996	8.32414e-08	6.97056e-07
gene-Rv3168	1331.33	-0.653043	0.12704	-5.36	8.3222e-08	6.97056e-07
gene-Rv2228c	1084.15	-0.623731	0.121147	-5.36009	8.31798e-08	6.97056e-07
gene-Rv2724c	6988.01	0.93258	0.183817	5.35664	8.47817e-08	7.08414e-07
gene-Rv1233c	1724.49	-0.59846	0.116482	-5.35513	8.54956e-08	7.12834e-07
gene-Rv0697	338.987	-0.808136	0.158831	-5.35019	8.78602e-08	7.30967e-07
gene-Rv1707	4362.99	-0.596087	0.116175	-5.33572	9.51638e-08	7.90023e-07
gene-Rv3831	744.99	-0.679017	0.133121	-5.33078	9.77909e-08	8.10088e-07
gene-Rv0683	6088.01	-0.423746	0.0816243	-5.32807	9.92618e-08	8.20508e-07
gene-Rv1464	4113.12	0.686638	0.135155	5.30802	1.1082e-07	9.1409e-07
gene-Rv3698	690.28	-0.741461	0.147438	-5.27883	1.30009e-07	1.07008e-06
gene-Rv1914c	499.483	-0.729019	0.145623	-5.254	1.48832e-07	1.22239e-06
gene-Rv2307A	23.3152	2.49428	0.512692	5.25257	1.4999e-07	1.22928e-06
gene-Rv2749	431.434	0.781824	0.156549	5.25217	1.50314e-07	1.22932e-06
gene-Rv0288	5185.61	0.738212	0.147625	5.24746	1.54213e-07	1.25588e-06
gene-Rv1701	1570.64	-0.446526	0.0875698	-5.24775	1.53964e-07	1.25588e-06
gene-Rv3733c	853.665	-0.721578	0.144396	-5.24455	1.56661e-07	1.27312e-06
gene-Rv0223c	1619.11	0.529658	0.104604	5.24377	1.57332e-07	1.27588e-06
gene-Rv0433	5017.32	-0.645372	0.12963	-5.24135	1.59405e-07	1.28997e-06
gene-Rv3498c	1715.83	-0.561968	0.111405	-5.23951	1.61008e-07	1.30021e-06
gene-Rv0148	3744.61	0.548237	0.108572	5.23621	1.6391e-07	1.32088e-06
gene-Rv0248c	17591.4	0.583944	0.115867	5.23328	1.66533e-07	1.33921e-06
gene-Rv2350c	3455.12	-0.463522	0.0913573	-5.23059	1.6897e-07	1.35598e-06
gene-Rv3825c	72152.5	0.654914	0.126662	5.2283	1.71072e-07	1.36715e-06
gene-Rv3249c	7763.56	-0.552335	0.109658	-5.22843	1.70954e-07	1.36715e-06
gene-Rv3334	3413.52	-0.647056	0.129779	-5.21993	1.78994e-07	1.42456e-06
gene-Rv1032c	801.465	-0.565616	0.112521	-5.22023	1.78704e-07	1.42456e-06
gene-Rv2074	3729.28	-0.583862	0.114648	-5.21592	1.82909e-07	1.45271e-06
gene-Rv2398c	1518.51	-0.564166	0.112578	-5.21015	1.88685e-07	1.4955e-06
gene-Rv2430c	6142.77	-0.882591	0.179453	-5.20627	1.92679e-07	1.52402e-06
gene-Rv3720	7088.81	-0.532648	0.105947	-5.20377	1.95289e-07	1.5415e-06
gene-Rv1288	904.375	-0.546156	0.109185	-5.1926	2.07378e-07	1.63358e-06
gene-Rv0402c	5537.06	0.861527	0.176065	5.18036	2.21454e-07	1.7409e-06
gene-Rv2272	307.639	-0.786773	0.160393	-5.17449	2.28534e-07	1.7929e-06
gene-Rv2841c	3867.77	0.429315	0.0854354	5.16689	2.38022e-07	1.86353e-06
gene-Rv2694c	9388.97	0.958329	0.198055	5.16217	2.44101e-07	1.90726e-06
gene-Rv0198c	9766.66	-0.431155	0.0862675	-5.15322	2.56049e-07	1.99656e-06
gene-Rv2291	2125.41	-0.494636	0.0995221	-5.1424	2.71247e-07	2.11079e-06
gene-Rv3635	936.546	-0.540907	0.109265	-5.14106	2.73188e-07	2.12161e-06
gene-Rv3906c	669.737	-0.513561	0.103552	-5.13992	2.74853e-07	2.13025e-06
gene-Rv3570c	7301.22	0.67854	0.138396	5.13761	2.78248e-07	2.15223e-06
gene-Rv0292	3928.08	0.532168	0.107785	5.12263	3.01301e-07	2.32587e-06
gene-Rv0893c	456.544	-0.818485	0.169738	-5.10176	3.36506e-07	2.59245e-06
gene-Rv1845c	3004.08	0.605322	0.123844	5.10098	3.37901e-07	2.598e-06
gene-Rv1239c	2716.86	0.918976	0.192339	5.08675	3.6425e-07	2.79501e-06
gene-Rv0444c	1759.53	-0.501245	0.102309	-5.07664	3.8417e-07	2.94199e-06
gene-Rv2450c	554.224	1.24783	0.263884	5.07486	3.87787e-07	2.9638e-06
gene-Rv3443c	5772.67	0.575279	0.1185	5.07323	3.91119e-07	2.98335e-06
gene-Rv0581	246.593	1.37104	0.291125	5.06863	4.00696e-07	3.05036e-06
gene-Rv2287	514.867	-0.624511	0.129012	-5.06526	4.07845e-07	3.09866e-06
gene-Rv2529	351.645	-0.606303	0.125501	-5.04996	4.41913e-07	3.35088e-06
gene-Rv2410c	3519.23	0.450528	0.0921844	5.03947	4.66817e-07	3.53277e-06
gene-Rv2373c	9086.43	0.762632	0.15976	5.03849	4.69219e-07	3.54398e-06
gene-Rv1530	416.168	-0.567481	0.117578	-5.0314	4.86912e-07	3.67042e-06
gene-Rv0132c	749.038	0.646035	0.134693	5.02643	4.99698e-07	3.75944e-06
gene-Rv2050	2460.59	0.693936	0.145341	5.02107	5.13845e-07	3.85835e-06
gene-Rv3080c	3077.35	0.519869	0.107585	5.01609	5.27323e-07	3.95185e-06
gene-Rv3527	1568.14	0.583622	0.121502	5.01308	5.35662e-07	4.00654e-06
gene-Rv3902c	1060.04	1.25362	0.269455	5.00484	5.59092e-07	4.17369e-06
gene-Rv3608c	2637.3	0.717212	0.151545	4.9868	6.1387e-07	4.57375e-06
gene-Rv1670	230.236	0.945256	0.20217	4.98617	6.15868e-07	4.57904e-06
gene-Rv0972c	4428.41	0.783302	0.166185	4.98583	6.16958e-07	4.57904e-06
gene-Rv3534c	3086.83	0.807359	0.171621	4.98381	6.23445e-07	4.61829e-06
gene-Rv2564	1744.74	-0.643635	0.135677	-4.97979	6.36534e-07	4.7062e-06
gene-Rv3350c	4361.68	0.731002	0.155268	4.96819	6.75795e-07	4.97737e-06
gene-Rv2343c	3245.92	-0.383319	0.0791944	-4.96825	6.75594e-07	4.97737e-06
gene-Rv2707	5856.63	0.779489	0.166294	4.96346	6.92492e-07	5.09061e-06
gene-Rv2771c	857.766	-0.766651	0.163642	-4.96157	6.99247e-07	5.13048e-06
gene-Rv3778c	6343.99	0.503128	0.105298	4.958	7.12227e-07	5.21578e-06
gene-Rv1252c	1237.92	-0.74975	0.160245	-4.9481	7.494e-07	5.47759e-06
gene-Rv3697A	872.426	0.923062	0.199054	4.94621	7.56739e-07	5.52075e-06
gene-Rv3161c	60162.7	-0.481428	0.100962	-4.94286	7.6986e-07	5.60586e-06
gene-Rv2873	1547.86	0.74673	0.16018	4.92928	8.25327e-07	5.99841e-06
gene-Rv1782	17051.1	0.627261	0.133304	4.92537	8.42005e-07	6.1081e-06
gene-Rv0762c	855.207	0.681708	0.145864	4.92209	8.56264e-07	6.19987e-06
gene-Rv1138c	338.024	-0.532439	0.112697	-4.92091	8.61439e-07	6.22563e-06
gene-Rv1700	1908.09	-0.417797	0.0877976	-4.90547	9.3205e-07	6.72332e-06
gene-Rv0427c	838.647	-0.478718	0.101316	-4.89918	9.62383e-07	6.92916e-06
gene-Rv1580c	140.735	-0.729364	0.15796	-4.8855	1.03165e-06	7.41405e-06
gene-Rv2699c	1263.29	1.02876	0.226057	4.88331	1.04317e-06	7.48288e-06
gene-Rv2231c	1148.46	-0.583874	0.125434	-4.87631	1.08087e-06	7.73889e-06
gene-Rv3496c	3052.28	-0.695362	0.151651	-4.87063	1.11244e-06	7.95011e-06
gene-Rv0256c	3000.18	0.677851	0.146806	4.86707	1.13266e-06	8.07963e-06
gene-Rv2441c	637.081	0.614254	0.132678	4.85791	1.18629e-06	8.44658e-06
gene-Rv3226c	620.406	0.522891	0.112146	4.85616	1.19686e-06	8.50611e-06
gene-Rv0443	1721.38	0.492175	0.105363	4.85082	1.22954e-06	8.72223e-06
gene-Rv2377c	302.84	1.35519	0.303029	4.84708	1.25291e-06	8.87171e-06
gene-Rv0389	1152.15	0.537487	0.115763	4.84291	1.2795e-06	9.0434e-06
gene-Rv1884c	11410.4	-0.617061	0.133562	-4.84178	1.28683e-06	9.07852e-06
gene-Rv1585c	1198.43	-0.60178	0.1305	-4.83684	1.3192e-06	9.28987e-06
gene-Rv1838c	933.501	1.00068	0.222175	4.83556	1.3277e-06	9.33265e-06
gene-Rv0287	1890.91	0.72479	0.158802	4.83114	1.35753e-06	9.50942e-06
gene-Rv0342	6847.35	-0.652112	0.142264	-4.8311	1.35778e-06	9.50942e-06
gene-Rv1754c	2733.83	-0.625907	0.136383	-4.82785	1.38014e-06	9.64845e-06
gene-Rv1546	734.467	-0.726204	0.159538	-4.82361	1.40985e-06	9.83828e-06
gene-Rv1355c	1170.56	0.792909	0.175081	4.81628	1.46257e-06	1.01877e-05
gene-Rv0976c	6781.08	1.06144	0.237704	4.80838	1.52157e-06	1.05796e-05
gene-Rv0698	213.111	-0.650252	0.142692	-4.8042	1.55369e-06	1.07835e-05
gene-Rv2917	483.801	-0.609087	0.133301	-4.80171	1.5732e-06	1.08992e-05
gene-Rv1598c	946.965	0.918826	0.205239	4.79566	1.62136e-06	1.12127e-05
gene-Rv2165c	5889.86	-0.374887	0.0804655	-4.78962	1.67102e-06	1.15354e-05
gene-Rv3060c	7619.17	-0.714826	0.1595	-4.75788	1.95635e-06	1.34809e-05
gene-Rv1781c	564.799	0.583115	0.128762	4.75109	2.02324e-06	1.39086e-05
gene-Rv1900c	2506.76	-0.485333	0.106301	-4.75085	2.02563e-06	1.39086e-05
gene-Rv3417c	34675.8	-0.722441	0.161559	-4.74805	2.05391e-06	1.40777e-05
gene-Rv0974c	7216.64	0.937862	0.212154	4.74631	2.0716e-06	1.41523e-05
gene-Rv3503c	103.821	0.860198	0.193906	4.74626	2.07215e-06	1.41523e-05
gene-Rv1910c	411.088	-0.495517	0.108751	-4.74485	2.08656e-06	1.42255e-05
gene-Rv0538	3629.75	0.798911	0.180352	4.73854	2.15263e-06	1.465e-05
gene-Rv1766	388.375	0.984462	0.223769	4.73662	2.17313e-06	1.47635e-05
gene-Rv1273c	962.424	-0.508895	0.112005	-4.73547	2.18546e-06	1.48211e-05
gene-Rv0730	3588.01	0.404179	0.0873159	4.72489	2.30238e-06	1.55866e-05
gene-Rv2758c	234.305	0.929402	0.211392	4.72373	2.31556e-06	1.56483e-05
gene-Rv2769c	423.008	0.69594	0.156168	4.72112	2.34546e-06	1.58226e-05
gene-Rv3727	1116.35	0.701589	0.157675	4.71559	2.41009e-06	1.62018e-05
gene-Rv2210c	4620.73	0.437646	0.0960065	4.71589	2.40656e-06	1.62018e-05
gene-Rv0831c	14752.1	-0.698599	0.157241	-4.7132	2.43861e-06	1.6365e-05
gene-Rv3762c	2300.41	-0.649987	0.146075	-4.71024	2.47423e-06	1.65752e-05
gene-Rv0257	116.764	0.74411	0.168388	4.7007	2.59276e-06	1.73391e-05
gene-Rv0907	2562.3	-0.349938	0.0766491	-4.68652	2.77886e-06	1.85514e-05
gene-Rv3384c	375.803	0.692051	0.156568	4.68604	2.78548e-06	1.85635e-05
gene-Rv1284	1357.9	0.56938	0.127535	4.68475	2.80305e-06	1.86483e-05
gene-Rv3254	1911.07	-0.472827	0.10498	-4.68434	2.80869e-06	1.86536e-05
gene-Rv0999	1071.15	-0.503792	0.112237	-4.68304	2.82657e-06	1.874e-05
gene-Rv3785	2426.19	0.622165	0.140117	4.68179	2.84384e-06	1.88221e-05
gene-Rv1846c	6688.71	0.663508	0.149954	4.68018	2.86617e-06	1.89374e-05
gene-Rv3389c	2727.86	0.443858	0.0983909	4.67746	2.90447e-06	1.91576e-05
gene-Rv2737c	14556.6	-0.351551	0.0773573	-4.67447	2.94711e-06	1.94056e-05
gene-Rv2268c	481.663	-0.600675	0.135425	-4.67202	2.98253e-06	1.96053e-05
gene-Rv2856	1552.01	-0.596258	0.134218	-4.66843	3.03505e-06	1.99165e-05
gene-Rv1435c	3688.53	0.729667	0.166167	4.6666	3.06225e-06	2.00609e-05
gene-Rv3019c	69.5613	1.23512	0.288278	4.66542	3.07988e-06	2.01421e-05
gene-Rv0572c	1440.17	0.776207	0.177664	4.66123	3.1433e-06	2.0522e-05
gene-Rv2104a	59.4099	-1.06744	0.24876	-4.65372	3.25992e-06	2.12474e-05
gene-Rv0445c	1552.61	-0.626377	0.142381	-4.64758	3.3585e-06	2.18529e-05
gene-Rv3401	5809.02	-0.436322	0.0973452	-4.64637	3.37823e-06	2.19442e-05
gene-Rv2171	1452.91	-0.418584	0.0932624	-4.64381	3.42047e-06	2.21812e-05
gene-Rv1425	2523.47	-0.403617	0.0897915	-4.64285	3.43631e-06	2.22465e-05
gene-Rv2026c	267.612	-0.617296	0.140541	-4.63727	3.53034e-06	2.28169e-05
gene-Rv1737c	7830.96	-1.01089	0.236693	-4.63604	3.55155e-06	2.29156e-05
gene-Rv1179c	3843.48	-0.428297	0.0961649	-4.61889	3.85798e-06	2.48511e-05
gene-Rv0623	897.437	1.27528	0.302048	4.61294	3.97009e-06	2.5488e-05
gene-Rv2598	306.766	0.526768	0.119533	4.61304	3.96829e-06	2.5488e-05
gene-Rv3551	967.7	-0.661485	0.152313	-4.607	4.08519e-06	2.61833e-05
gene-Rv3247c	1110.71	0.53343	0.121208	4.60504	4.12393e-06	2.63877e-05
gene-Rv2584c	4127.96	0.678992	0.156734	4.59879	4.24962e-06	2.71468e-05
gene-Rv2132	1020.3	1.25736	0.299083	4.59546	4.31794e-06	2.75376e-05
gene-Rv0258c	297.932	-0.707236	0.164119	-4.59066	4.41838e-06	2.81315e-05
gene-Rv2434c	572.61	-0.542959	0.124176	-4.58906	4.45238e-06	2.82547e-05
gene-Rv0208c	4164.91	0.414846	0.0936353	4.58933	4.44662e-06	2.82547e-05
gene-Rv2801A	126.873	0.994633	0.235419	4.57772	4.7008e-06	2.9782e-05
gene-Rv3607c	1079.89	0.562756	0.129364	4.57261	4.81683e-06	3.0467e-05
gene-Rv3441c	5398.68	0.652651	0.15139	4.57017	4.87329e-06	3.07736e-05
gene-Rv0892	3102.67	-0.723363	0.169125	-4.56675	4.95354e-06	3.12292e-05
gene-Rv2116	476.569	0.629379	0.145898	4.56496	4.99589e-06	3.13934e-05
gene-Rv0930	1222.99	-0.609101	0.140997	-4.56523	4.98952e-06	3.13934e-05
gene-Rv2980	563.186	0.675271	0.157324	4.55961	5.12495e-06	3.21519e-05
gene-Rv3651	2556.05	-0.573876	0.131481	-4.55924	5.13395e-06	3.21561e-05
gene-Rv3377c	5936.87	0.913784	0.21649	4.55686	5.19246e-06	3.24697e-05
gene-Rv3734c	5997.47	-0.60525	0.140613	-4.55538	5.22915e-06	3.26462e-05
gene-Rv0147	9997.98	0.448741	0.102146	4.554	5.26361e-06	3.28082e-05
gene-Rv1367c	1440.06	-0.415912	0.0946863	-4.55064	5.34824e-06	3.32818e-05
gene-Rv2847c	1321.22	-0.374404	0.0848578	-4.54868	5.3984e-06	3.35397e-05
gene-Rv1015c	2346.67	-0.468751	0.107434	-4.54786	5.41936e-06	3.36157e-05
gene-Rv1419	6338.72	0.814674	0.193131	4.54221	5.56677e-06	3.44746e-05
gene-Rv0326	120.037	-0.843882	0.200234	-4.54084	5.6031e-06	3.46439e-05
gene-Rv2885c	1155.35	-0.43286	0.0990292	-4.53753	5.69158e-06	3.51345e-05
gene-Rv1178	10240.7	-0.628573	0.146912	-4.53531	5.75183e-06	3.54497e-05
gene-Rv0255c	1602.17	0.56771	0.131799	4.53291	5.81776e-06	3.57988e-05
gene-Rv0429c	1481.9	-0.489214	0.112783	-4.53231	5.83433e-06	3.58435e-05
gene-Rv0595c	994.693	0.82965	0.197014	4.5303	5.89006e-06	3.60708e-05
gene-Rv0317c	1299.26	-0.480199	0.110647	-4.53053	5.88351e-06	3.60708e-05
gene-Rv3810	18097.8	0.714516	0.168307	4.52736	5.97256e-06	3.6518e-05
gene-Rv0961	689.694	-0.692926	0.163619	-4.5174	6.26045e-06	3.82175e-05
gene-Rv0971c	937.223	0.821843	0.195915	4.51279	6.39806e-06	3.89958e-05
gene-Rv1492	4352.57	0.682409	0.161227	4.50647	6.5916e-06	4.01119e-05
gene-Rv1147	164.98	0.751874	0.17879	4.5043	6.65914e-06	4.0459e-05
gene-Rv2830c	1054.4	0.81685	0.195121	4.5038	6.6749e-06	4.04909e-05
gene-Rv3392c	1006.88	-0.666668	0.1577	-4.50066	6.77413e-06	4.10282e-05
gene-Rv1545	340.361	-0.70211	0.166834	-4.49455	6.97181e-06	4.20931e-05
gene-Rv0764c	4832.96	0.616888	0.145365	4.49459	6.97044e-06	4.20931e-05
gene-Rv0245	2318.53	0.733304	0.174712	4.49024	7.11441e-06	4.28869e-05
gene-Rv1286	18561.1	-0.528257	0.123906	-4.48518	7.28521e-06	4.37795e-05
gene-Rv3002c	1390.11	-0.433431	0.100415	-4.48526	7.28247e-06	4.37795e-05
gene-Rv2349c	2304.59	-0.424975	0.0984343	-4.4824	7.38089e-06	4.42853e-05
gene-Rv0987	10216.3	0.911807	0.2205	4.47796	7.53581e-06	4.51445e-05
gene-Rv3623	2090.98	0.350416	0.0804061	4.47539	7.62726e-06	4.56215e-05
gene-Rv2870c	3751.14	0.516245	0.121251	4.46651	7.95053e-06	4.74813e-05
gene-Rv0557	1520.82	-0.36269	0.0837166	-4.46481	8.01416e-06	4.77872e-05
gene-Rv0950c	4440.83	-0.605063	0.143751	-4.46139	8.14279e-06	4.84791e-05
gene-Rv0078	359.451	-0.593335	0.141069	-4.45206	8.50512e-06	5.05582e-05
gene-Rv0460	395.142	-0.595105	0.141714	-4.44727	8.69699e-06	5.16191e-05
gene-Rv3499c	2588.28	-0.576962	0.137171	-4.44644	8.73065e-06	5.17392e-05
gene-Rv1844c	9335.79	0.322339	0.0743326	4.44543	8.77168e-06	5.19025e-05
gene-Rv1114	364.247	0.663247	0.158975	4.44419	8.82233e-06	5.21221e-05
gene-Rv2750	1167.48	0.430863	0.100771	4.44204	8.91084e-06	5.25644e-05
gene-Rv1922	1247.6	-0.457631	0.107547	-4.43874	9.04874e-06	5.32963e-05
gene-Rv1671	221.26	0.73736	0.178567	4.42917	9.45982e-06	5.55739e-05
gene-Rv2346c	16617.1	0.660022	0.158717	4.42906	9.46431e-06	5.55739e-05
gene-Rv2293c	1267.91	0.597204	0.142807	4.42815	9.50451e-06	5.57251e-05
gene-Rv0183	1963.24	-0.405333	0.0949205	-4.4264	9.58201e-06	5.60941e-05
gene-Rv2052c	4312.8	0.543692	0.129304	4.423	9.73396e-06	5.68972e-05
gene-Rv0340	951.023	0.458409	0.108118	4.42182	9.78727e-06	5.71221e-05
gene-Rv0448c	148.816	0.755174	0.183495	4.42146	9.80341e-06	5.71297e-05
gene-Rv3484	12108.4	0.538094	0.127837	4.42112	9.81923e-06	5.71355e-05
gene-Rv3251c	455.316	-0.771516	0.187921	-4.4203	9.85654e-06	5.7266e-05
gene-Rv3680	28291.2	-0.467639	0.110321	-4.40761	1.04516e-05	6.06318e-05
gene-Rv1127c	1484.05	-0.425657	0.100439	-4.40613	1.05236e-05	6.09577e-05
gene-Rv2224c	7836.95	0.358468	0.0838011	4.40574	1.05424e-05	6.09747e-05
gene-Rv2467	6660.22	-0.369608	0.0865787	-4.39955	1.08473e-05	6.26446e-05
gene-Rv2742c	797.392	0.424582	0.10048	4.39779	1.09357e-05	6.30601e-05
gene-Rv1532c	705.145	0.706823	0.172302	4.39626	1.10131e-05	6.34116e-05
gene-Rv0818	3561.71	0.564363	0.135612	4.39285	1.11875e-05	6.43199e-05
gene-Rv1212c	512.202	-0.484685	0.115604	-4.39194	1.12341e-05	6.44916e-05
gene-Rv2248	1283.27	-0.418272	0.0993796	-4.37427	1.21837e-05	6.98388e-05
gene-Rv3520c	4667.94	0.500121	0.119955	4.37282	1.22654e-05	7.02027e-05
gene-Rv0813c	1684.11	0.437903	0.104273	4.3721	1.23057e-05	7.03284e-05
gene-Rv1087	1197.97	0.708696	0.173955	4.36795	1.25418e-05	7.15721e-05
gene-Rv2134c	4330.76	0.496576	0.119408	4.36328	1.28125e-05	7.30084e-05
gene-Rv1882c	1831.93	-0.520104	0.125589	-4.36018	1.29955e-05	7.39417e-05
gene-Rv2376c	7272.78	0.497962	0.11967	4.35947	1.30376e-05	7.40722e-05
gene-Rv0490	9022.98	0.464689	0.111408	4.35707	1.31815e-05	7.47463e-05
gene-Rv1622c	6329.89	0.459666	0.110167	4.35684	1.31951e-05	7.47463e-05
gene-Rv1463	4477.37	0.503472	0.121413	4.35471	1.33241e-05	7.53664e-05
gene-Rv2277c	58.4701	-1.04271	0.263136	-4.35153	1.35193e-05	7.63585e-05
gene-Rv3197	21861	0.373823	0.0887914	4.34956	1.36409e-05	7.69322e-05
gene-Rv3606c	1643.71	0.650792	0.159762	4.34753	1.37677e-05	7.75337e-05
gene-Rv1364c	3818.96	0.5697	0.138697	4.34594	1.38678e-05	7.79834e-05
gene-Rv0765c	2738.3	0.535562	0.129918	4.34538	1.39034e-05	7.80696e-05
gene-Rv1834	596.507	-0.479836	0.115788	-4.34295	1.40583e-05	7.88245e-05
gene-Rv2528c	246.564	-0.711277	0.176241	-4.33707	1.44392e-05	8.08428e-05
gene-Rv1509	1135.19	0.875669	0.219532	4.33641	1.44832e-05	8.09712e-05
gene-Rv2409c	3196.24	0.440651	0.10604	4.33217	1.47647e-05	8.24254e-05
gene-Rv0006	29346.7	-0.316836	0.0755529	-4.33082	1.48556e-05	8.28129e-05
gene-Rv0309	5833.73	-0.520137	0.126708	-4.32577	1.51997e-05	8.46087e-05
gene-Rv1122	2340.95	-0.557973	0.136518	-4.32474	1.52709e-05	8.48823e-05
gene-Rv3553	495.995	-0.609222	0.149954	-4.32414	1.53127e-05	8.49922e-05
gene-Rv3730c	595.987	-0.460203	0.111374	-4.32226	1.54437e-05	8.5596e-05
gene-Rv3668c	1089.42	0.45966	0.111338	4.31624	1.58707e-05	8.78361e-05
gene-Rv1465	992.572	0.62329	0.154058	4.31103	1.62494e-05	8.98029e-05
gene-Rv0452	4113.32	0.376874	0.0904878	4.30765	1.65002e-05	9.10582e-05
gene-Rv1752	205.421	-0.719069	0.179919	-4.30299	1.68511e-05	9.27715e-05
gene-Rv0891c	1654.58	-0.533886	0.131052	-4.30257	1.68829e-05	9.27715e-05
gene-Rv3485c	1010.83	0.513003	0.125493	4.30272	1.68716e-05	9.27715e-05
gene-Rv3719	6593.86	-0.615928	0.152684	-4.3012	1.69879e-05	9.32154e-05
gene-Rv1271c	94.4091	-0.808872	0.204166	-4.29885	1.7169e-05	9.40751e-05
gene-Rv2256c	17308.1	0.728784	0.182949	4.29228	1.76849e-05	9.67644e-05
gene-Rv2288	1054.14	-0.691931	0.173527	-4.28738	1.80795e-05	9.87832e-05
gene-Rv2211c	4805.46	-0.32344	0.0776426	-4.28419	1.83409e-05	0.00010007
gene-Rv0320	442.411	-0.515166	0.126926	-4.27963	1.87201e-05	0.000101994
gene-Rv1251c	3605.73	-0.527955	0.130606	-4.27027	1.9524e-05	0.000106224
gene-Rv0870c	2095.81	0.564194	0.140259	4.26444	2.00403e-05	0.000108879
gene-Rv1672c	731.688	-0.510523	0.126258	-4.26344	2.01304e-05	0.000109214
gene-Rv0756c	1228.81	0.432911	0.10588	4.2617	2.02873e-05	0.000109911
gene-Rv1297	72947.8	-0.456201	0.112154	-4.25935	2.05022e-05	0.000110919
gene-Rv1363c	2641.47	0.318808	0.0768478	4.25758	2.06654e-05	0.000111646
gene-Rv3144c	3603.68	0.435782	0.106887	4.25439	2.09617e-05	0.000113087
gene-Rv1325c	371.161	0.616042	0.154755	4.24777	2.1591e-05	0.000116319
gene-Rv2399c	1563.65	-0.49866	0.123874	-4.2405	2.23023e-05	0.000119984
gene-Rv1842c	2313.4	0.42362	0.104226	4.23623	2.27302e-05	0.000122115
gene-Rv1501	2619.87	0.856608	0.220833	4.23205	2.31571e-05	0.000124235
gene-Rv2663	689.227	0.80158	0.205113	4.22882	2.34923e-05	0.000125859
gene-Rv3250c	280.278	-0.640918	0.162534	-4.22552	2.38388e-05	0.000127538
gene-Rv1174c	12984	0.415502	0.102219	4.22507	2.38864e-05	0.000127615
gene-Rv1262c	1138.03	-0.532809	0.133306	-4.22467	2.3929e-05	0.000127665
gene-Rv1815	3693.52	-0.573721	0.144239	-4.222	2.42147e-05	0.000129011
gene-Rv3452	1042.19	0.541007	0.135885	4.21477	2.50033e-05	0.000133029
gene-Rv1282c	1107.18	-0.499297	0.125424	-4.21179	2.53358e-05	0.000134612
gene-Rv1729c	1321.11	-0.615499	0.156619	-4.20408	2.62147e-05	0.00013909
gene-Rv1645c	1306.4	0.762016	0.196597	4.20348	2.62847e-05	0.000139269
gene-Rv1651c	2162.24	0.519135	0.130491	4.2028	2.63637e-05	0.000139496
gene-Rv2764c	6908.75	-0.597852	0.152014	-4.20163	2.65005e-05	0.000140027
gene-Rv3220c	4960.96	-0.412008	0.102464	-4.19688	2.70615e-05	0.000142796
gene-Rv2202c	14363.2	0.343084	0.084386	4.1965	2.71071e-05	0.00014284
gene-Rv3827c	1178.82	-0.471238	0.118294	-4.18649	2.83296e-05	0.000149079
gene-Rv0866	308.997	-0.664448	0.170776	-4.18571	2.84282e-05	0.000149394
gene-Rv0560c	795.701	0.628171	0.160714	4.1847	2.85539e-05	0.000149646
gene-Rv3575c	1053.26	-0.456796	0.114485	-4.18489	2.85299e-05	0.000149646
gene-Rv2736c	736.664	-0.583522	0.148686	-4.18299	2.87697e-05	0.000150368
gene-Rv1202	2453	-0.390999	0.0971538	-4.18327	2.87352e-05	0.000150368
gene-Rv0973c	11102.6	0.880621	0.231501	4.18255	2.88257e-05	0.000150456
gene-Rv1315	4399.55	-0.677084	0.175002	-4.17233	3.01502e-05	0.000157156
gene-Rv1577c	1856.47	-0.39166	0.0975995	-4.17181	3.02185e-05	0.0001573
gene-Rv0903c	4605.5	0.372564	0.0926425	4.1696	3.05139e-05	0.000158623
gene-Rv3914	2640.05	0.541779	0.137912	4.16753	3.0792e-05	0.000159853
gene-Rv3508	2982.58	0.636738	0.164033	4.16464	3.1185e-05	0.000161675
gene-Rv3403c	5495.98	0.528982	0.134663	4.15946	3.19003e-05	0.000165161
gene-Rv1404	3761.93	0.472776	0.119603	4.15723	3.22136e-05	0.000166336
gene-Rv1302	3604.09	-0.401893	0.100629	-4.15746	3.2181e-05	0.000166336
gene-Rv1358	214.95	-0.609436	0.157052	-4.15452	3.25978e-05	0.000168095
gene-Rv2094c	11642.9	0.629054	0.162623	4.14732	3.36394e-05	0.000173234
gene-Rv3436c	5113.97	0.401723	0.100928	4.14354	3.41986e-05	0.000175878
gene-Rv1906c	3554.02	-0.651431	0.169338	-4.14175	3.44673e-05	0.000177024
gene-Rv2785c	13395.5	0.716513	0.187512	4.1365	3.52638e-05	0.000180874
gene-Rv0308	1495.68	-0.607515	0.156962	-4.13518	3.54679e-05	0.000181679
gene-Rv0059	1496.92	-0.591272	0.150054	-4.1331	3.579e-05	0.0001826
gene-Rv0687	2554.92	0.564999	0.14552	4.13367	3.57013e-05	0.0001826
gene-Rv2333c	758.719	0.514088	0.131572	4.13317	3.57793e-05	0.0001826
gene-Rv0337c	6404.84	0.433938	0.109842	4.13219	3.5932e-05	0.000183082
gene-Rv3548c	1279.77	-0.496768	0.127568	-4.1283	3.65453e-05	0.000185961
gene-Rv0625c	505.691	0.604005	0.156997	4.11827	3.81724e-05	0.000193985
gene-Rv3757c	901.693	-0.52178	0.134693	-4.10734	4.00242e-05	0.000203127
gene-Rv1323	21394.1	0.269037	0.0668143	4.1064	4.01879e-05	0.000203689
gene-Rv2772c	942.236	-0.563132	0.146393	-4.10288	4.0803e-05	0.000206535
gene-Rv1866	1466.08	-0.488445	0.12504	-4.10193	4.09712e-05	0.000207114
gene-Rv1917c	1119.59	0.828691	0.221514	4.09905	4.14844e-05	0.000209434
gene-Rv2560	1565.18	-0.481916	0.124058	-4.09832	4.16163e-05	0.000209825
gene-Rv2079	1616.66	-0.323281	0.0813528	-4.09529	4.21633e-05	0.000212305
gene-Rv3824c	15550.2	0.771091	0.206605	4.09437	4.23322e-05	0.000212877
gene-Rv2796c	551.109	0.511499	0.13233	4.09243	4.26883e-05	0.000214388
gene-Rv1010	2357.47	-0.518528	0.134491	-4.09147	4.28646e-05	0.000214993
gene-Rv3099c	2975.45	-0.327188	0.0825599	-4.08739	4.36254e-05	0.000218524
gene-Rv3304	779.651	-0.437898	0.112356	-4.08673	4.37498e-05	0.000218863
gene-Rv3893c	42.3989	1.09404	0.298929	4.08511	4.40558e-05	0.000220107
gene-Rv0817c	825.434	0.384556	0.0980859	4.07689	4.56422e-05	0.000227738
gene-Rv0694	3882.23	-0.405705	0.103966	-4.07349	4.63144e-05	0.000230793
gene-Rv0070c	2306.3	-0.473614	0.122736	-4.07164	4.66827e-05	0.000232328
gene-Rv1883c	4522.97	-0.509015	0.132719	-4.06697	4.76289e-05	0.000236731
gene-Rv2984	7193.65	-0.378719	0.0973316	-4.06483	4.80673e-05	0.000238602
gene-Rv3364c	464.584	0.397936	0.102085	4.06311	4.8423e-05	0.000240058
gene-Rv2295	3669.11	-0.432952	0.111762	-4.06212	4.86282e-05	0.000240766
gene-Rv2913c	32205	-0.708909	0.189881	-4.0598	4.91148e-05	0.000242494
gene-Rv2136c	3071.3	-0.379129	0.0971287	-4.05988	4.90987e-05	0.000242494
gene-Rv1796	16218	0.335452	0.085288	4.05956	4.91662e-05	0.000242494
gene-Rv2670c	185.961	-0.633032	0.16812	-4.05735	4.96336e-05	0.000244304
gene-Rv2853	504.425	0.466211	0.12101	4.05722	4.966e-05	0.000244304
gene-Rv1223	17033.9	0.24224	0.0609665	4.04721	5.18311e-05	0.00025466
gene-Rv3109	661.686	0.944584	0.258797	4.04664	5.19578e-05	0.000254957
gene-Rv0986	3393.52	0.961469	0.264179	4.04103	5.3218e-05	0.000260722
gene-Rv1681	645.981	-0.527511	0.138912	-4.04081	5.32679e-05	0.000260722
gene-Rv1236	1118.67	-0.48858	0.12806	-4.03968	5.35235e-05	0.00026164
gene-Rv2239c	1891.45	-0.398082	0.102966	-4.03505	5.45916e-05	0.000266523
gene-Rv3743c	192.739	0.67603	0.181924	4.02636	5.66461e-05	0.000276203
gene-Rv3218	716.225	0.479839	0.125908	4.02518	5.69317e-05	0.000277245
gene-Rv0069c	2790.37	-0.447916	0.116149	-4.02236	5.76188e-05	0.000280237
gene-Rv1247c	898.097	0.80338	0.219308	4.02204	5.76961e-05	0.000280259
gene-Rv2557	3698.35	0.352538	0.0909335	4.01876	5.85063e-05	0.000283837
gene-Rv3180c	547.444	0.594784	0.158889	4.01785	5.87317e-05	0.000284572
gene-Rv3526	8623.91	0.597575	0.159676	4.01542	5.934e-05	0.000287158
gene-Rv3593	5442.41	-0.332458	0.0856561	-4.01209	6.01833e-05	0.000290873
gene-Rv3603c	2766.16	0.401711	0.104605	4.00902	6.09701e-05	0.000294307
gene-Rv0790c	4552.45	-0.578758	0.154865	-4.00855	6.10927e-05	0.000294529
gene-Rv1923	4613.86	-0.333734	0.0862338	-4.00158	6.29203e-05	0.000302961
gene-Rv1753c	1887.06	0.33508	0.0866557	3.99671	6.42286e-05	0.000308874
gene-Rv2243	17392.5	-0.580282	0.156224	-3.99424	6.4902e-05	0.000311724
gene-Rv0530	3766.98	0.553918	0.148201	3.99275	6.53119e-05	0.000313302
gene-Rv1673c	266.391	-0.566101	0.151901	-3.99213	6.54824e-05	0.000313729
gene-Rv2617c	328.984	-0.542123	0.145021	-3.99117	6.57495e-05	0.000314617
gene-Rv3107c	1467.09	-0.38569	0.100823	-3.98865	6.64507e-05	0.000317578
gene-Rv2230c	880.321	-0.601851	0.162472	-3.98822	6.65717e-05	0.000317762
gene-Rv0058	11654.3	-0.470767	0.124895	-3.98559	6.7312e-05	0.000320898
gene-Rv1091	370.196	0.641678	0.174089	3.98486	6.75202e-05	0.000321096
gene-Rv3030	3463.79	0.486549	0.129224	3.98487	6.75177e-05	0.000321096
gene-Rv2845c	4147.05	-0.455037	0.120641	-3.97746	6.96546e-05	0.000330838
gene-Rv0160c	215.507	0.502705	0.134231	3.97521	7.0317e-05	0.000333162
gene-Rv1496	1747.33	0.385223	0.100941	3.97544	7.02486e-05	0.000333162
gene-Rv3241c	5855.69	0.395975	0.104073	3.9723	7.11812e-05	0.000336843
gene-Rv3840	186.927	0.814307	0.226036	3.97079	7.16345e-05	0.000338157
gene-Rv2608	1992.04	0.35809	0.0935902	3.97091	7.15988e-05	0.000338157
gene-Rv3135	995.855	-0.675956	0.185393	-3.9664	7.29679e-05	0.000343609
gene-Rv1011	955.999	-0.399854	0.105422	-3.96667	7.28828e-05	0.000343609
gene-Rv2037c	1137.54	-0.409904	0.108476	-3.95814	7.55342e-05	0.00035526
gene-Rv0216	663.707	-0.486464	0.130305	-3.95771	7.56716e-05	0.000355472
gene-Rv3442c	3317.36	0.513073	0.137964	3.9542	7.67927e-05	0.000360299
gene-Rv3665c	316.517	-0.47472	0.127118	-3.95257	7.73162e-05	0.000362314
gene-Rv1779c	3846.14	0.650744	0.178343	3.94968	7.82557e-05	0.000366271
gene-Rv1789	7308.71	0.592565	0.161538	3.9467	7.9235e-05	0.000370405
gene-Rv0695	1919.19	-0.700164	0.193813	-3.94459	7.99357e-05	0.000373227
gene-Rv0869c	3424.03	0.678618	0.189443	3.94341	8.03297e-05	0.000374612
gene-Rv0042c	1520.04	-0.390651	0.10357	-3.94044	8.13309e-05	0.000378823
gene-Rv3464	6964.65	-0.453623	0.121657	-3.93978	8.1557e-05	0.000379417
gene-Rv3502c	1887.12	0.487734	0.131379	3.93576	8.29337e-05	0.000385357
gene-Rv2776c	1574.38	-0.44307	0.118673	-3.93452	8.33632e-05	0.000386886
gene-Rv2339	9660.51	0.677005	0.188748	3.93374	8.36331e-05	0.000387671
gene-Rv2761c	1153.25	-0.555033	0.151429	-3.92977	8.5028e-05	0.000393663
gene-Rv1581c	203.069	-0.65279	0.180467	-3.92916	8.52429e-05	0.000393823
gene-Rv3001c	4566.46	-0.506934	0.137437	-3.92909	8.5267e-05	0.000393823
gene-Rv1956	3661.23	0.499999	0.134794	3.9284	8.55146e-05	0.000394494
gene-Rv2547	367.4	0.797307	0.22409	3.92578	8.645e-05	0.000398332
gene-Rv3418c	8235.78	-0.523574	0.139531	-3.92404	8.70768e-05	0.000400741
gene-Rv0129c	25636	0.344139	0.0929744	3.9226	8.75986e-05	0.000402661
gene-Rv0310c	159.575	-0.611402	0.168736	-3.91732	8.95385e-05	0.000411087
gene-Rv0446c	847.15	-0.434442	0.116756	-3.91693	8.96849e-05	0.000411269
gene-Rv3089	2893.33	-0.397601	0.106315	-3.91659	8.98087e-05	0.000411347
gene-Rv1462	7343.29	0.517198	0.140704	3.91614	8.99773e-05	0.00041163
gene-Rv1861	283.284	0.601685	0.165861	3.91452	9.05827e-05	0.000413908
gene-Rv3868	30091.6	0.348508	0.0945711	3.91407	9.07527e-05	0.000414194
gene-Rv0597c	2197.74	-0.562085	0.154556	-3.90878	9.27635e-05	0.00042287
gene-Rv0289	14399.6	0.656185	0.184903	3.90807	9.30379e-05	0.00042362
gene-Rv0851c	466.521	-0.686467	0.192011	-3.90545	9.4052e-05	0.000427227
gene-Rv2582	3557.02	-0.456291	0.123342	-3.9055	9.40317e-05	0.000427227
gene-Rv0299	983.487	-0.401361	0.107799	-3.90024	9.60968e-05	0.000436001
gene-Rv3664c	352.622	-0.49238	0.134417	-3.89496	9.82147e-05	0.000445086
gene-Rv3487c	23280.1	0.376754	0.100918	3.89273	9.91231e-05	0.000448675
gene-Rv1095	14878.4	-0.51386	0.141116	-3.88748	0.000101291	0.000457948
gene-Rv2442c	1435.49	0.412724	0.111579	3.88514	0.000102269	0.000461829
gene-Rv1461	38573.8	0.392501	0.105658	3.88097	0.000104042	0.000469286
gene-Rv3200c	2895.75	-0.367432	0.0987629	-3.87743	0.000105567	0.000475606
gene-Rv3252c	21578.4	-0.743761	0.207315	-3.87605	0.000106164	0.000477738
gene-Rv0097	1238.39	0.573813	0.1597	3.86897	0.000109296	0.00049126
gene-Rv1473	3327.42	0.407678	0.110529	3.86821	0.000109638	0.000492221
gene-Rv0478	1064.54	-0.382661	0.103572	-3.86317	0.000111924	0.0005019
gene-Rv1270c	3037.64	-0.50398	0.139292	-3.8593	0.000113714	0.000509335
gene-Rv2686c	586.207	-0.434769	0.11883	-3.85855	0.000114059	0.000510287
gene-Rv3329	1736.17	-0.42838	0.117134	-3.85326	0.000116555	0.000520846
gene-Rv1303	7755.83	-0.379227	0.102849	-3.85084	0.000117715	0.000525421
gene-Rv3069	253.395	-0.456045	0.125686	-3.8421	0.000121985	0.000543851
gene-Rv3488	303.07	0.723273	0.207594	3.8341	0.000126024	0.000561206
gene-Rv0202c	12418.9	0.280335	0.0749134	3.83033	0.000127971	0.000569218
gene-Rv1189	234.833	-0.834152	0.243148	-3.82753	0.000129438	0.000575082
gene-Rv2597	1455.2	0.401115	0.109954	3.82268	0.000132011	0.000585835
gene-Rv2374c	7992.18	0.390395	0.104936	3.82079	0.000133027	0.000589665
gene-Rv3345c	99.2864	0.782268	0.227283	3.81652	0.000135345	0.000599251
gene-Rv3567c	1118.53	0.431194	0.119165	3.81599	0.000135637	0.000599855
gene-Rv1522c	7053.15	0.526767	0.148024	3.8153	0.000136019	0.000600853
gene-Rv0925c	3265.44	-0.487781	0.136362	-3.81335	0.000137096	0.000604919
gene-Rv0004	695.71	-0.4234	0.117265	-3.80637	0.000141022	0.00062153
gene-Rv3198c	3787.43	-0.365317	0.10017	-3.80531	0.000141625	0.000623476
gene-Rv0394c	914.129	-0.52656	0.148752	-3.80161	0.000143756	0.000632135
gene-Rv3600c	2480.71	0.30362	0.0824104	3.80075	0.000144259	0.000633622
gene-Rv2403c	1327.38	-0.380406	0.104869	-3.7979	0.000145924	0.000640206
gene-Rv0020c	32613.5	0.327695	0.090542	3.79591	0.000147101	0.000644633
gene-Rv1632c	696.183	-0.548838	0.156104	-3.78754	0.000152148	0.000664604
gene-Rv3236c	2080.07	-0.466838	0.131029	-3.78721	0.000152348	0.000664604
gene-Rv2846c	39842.4	-0.437074	0.125215	-3.78766	0.000152073	0.000664604
gene-Rv1952	314.526	-0.414006	0.115116	-3.78728	0.000152305	0.000664604
gene-Rv1993c	1253.21	0.732782	0.213924	3.7839	0.000154391	0.000672754
gene-Rv0912	249.102	-0.480755	0.135498	-3.78083	0.000156308	0.000680337
gene-Rv1343c	1158.62	0.548636	0.15678	3.76956	0.000163534	0.000710986
gene-Rv2505c	918.555	-0.409982	0.114542	-3.76837	0.000164317	0.000713582
gene-Rv3044	4246.65	-0.370039	0.102682	-3.76762	0.000164811	0.000714922
gene-Rv0426c	1691.48	0.316754	0.0870897	3.76398	0.000167228	0.000724593
gene-Rv1017c	6267.51	0.358264	0.0992427	3.76351	0.000167545	0.000725149
gene-Rv0864	4144.22	-0.510641	0.146489	-3.76268	0.000168101	0.000726738
gene-Rv1678	2214.83	-0.59797	0.173061	-3.76238	0.000168306	0.000726811
gene-Rv1833c	1189.97	0.417534	0.117162	3.75613	0.000172564	0.000744365
gene-Rv0239	1747.52	1.3945	0.431006	3.755	0.000173338	0.000746279
gene-Rv3202a	83.6902	0.935096	0.281791	3.75492	0.000173396	0.000746279
gene-Rv2182c	14313.7	0.426516	0.119905	3.75362	0.000174298	0.000749326
gene-Rv0630c	626.3	-0.719627	0.212304	-3.75129	0.00017593	0.000755035
gene-Rv2237	553.665	-0.449025	0.126992	-3.75116	0.000176018	0.000755035
gene-Rv0736	231.138	0.56587	0.163396	3.74535	0.000180139	0.000771852
gene-Rv0735	251.675	0.639927	0.186884	3.74481	0.00018053	0.00077267
gene-Rv1679	1934.89	-0.574356	0.166434	-3.74271	0.00018205	0.000778308
gene-Rv1619	1081.37	0.33574	0.0934364	3.7333	0.000188985	0.000807063
gene-Rv1348	2919.7	0.422071	0.11924	3.73295	0.000189252	0.000807309
gene-Rv0894	94.1369	-0.636748	0.187016	-3.72979	0.00019164	0.00081659
gene-Rv0164	4440.12	-0.328606	0.091605	-3.72637	0.000194255	0.000826818
gene-Rv0231	4113.15	-0.399731	0.113688	-3.72025	0.000199028	0.000846198
gene-Rv2929	684.881	0.77682	0.232974	3.71962	0.000199526	0.000847378
gene-Rv2064	1065.99	0.599757	0.1756	3.71842	0.000200471	0.000850455
gene-Rv1213	2574.65	-0.428706	0.119753	-3.71631	0.00020215	0.000856635
gene-Rv2672	4478.3	0.331188	0.0925885	3.71423	0.000203827	0.000862792
gene-Rv1208	2217.12	0.320703	0.0896077	3.71024	0.000207064	0.000875532
gene-Rv2530c	422.432	0.521073	0.151077	3.70902	0.000208064	0.000878795
gene-Rv1618	2772.8	-0.545152	0.159158	-3.70391	0.000212305	0.000895726
gene-Rv2298	1781.12	-0.440115	0.126099	-3.70317	0.000212919	0.000896355
gene-Rv0207c	4048.19	0.322216	0.0902904	3.70343	0.000212705	0.000896355
gene-Rv1811	1163.35	0.427271	0.122096	3.70091	0.000214832	0.000903419
gene-Rv2793c	1350.96	-0.445528	0.130279	-3.70021	0.000215421	0.000904908
gene-Rv3376	3503.59	-0.514086	0.149648	-3.69567	0.000219312	0.000919526
gene-Rv0671	2431.5	-0.328279	0.0923497	-3.69559	0.000219378	0.000919526
gene-Rv0682	10929.8	-0.585257	0.174862	-3.69386	0.000220873	0.000924785
gene-Rv2041c	897.267	-0.327456	0.0923293	-3.68563	0.000228142	0.000954183
gene-Rv1139c	304.783	-0.443235	0.12787	-3.68257	0.000230891	0.000963751
gene-Rv0254c	304.745	0.426884	0.122687	3.68253	0.00023093	0.000963751
gene-Rv1207	2037.55	0.376827	0.107397	3.6743	0.000238499	0.000994261
gene-Rv2800	1748.08	0.586203	0.173762	3.6735	0.000239249	0.000995648
gene-Rv2144c	1909.34	0.424003	0.12207	3.6734	0.000239348	0.000995648
gene-Rv0812	1034.01	0.455397	0.132482	3.66684	0.000245568	0.00102042
gene-Rv0598c	774.96	-0.320839	0.0909301	-3.66364	0.000248652	0.00103212
gene-Rv3683	4523.99	0.420851	0.121653	3.65848	0.000253716	0.00105201
gene-Rv1810	4261.73	0.47245	0.137945	3.65692	0.000255263	0.00105728
gene-Rv2869c	6140.57	0.296718	0.0838598	3.65598	0.000256202	0.00106003
gene-Rv0552	1052.89	0.338286	0.0963681	3.65538	0.000256801	0.00106137
gene-Rv1002c	2574.09	-0.401932	0.116041	-3.65466	0.000257523	0.00106321
gene-Rv2344c	2385.01	-0.32549	0.0926146	-3.65372	0.000258468	0.00106597
gene-Rv0212c	477.824	-0.44234	0.129018	-3.64664	0.000265689	0.00109458
gene-Rv2226	2101.43	0.324437	0.0926819	3.63713	0.000275694	0.00113459
gene-Rv0200	808.294	-0.446043	0.130591	-3.63645	0.000276424	0.00113638
gene-Rv0830	1434.06	0.568861	0.170415	3.63243	0.000280761	0.00115298
gene-Rv3505	849.095	0.45062	0.132415	3.62484	0.000289142	0.00118613
gene-Rv3388	160.14	0.593736	0.179223	3.6231	0.000291097	0.00119288
gene-Rv0283	18188.8	0.429017	0.125748	3.61909	0.000295642	0.00121012
gene-Rv0690c	3309.94	-0.311958	0.0894535	-3.61883	0.000295934	0.00121012
gene-Rv3555c	341.63	-0.597012	0.181103	-3.61261	0.000303132	0.00123748
gene-Rv3225c	2535.15	-0.296829	0.0850899	-3.61249	0.000303266	0.00123748
gene-Rv2138	2628.3	0.368268	0.106881	3.6122	0.000303614	0.00123759
gene-Rv1769	3077.87	-0.252658	0.0719356	-3.6055	0.000311554	0.00126861
gene-Rv1169c	14095.3	0.656153	0.202067	3.60084	0.000317193	0.00129021
gene-Rv1988	912.712	0.5921	0.180014	3.59996	0.000318266	0.00129321
gene-Rv0651	1310.45	-0.412843	0.121785	-3.59602	0.00032312	0.00131155
gene-Rv1680	808.239	-0.546894	0.165456	-3.59424	0.000325336	0.00131915
gene-Rv1928c	393.368	-0.533366	0.161311	-3.58853	0.000332551	0.00134699
gene-Rv2631	9904.59	-0.5682	0.173437	-3.5801	0.000343464	0.00138827
gene-Rv3547	943.236	-0.421046	0.124871	-3.58024	0.000343276	0.00138827
gene-Rv2091c	10025.6	0.505969	0.152508	3.57815	0.000346035	0.0013972
gene-Rv3238c	1160.05	0.399133	0.117936	3.57525	0.000349887	0.00141127
gene-Rv2040c	670.538	-0.524464	0.158171	-3.57387	0.00035175	0.0014173
gene-Rv0546c	428.652	-0.403212	0.120254	-3.55082	0.000384035	0.00154577
gene-Rv0350	129320	-0.408355	0.122019	-3.54904	0.000386637	0.00155462
gene-Rv1749c	913.977	-0.456416	0.13792	-3.54495	0.00039269	0.00157731
gene-Rv1646	4124.23	0.583035	0.182383	3.54324	0.000395247	0.00158428
gene-Rv1630	52584.9	-0.346079	0.0978111	-3.54331	0.000395135	0.00158428
gene-Rv1112	433.226	-0.410941	0.123073	-3.54272	0.000396017	0.00158571
gene-Rv0845	774.446	-0.63527	0.198767	-3.54209	0.000396964	0.00158785
gene-Rv1579c	119.099	-0.548715	0.169061	-3.54039	0.000399537	0.00159649
gene-Rv1666c	443.638	-0.41682	0.125174	-3.53922	0.000401313	0.00160192
gene-Rv2510c	1689.65	-0.331104	0.0977921	-3.53388	0.000409508	0.00163294
gene-Rv1041c	5547.43	-0.35047	0.10408	-3.53236	0.000411861	0.00164063
gene-Rv0205	937.946	-0.364994	0.108625	-3.53169	0.000412909	0.00164311
gene-Rv2445c	1195.68	-0.470546	0.14346	-3.52607	0.000421783	0.00167668
gene-Rv1957	2999.4	0.38436	0.115074	3.5225	0.000427496	0.00169764
gene-Rv1911c	1072.68	-0.38975	0.116927	-3.52165	0.000428865	0.00170133
gene-Rv0430	2456.35	-0.557929	0.173771	-3.51886	0.000433399	0.00171754
gene-Rv2240c	1305.42	-0.617262	0.194317	-3.51548	0.000438957	0.00173778
gene-Rv2267c	890.704	-0.603367	0.189762	-3.5112	0.000446088	0.0017642
gene-Rv2768c	1031.05	0.493461	0.151847	3.50752	0.000452301	0.00178694
gene-Rv0716	7012.34	-0.357663	0.105509	-3.50359	0.000459026	0.00181165
gene-Rv2513	1276.54	-0.434278	0.131455	-3.50291	0.000460209	0.00181446
gene-Rv0763c	162.115	0.666447	0.21258	3.49947	0.00046619	0.00183428
gene-Rv3160c	16194.1	-0.634416	0.201513	-3.49965	0.000465863	0.00183428
gene-Rv3559c	278.913	-0.463888	0.142689	-3.49439	0.00047515	0.00186763
gene-Rv3797	741.889	-0.536857	0.167729	-3.49331	0.000477077	0.00187329
gene-Rv0131c	1996.91	0.478808	0.14777	3.49028	0.000482515	0.00189272
gene-Rv0926c	1561.81	-0.424111	0.129682	-3.4875	0.000487567	0.00191059
gene-Rv2637	932.435	0.708044	0.228423	3.48543	0.000491342	0.00192343
gene-Rv1491c	4411.36	0.445216	0.136807	3.48038	0.000500707	0.0019581
gene-Rv2944	413.378	-0.574421	0.181666	-3.47925	0.000502813	0.00196234
gene-Rv3552	742.3	-0.520958	0.163091	-3.4794	0.000502537	0.00196234
gene-Rv3856c	4897.54	0.317331	0.09495	3.47882	0.000503624	0.00196352
gene-Rv1103c	7491.66	0.597398	0.189575	3.47789	0.000505368	0.00196833
gene-Rv2932	3651.86	0.514507	0.160829	3.47476	0.000511316	0.00198948
gene-Rv0431	2248.31	-0.389581	0.118846	-3.47222	0.000516164	0.00200632
gene-Rv2033c	771.846	-0.663851	0.214586	-3.46492	0.000530381	0.00205951
gene-Rv3074	2233.34	0.641115	0.206291	3.46174	0.000536697	0.00207984
gene-Rv2010	930.116	-0.590842	0.188659	-3.46177	0.00053663	0.00207984
gene-Rv1456c	769.954	-0.579746	0.184785	-3.46027	0.000539643	0.00208705
gene-Rv2345	3928.98	0.345187	0.104396	3.46041	0.000539344	0.00208705
gene-Rv0631c	886.192	-0.67596	0.219566	-3.45945	0.000541279	0.00209128
gene-Rv2038c	354.541	-0.562419	0.178831	-3.45766	0.000544892	0.00210313
gene-Rv1004c	1307.5	0.728987	0.23881	3.45363	0.000553089	0.00213263
gene-Rv1709	1979.77	-0.456611	0.142351	-3.4497	0.000561215	0.0021618
gene-Rv2752c	5417.09	-0.358798	0.109683	-3.44905	0.000562565	0.00216484
gene-Rv3234c	2024.53	-0.301387	0.0908987	-3.44865	0.000563391	0.00216585
gene-Rv2051c	11124.2	0.36627	0.111709	3.44811	0.000564523	0.00216804
gene-Rv2630	5619.23	-0.508131	0.160466	-3.44592	0.000569124	0.00218353
gene-Rv0629c	493.2	-0.655166	0.213009	-3.44462	0.000571853	0.00219182
gene-Rv2482c	5334.82	-0.354086	0.10886	-3.44266	0.000576013	0.00220557
gene-Rv3110	267.529	0.717675	0.235972	3.44015	0.000581388	0.00222394
gene-Rv3341	4751.63	-0.50448	0.159535	-3.43931	0.000583194	0.00222864
gene-Rv2117	93.0311	0.578486	0.185584	3.43808	0.000585853	0.00223658
gene-Rv1195	3984.94	-0.418778	0.130096	-3.43768	0.000586731	0.00223771
gene-Rv2565	3473.64	-0.384613	0.118513	-3.43732	0.000587504	0.00223844
gene-Rv2832c	152.898	-0.5117	0.162401	-3.43233	0.000598423	0.00227779
gene-Rv3518c	2815.58	0.275677	0.0830696	3.42919	0.000605376	0.00230198
gene-Rv1246c	609.296	0.317057	0.0964716	3.428	0.000608046	0.00230985
gene-Rv2673	1943.75	-0.309892	0.0942078	-3.42754	0.000609075	0.00231149
gene-Rv0199	714.017	-0.449488	0.141429	-3.4192	0.000628054	0.00237882
gene-Rv0578c	2226.54	-0.337811	0.103601	-3.41929	0.000627841	0.00237882
gene-Rv1703c	4629.69	-0.443053	0.139339	-3.41742	0.000632181	0.0023921
gene-Rv1498A	158.985	0.717166	0.237927	3.41686	0.000633484	0.00239468
gene-Rv2592c	1476.06	-0.503499	0.160645	-3.41469	0.000638543	0.00241144
gene-Rv2964	3030.15	-0.645887	0.212568	-3.41273	0.000643164	0.00242651
gene-Rv0663	7296.25	-0.305017	0.0932103	-3.40871	0.000652701	0.00246008
gene-Rv2017	2950.01	-0.391399	0.120446	-3.40781	0.000654859	0.0024658
gene-Rv2914c	1480.09	-0.433092	0.136439	-3.40374	0.000664709	0.00250045
gene-Rv0137c	2372.49	0.47767	0.151876	3.40186	0.000669297	0.00251525
gene-Rv3779	2755.71	-0.366259	0.11384	-3.39806	0.000678649	0.00254791
gene-Rv3586	1200.79	-0.34527	0.106817	-3.39706	0.000681141	0.00255477
gene-Rv2127	10538.8	-0.385075	0.120261	-3.39199	0.000693877	0.00260001
gene-Rv0593	249.254	-0.462361	0.147276	-3.39097	0.000696467	0.00260718
gene-Rv2237A	810.021	-0.53372	0.17306	-3.38945	0.000700325	0.00261908
gene-Rv3143	300.969	-0.4924	0.157985	-3.38871	0.000702216	0.0026236
gene-Rv2857c	2105.25	-0.281936	0.0863048	-3.3863	0.000708423	0.00264423
gene-Rv2795c	3898.95	-0.352738	0.108253	-3.38441	0.000713308	0.00265989
gene-Rv0516c	2280.1	0.558607	0.18209	3.38223	0.000718994	0.00267728
gene-Rv3850	1475.36	0.349718	0.108757	3.38209	0.000719362	0.00267728
gene-Rv3284	2592.59	0.27996	0.0857814	3.3818	0.000720136	0.00267757
gene-Rv3907c	2869.77	-0.290714	0.0894479	-3.37607	0.000735293	0.00273129
gene-Rv1722	1275.89	0.379554	0.119161	3.37415	0.000740453	0.00274781
gene-Rv1279	4206.53	-0.344505	0.107421	-3.37312	0.000743223	0.00275543
gene-Rv3627c	6828.78	0.505524	0.163978	3.37146	0.000747696	0.00276935
gene-Rv1624c	1915.99	-0.457515	0.146708	-3.3699	0.000751949	0.00278132
gene-Rv0087	1341.98	0.297596	0.0918079	3.36975	0.000752371	0.00278132
gene-Rv1964	398.736	0.407003	0.128853	3.3685	0.000755785	0.00279126
gene-Rv2404c	3036.01	-0.326068	0.101476	-3.36516	0.000765003	0.00282234
gene-Rv3812	1762.97	-0.318724	0.0990497	-3.36492	0.000765665	0.00282234
gene-Rv2732c	1299	0.559353	0.183872	3.36097	0.00077668	0.0028602
gene-Rv0330c	139.864	-0.457935	0.147381	-3.35771	0.000785907	0.00289142
gene-Rv2125	2217.5	0.306364	0.0949557	3.35706	0.000787763	0.00289548
gene-Rv0946c	2250.37	-0.31765	0.0990475	-3.35403	0.000796439	0.00292458
gene-Rv3051c	107406	-0.438987	0.146298	-3.35056	0.000806471	0.0029586
gene-Rv1623c	22855.2	0.355702	0.111576	3.34975	0.000808849	0.0029645
gene-Rv1507c	6969.83	0.78161	0.271574	3.3479	0.000814263	0.0029815
gene-Rv2110c	6375.5	0.28602	0.0894363	3.34732	0.000815967	0.0029849
gene-Rv0261c	100.132	-0.579793	0.192859	-3.34255	0.000830136	0.00303386
gene-Rv0321	1264.48	-0.441666	0.140027	-3.34203	0.00083167	0.00303658
gene-Rv3347c	19579.2	0.396679	0.126434	3.34003	0.000837704	0.00305572
gene-Rv3775	2254.03	-0.329865	0.103674	-3.33865	0.00084188	0.00306804
gene-Rv2715	6059.25	0.235139	0.0722626	3.33589	0.000850267	0.00309568
gene-Rv0353	1329.43	-0.357697	0.113454	-3.33094	0.000865526	0.00314826
gene-Rv0343	3764.97	-0.501997	0.165529	-3.32689	0.000878219	0.00319141
gene-Rv0773c	2553.25	-0.367183	0.116857	-3.32633	0.000879983	0.00319481
gene-Rv2639c	516.946	0.419098	0.135063	3.32505	0.00088404	0.00320652
gene-Rv1798	8909.94	0.362499	0.115236	3.32402	0.000887287	0.00321527
gene-Rv3903c	646.7	0.493939	0.162258	3.3214	0.000895684	0.00324265
gene-Rv3833	2477.86	-0.412677	0.133154	-3.32042	0.000898827	0.00325097
gene-Rv3828c	178.979	-0.492243	0.162002	-3.31892	0.000903668	0.00326541
gene-Rv0586	6913.34	0.593678	0.203265	3.3178	0.000907281	0.00327539
gene-Rv3358	194.126	0.491926	0.161809	3.31671	0.000910828	0.00328512
gene-Rv1261c	1479.03	-0.557796	0.186585	-3.31622	0.000912428	0.00328781
gene-Rv2593c	937.325	-0.423237	0.137159	-3.31492	0.000916698	0.00330011
gene-Rv0842	365.251	-0.440436	0.143432	-3.31287	0.000923444	0.00332129
gene-Rv2779c	980.94	0.634314	0.215648	3.3121	0.000925987	0.00332734
gene-Rv2828A	131.069	0.640678	0.218547	3.30694	0.000943202	0.00338603
gene-Rv3400	1608.86	-0.269677	0.0846652	-3.29947	0.000968662	0.00347419
gene-Rv2435c	1516.26	-0.531105	0.177837	-3.29877	0.000971092	0.00347967
gene-Rv0428c	548.285	-0.458629	0.15092	-3.2959	0.000981064	0.00351214
gene-Rv2225	2294.98	0.342144	0.10936	3.2938	0.000988434	0.00353523
gene-Rv0901	657.218	-0.383744	0.124058	-3.29293	0.000991483	0.00354285
gene-Rv1412	666.656	0.471348	0.155758	3.28919	0.00100477	0.003587
gene-Rv3772	1367.01	-0.413613	0.135103	-3.28583	0.00101682	0.00362555
gene-Rv0759c	1413.56	-0.30499	0.0969749	-3.28566	0.00101745	0.00362555
gene-Rv1813c	26370.7	-0.455443	0.152165	-3.28395	0.00102364	0.00364086
gene-Rv1683	10907.9	-0.36266	0.11846	-3.28398	0.00102353	0.00364086
gene-Rv3266c	3317.9	0.346051	0.111297	3.27873	0.00104274	0.00370537
gene-Rv2133c	1425.79	0.347845	0.11203	3.27627	0.00105186	0.00373436
gene-Rv1301	3152.9	-0.404939	0.132589	-3.27041	0.00107392	0.00380915
gene-Rv1342c	657.981	0.616687	0.212388	3.26993	0.00107574	0.00381211
gene-Rv2516c	7389.11	-0.458302	0.152673	-3.26598	0.00109088	0.00385864
gene-Rv1290c	838.096	-0.291465	0.0929819	-3.26599	0.00109083	0.00385864
gene-Rv1869c	4700.96	-0.295566	0.0942645	-3.26442	0.00109688	0.00387631
gene-Rv1868	1397.29	0.347544	0.112416	3.26321	0.00110158	0.00388683
gene-Rv2247	33455.7	-0.33122	0.106567	-3.26313	0.00110187	0.00388683
gene-Rv2135c	1506.59	-0.464604	0.155016	-3.26258	0.00110403	0.00389089
gene-Rv3624c	2427.67	-0.502579	0.169438	-3.26086	0.00111075	0.00391096
gene-Rv2965c	369.922	-0.509581	0.172071	-3.25904	0.0011179	0.00393256
gene-Rv0506	1158.91	-0.446299	0.148494	-3.25854	0.00111988	0.00393592
gene-Rv1484	3457.65	-0.337785	0.108519	-3.25801	0.00112195	0.00393959
gene-Rv2097c	14677	-0.320739	0.103408	-3.2569	0.00112635	0.00395146
gene-Rv3362c	1051.78	0.277621	0.0885603	3.25432	0.00113663	0.00398391
gene-Rv1449c	14699.5	0.322304	0.103983	3.25186	0.00114653	0.00401496
gene-Rv1607	1216.59	-0.315369	0.101761	-3.24935	0.00115667	0.00404677
gene-Rv1146	716.394	0.466315	0.156231	3.24878	0.00115901	0.00405129
gene-Rv0076c	588.026	-0.413785	0.137015	-3.24711	0.00116582	0.00407139
gene-Rv3111	176.319	0.662915	0.232808	3.24663	0.00116778	0.00407455
gene-Rv2813	18.1992	-1.06751	0.402992	-3.235	0.00121645	0.00423667
gene-Rv0610c	941.876	0.377972	0.12441	3.23507	0.00121615	0.00423667
gene-Rv2530A	170.005	0.582868	0.202103	3.23408	0.00122034	0.00424135
gene-Rv1196	42972.8	-0.514018	0.175492	-3.23391	0.0012211	0.00424135
gene-Rv3365c	9240.74	0.380225	0.125163	3.23415	0.00122006	0.00424135
gene-Rv2318	389.05	-0.514153	0.175802	-3.23011	0.00123741	0.00429028
gene-Rv0873	11636.8	0.397934	0.131861	3.23016	0.00123719	0.00429028
gene-Rv3240c	26638.3	0.316315	0.102604	3.2292	0.00124137	0.00430013
gene-Rv1886c	15767.3	-0.359376	0.113799	-3.22839	0.00124489	0.00430845
gene-Rv3267	14909.3	0.311649	0.101282	3.22393	0.00126444	0.00437218
gene-Rv2735c	1863.34	0.593316	0.206867	3.22335	0.001267	0.00437713
gene-Rv1214c	123.824	-0.457506	0.154755	-3.21933	0.00128493	0.00443507
gene-Rv2567	4550.52	-0.305724	0.0994614	-3.21834	0.00128936	0.00444639
gene-Rv0526	1557.08	-0.457715	0.15497	-3.21797	0.001291	0.00444808
gene-Rv0792c	9091.35	-0.498166	0.171074	-3.21554	0.001302	0.00448193
gene-Rv2558	4163.02	0.357321	0.117886	3.21309	0.00131315	0.00451628
gene-Rv2397c	1140.57	-0.373618	0.124053	-3.20947	0.0013298	0.00456949
gene-Rv0249c	11111.1	0.503272	0.17305	3.20442	0.00135334	0.00464621
gene-Rv1542c	144.074	-0.536871	0.186494	-3.20402	0.00135523	0.00464856
gene-Rv1413	311.611	0.492918	0.169126	3.20304	0.00135987	0.00465618
gene-Rv3071	678.578	-0.46156	0.153979	-3.20323	0.00135897	0.00465618
gene-Rv0008c	503.725	0.485419	0.16701	3.19086	0.00141852	0.00484839
gene-Rv3404c	1697.08	-0.430494	0.14616	-3.19089	0.00141837	0.00484839
gene-Rv0957	3238.54	-0.320265	0.10538	-3.18671	0.00143902	0.00491409
gene-Rv0155	1625.47	0.266817	0.0869372	3.18336	0.00145577	0.00496689
gene-Rv1285	12795.1	-0.393854	0.132882	-3.18205	0.00146238	0.00498504
gene-Rv0561c	1037.15	0.351913	0.117269	3.17943	0.00147564	0.00502578
gene-Rv2624c	13842.1	-0.448417	0.154955	-3.17155	0.00151628	0.00515963
gene-Rv3859c	42916.1	0.20917	0.0676225	3.16585	0.00154632	0.00525722
gene-Rv1221	36217.1	0.413829	0.143741	3.16232	0.00156519	0.00531667
gene-Rv0530A	215.433	0.683237	0.250302	3.15682	0.001595	0.00541315
gene-Rv2413c	331.503	0.481513	0.167725	3.15613	0.00159879	0.00542124
gene-Rv3557c	907.267	-0.372689	0.126373	-3.14879	0.00163951	0.00555443
gene-Rv0996	6187.37	0.324101	0.108444	3.14827	0.00164241	0.00555936
gene-Rv1199c	504.621	-0.359244	0.121564	-3.14666	0.00165148	0.00558516
gene-Rv2762c	484.227	-0.514343	0.181749	-3.14621	0.00165401	0.00558883
gene-Rv1493	5891.51	0.280245	0.0928059	3.14357	0.00166899	0.0056345
gene-Rv0324	718.086	-0.434737	0.150459	-3.1426	0.00167455	0.0056483
gene-Rv2169c	2582.62	0.551472	0.196819	3.14133	0.00168183	0.00566789
gene-Rv1191	393.865	-0.350485	0.118644	-3.13852	0.00169801	0.00571744
gene-Rv3472	163.975	-0.577939	0.208373	-3.13803	0.00170087	0.00571839
gene-Rv3896c	1715.15	0.328651	0.110191	3.13796	0.00170126	0.00571839
gene-Rv1689	1778.02	-0.378051	0.129076	-3.1371	0.00170627	0.0057302
gene-Rv1257c	3880.74	0.380789	0.130033	3.13453	0.00172131	0.00577568
gene-Rv2910c	173.032	0.517982	0.184019	3.13182	0.00173725	0.00582409
gene-Rv1979c	4065.74	-0.493078	0.174507	-3.12882	0.00175511	0.00587885
gene-Rv1006	13345.3	0.299977	0.10055	3.12544	0.00177538	0.00594157
gene-Rv3857c	611.185	0.472941	0.166385	3.1246	0.00178045	0.00595337
gene-Rv3068c	1023.83	-0.341818	0.116185	-3.12061	0.00180477	0.00602948
gene-Rv3863	3798	0.438973	0.152522	3.11964	0.00181072	0.00604409
gene-Rv0846c	5269.91	-0.392188	0.135311	-3.11894	0.00181505	0.00605332
gene-Rv1514c	618.238	-0.418959	0.145747	-3.11718	0.00182592	0.00608431
gene-Rv2960c	312.908	-0.574072	0.208849	-3.1143	0.00184381	0.0061386
gene-Rv3370c	3405.07	-0.437759	0.153475	-3.11135	0.00186235	0.00618962
gene-Rv3034c	2216.28	-0.329989	0.112216	-3.11155	0.00186105	0.00618962
gene-Rv1494	726.382	0.717528	0.270461	3.1108	0.00186579	0.00619218
gene-Rv3759c	3083.07	-0.463539	0.163786	-3.11072	0.00186633	0.00619218
gene-Rv1972	161.36	0.613924	0.225651	3.10989	0.00187159	0.00619363
gene-Rv0305c	1375.45	0.456745	0.160866	3.10993	0.0018713	0.00619363
gene-Rv0835	707.334	0.41561	0.144681	3.10991	0.00187145	0.00619363
gene-Rv1495	260.885	0.431451	0.151041	3.10691	0.00189054	0.00625096
gene-Rv2926c	4356	0.333749	0.113672	3.10578	0.0018978	0.00626957
gene-Rv1265	5771.5	0.522694	0.187837	3.10457	0.00190556	0.00628982
gene-Rv0469	6561.03	0.62877	0.232278	3.10309	0.00191514	0.00631061
gene-Rv0811c	3458.12	0.445137	0.156672	3.1031	0.00191506	0.00631061
gene-Rv1125	334.931	-0.41715	0.145871	-3.10166	0.00192442	0.00633577
gene-Rv1818c	2344.75	0.292059	0.0986172	3.0988	0.00194304	0.00639164
gene-Rv1045	957.957	-0.505893	0.181912	-3.09649	0.00195826	0.00643619
gene-Rv3494c	2806.73	-0.498751	0.179364	-3.09552	0.00196471	0.00645188
gene-Rv1965	388.003	0.471197	0.167605	3.09398	0.0019749	0.00647983
gene-Rv1872c	165425	-0.263122	0.0884321	-3.0933	0.00197945	0.00648924
gene-Rv2245	69269.1	-0.394754	0.137941	-3.08933	0.0020061	0.006571
gene-Rv0080	3465.99	-0.466259	0.166788	-3.08759	0.00201789	0.00660401
gene-Rv0022c	40.4003	0.663809	0.249508	3.08711	0.00202113	0.006609
gene-Rv2039c	228.313	-0.454751	0.161866	-3.0845	0.00203897	0.00666167
gene-Rv2323c	1135.86	0.338792	0.116528	3.0825	0.0020527	0.00668952
gene-Rv2603c	4674.43	-0.333003	0.114514	-3.08272	0.00205115	0.00668952
gene-Rv1126c	817.372	-0.313732	0.10726	-3.08299	0.0020493	0.00668952
gene-Rv0108c	3018.6	-0.518189	0.18813	-3.08217	0.00205495	0.00669119
gene-Rv0929	1246.61	-0.295475	0.100562	-3.08147	0.00205981	0.00670135
gene-Rv3595c	549.087	0.406286	0.142548	3.08089	0.00206382	0.00670871
gene-Rv0260c	147.154	-0.560847	0.206186	-3.08042	0.00206711	0.00671376
gene-Rv0956	640.976	-0.331191	0.113878	-3.07932	0.00207474	0.00673286
gene-Rv3321c	210.384	0.605135	0.225278	3.07595	0.00209833	0.00680366
gene-Rv1064c	149.803	0.496592	0.179638	3.07093	0.00213393	0.0069133
gene-Rv3788	1104.36	0.287211	0.097845	3.07019	0.00213925	0.00692469
gene-Rv0800	1010.2	-0.341507	0.118272	-3.06915	0.00214668	0.00694292
gene-Rv1992c	14574.3	0.471234	0.169482	3.06691	0.00216286	0.00698939
gene-Rv3605c	1138.67	0.419429	0.148626	3.06619	0.00216805	0.00700029
gene-Rv0039c	403.438	0.562159	0.207701	3.06517	0.00217545	0.0070124
gene-Rv0808	12475.3	0.249516	0.0843111	3.06533	0.0021743	0.0070124
gene-Rv3897c	785.21	0.414223	0.146663	3.06419	0.00218258	0.0070295
gene-Rv0391	3123.74	-0.304891	0.104722	-3.0637	0.00218622	0.00703534
gene-Rv2866	144.375	0.860876	0.342391	3.06266	0.0021938	0.00705384
gene-Rv2892c	551.683	0.449884	0.161112	3.06204	0.00219831	0.00706247
gene-Rv3336c	3617.88	-0.256483	0.0870901	-3.05932	0.00221841	0.0071211
gene-Rv0213c	580.248	-0.33228	0.1153	-3.05676	0.00223747	0.0071763
gene-Rv2016	3532.26	-0.342208	0.120329	-3.05511	0.00224974	0.00720966
gene-Rv2659c	3286.38	0.391298	0.138372	3.04967	0.00229097	0.00733395
gene-Rv2426c	2042.75	0.260907	0.0889143	3.04949	0.00229234	0.00733395
gene-Rv0432	4723.99	-0.289552	0.0996292	-3.04694	0.00231181	0.00739013
gene-Rv0046c	29025.8	0.370327	0.129125	3.04568	0.00232153	0.00741502
gene-Rv0125	9736.71	0.336306	0.11765	3.04334	0.00233968	0.00746681
gene-Rv2465c	1164.81	0.3782	0.133608	3.04297	0.00234255	0.00746978
gene-Rv0376c	305.656	0.430319	0.154503	3.04142	0.00235465	0.00750216
gene-Rv2289	4552.1	-0.521986	0.193518	-3.03989	0.00236661	0.00753405
gene-Rv2763c	676.96	-0.484507	0.177543	-3.035	0.00240535	0.00765105
gene-Rv1711	1328.34	-0.311147	0.10849	-3.03436	0.00241047	0.00766099
gene-Rv1625c	3311.71	-0.255915	0.0876652	-3.0334	0.00241817	0.00767913
gene-Rv2303c	418.121	0.438511	0.158443	3.03182	0.00243083	0.00771298
gene-Rv2545	15.5841	1.03084	0.428389	3.03144	0.00243391	0.00771586
gene-Rv1867	571.872	-0.305284	0.106106	-3.03121	0.00243574	0.00771586
gene-Rv1523	1544.94	-0.31399	0.109449	-3.02979	0.00244725	0.00774593
gene-Rv0348	948.027	0.40666	0.145649	3.02931	0.0024511	0.00775175
gene-Rv0821c	10434.5	0.348512	0.122403	3.02906	0.00245319	0.007752
gene-Rv0303	1455.48	-0.355368	0.125092	-3.02788	0.00246272	0.00777573
gene-Rv0214	598.468	-0.349998	0.123633	-3.02409	0.00249384	0.00786368
gene-Rv3910	10455.6	0.336334	0.118142	3.02399	0.00249466	0.00786368
gene-Rv2290	1474.53	-0.411024	0.147907	-3.02218	0.00250962	0.00789793
gene-Rv3299c	5459.56	-0.331015	0.116318	-3.02235	0.00250823	0.00789793
gene-Rv2196	35111.6	-0.286169	0.0982835	-3.02182	0.00251258	0.00790079
gene-Rv3295	5601.71	-0.349633	0.123633	-3.02025	0.00252564	0.00793536
gene-Rv0174	25326.8	-0.350709	0.124372	-3.01993	0.00252836	0.00793745
gene-Rv1583c	260.401	-0.636559	0.245925	-3.01557	0.00256494	0.00804572
gene-Rv1721c	84.9706	0.790539	0.317697	3.01295	0.00258724	0.00810906
gene-Rv3046c	480.623	0.419784	0.152126	3.01018	0.00261096	0.00817675
gene-Rv1724c	370.636	-0.490352	0.182108	-3.00866	0.002624	0.00821092
gene-Rv2893	115.019	0.581654	0.2217	3.00662	0.00264167	0.00825952
gene-Rv0441c	1046.49	0.446748	0.163554	3.0051	0.0026549	0.00829413
gene-Rv3411c	15895.4	0.320201	0.112824	3.0016	0.00268568	0.0083835
gene-Rv3483c	1708.46	0.358962	0.128194	2.99795	0.00271806	0.00847772
gene-Rv2034	884.258	0.432863	0.158283	2.99732	0.00272366	0.00848829
gene-Rv3270	178330	0.454842	0.16762	2.99386	0.00275472	0.00857815
gene-Rv1803c	536.676	0.417519	0.152453	2.98956	0.00279378	0.00869276
gene-Rv3447c	215.462	-0.411194	0.150012	-2.9891	0.00279804	0.00869898
gene-Rv1637c	2572.16	0.286971	0.100861	2.98372	0.00284764	0.00884607
gene-Rv2035	1895.32	0.319544	0.113462	2.98237	0.0028603	0.00887822
gene-Rv0943c	36.9629	-0.733645	0.295857	-2.98067	0.00287617	0.00892029
gene-Rv2340c	1140.66	0.44573	0.164891	2.97878	0.00289399	0.00896115
gene-Rv1123c	906.82	-0.434042	0.160197	-2.97895	0.00289233	0.00896115
gene-Rv0990c	1192.36	0.382922	0.139458	2.97597	0.00292066	0.00903645
gene-Rv0647c	3940.8	0.330018	0.11793	2.9738	0.00294135	0.00909315
gene-Rv0282	32690.3	0.247073	0.0869499	2.971	0.00296834	0.00916923
gene-Rv2797c	790.734	0.3671	0.132924	2.97007	0.0029773	0.00918954
gene-Rv1901	2681.41	-0.222736	0.077516	-2.96533	0.00302357	0.00932489
gene-Rv1953	256.203	-0.432178	0.160458	-2.96277	0.00304881	0.00939271
gene-Rv0725c	385.796	0.367343	0.133394	2.96261	0.00305044	0.00939271
gene-Rv2790c	4265.9	-0.256958	0.0904209	-2.96058	0.00307059	0.0094472
gene-Rv0064	20125.1	0.225508	0.0788193	2.95191	0.00315814	0.00970882
gene-Rv2000	2019.01	-0.370909	0.135802	-2.94872	0.00319092	0.00980177
gene-Rv0918	627.876	0.730764	0.298887	2.94747	0.00320386	0.00983369
gene-Rv2527	1680.99	0.53054	0.204817	2.94318	0.00324863	0.00995523
gene-Rv2008c	212.368	-0.43417	0.162656	-2.94331	0.00324722	0.00995523
gene-Rv2124c	20429.7	0.293368	0.09946	2.94272	0.00325344	0.00996204
gene-Rv1390	13370.8	0.326033	0.118052	2.9384	0.00329908	0.0100938
gene-Rv1929c	1115.38	-0.464015	0.176517	-2.93096	0.00337913	0.0103305
gene-Rv1857	1795.01	0.375415	0.13854	2.92921	0.00339827	0.0103807
gene-Rv3829c	633.014	-0.303267	0.109513	-2.92746	0.00341745	0.0104311
gene-Rv2488c	1769.05	0.277989	0.0996075	2.92505	0.00344401	0.0105038
gene-Rv1702c	333.061	-0.35554	0.130761	-2.92326	0.00346386	0.010556
gene-Rv3335c	808.242	-0.286925	0.103358	-2.92079	0.00349145	0.0106317
gene-Rv3731	862.779	-0.331597	0.121264	-2.91992	0.00350119	0.0106529
gene-Rv0959	3160.43	0.327984	0.119774	2.91523	0.0035543	0.010806
gene-Rv1283c	1305.96	-0.412174	0.155092	-2.91459	0.00356161	0.0108197
gene-Rv2274c	63.1668	-0.705237	0.292384	-2.91338	0.00357537	0.0108529
gene-Rv3371	5073.54	0.387881	0.144618	2.91132	0.00359902	0.0109161
gene-Rv2083	2631.14	0.421449	0.159214	2.90889	0.00362718	0.0109928
gene-Rv2861c	6167.61	-0.308852	0.110212	-2.90697	0.00364948	0.0110517
gene-Rv0276	12094.2	0.267772	0.0964504	2.90579	0.00366323	0.0110847
gene-Rv0344c	276.51	-0.37441	0.139811	-2.90119	0.00371751	0.0112401
gene-Rv0780	1245.6	-0.29687	0.10811	-2.90001	0.00373156	0.0112737
gene-Rv1742	620.836	-0.421802	0.160285	-2.89903	0.00374314	0.0112998
gene-Rv2855	1632.88	-0.401232	0.153446	-2.89662	0.00377202	0.0113781
gene-Rv1113	116.239	0.637689	0.260743	2.89522	0.00378894	0.0114202
gene-Rv3363c	394.472	0.323103	0.118866	2.89338	0.00381124	0.0114784
gene-Rv3626c	4016.98	0.338283	0.125294	2.88982	0.00385459	0.0115965
gene-Rv0349	1348.65	0.257209	0.0928397	2.88967	0.00385646	0.0115965
gene-Rv0993	3031.86	-0.355924	0.132789	-2.88845	0.0038715	0.0116326
gene-Rv0789c	1629.83	0.363885	0.135934	2.88791	0.00387808	0.0116433
gene-Rv0110	228.478	-0.402777	0.153066	-2.8826	0.00394409	0.0118312
gene-Rv0304c	2340.43	0.345435	0.128552	2.88238	0.0039468	0.0118312
gene-Rv3497c	1553.68	-0.305676	0.112524	-2.8819	0.00395287	0.0118402
gene-Rv2173	1874.89	0.297018	0.108718	2.87886	0.00399114	0.0119455
gene-Rv0803	5576.5	-0.419195	0.1608	-2.87674	0.0040181	0.0120075
gene-Rv1730c	1194.59	-0.405019	0.154433	-2.87689	0.00401612	0.0120075
gene-Rv2967c	6404.22	-0.349653	0.131018	-2.87329	0.00406225	0.0121301
gene-Rv1516c	1015.49	-0.335368	0.125014	-2.87297	0.00406631	0.0121328
gene-Rv1999c	1443.45	-0.539426	0.21678	-2.87238	0.00407397	0.0121442
gene-Rv1638	9490.19	0.256475	0.0931517	2.87218	0.00407645	0.0121442
gene-Rv2898c	77.2675	-0.485092	0.191114	-2.86636	0.00415223	0.0123604
gene-Rv3550	449.191	-0.442846	0.17198	-2.86527	0.00416648	0.012384
gene-Rv2911	1532.2	0.405981	0.155393	2.86527	0.00416659	0.012384
gene-Rv0290	10807	0.528299	0.211569	2.86092	0.00422413	0.0125454
gene-Rv2431c	1211.31	-0.471177	0.185585	-2.85771	0.00426709	0.0126617
gene-Rv1823	1561.08	-0.342247	0.128688	-2.8575	0.00426988	0.0126617
gene-Rv3313c	1426.86	-0.365695	0.140972	-2.85709	0.00427546	0.0126685
gene-Rv2263	479.561	0.291024	0.107558	2.85517	0.00430145	0.0127357
gene-Rv0801	289.446	-0.321539	0.120305	-2.85217	0.00434212	0.0128364
gene-Rv3056	882.203	-0.297622	0.110445	-2.85231	0.00434033	0.0128364
gene-Rv2062c	3409.37	-0.298965	0.111287	-2.84603	0.00442687	0.0130769
gene-Rv3367	1526.56	0.253304	0.0929068	2.84449	0.00444823	0.0131199
gene-Rv2688c	1352.16	-0.236548	0.0863934	-2.84456	0.00444725	0.0131199
gene-Rv1188	425.226	-0.266768	0.0985609	-2.84079	0.00450016	0.0132629
gene-Rv0767c	1634.88	0.487349	0.194838	2.84036	0.00450625	0.0132707
gene-Rv3543c	1803.72	0.306356	0.114521	2.83848	0.00453293	0.0133391
gene-Rv1790	592.622	0.357413	0.136035	2.83769	0.00454418	0.013362
gene-Rv3519	3876.36	-0.304347	0.114017	-2.83466	0.00458752	0.0134791
gene-Rv0163	205.99	-0.443236	0.174716	-2.83279	0.00461432	0.0135475
gene-Rv1841c	2485.79	0.282148	0.104921	2.83252	0.00461831	0.0135489
gene-Rv0944	39.3554	-0.699823	0.302942	-2.82998	0.00465508	0.0136464
gene-Rv1825	1800.46	-0.402034	0.156828	-2.82814	0.00468189	0.0137146
gene-Rv2455c	31974.2	0.258233	0.0976679	2.82786	0.00468605	0.0137163
gene-Rv0363c	6152.53	0.327233	0.123577	2.82676	0.00470222	0.0137532
gene-Rv0719	10768.5	-0.294866	0.110282	-2.82506	0.00472716	0.0138129
gene-Rv2555c	22981.3	0.286168	0.106216	2.82488	0.00472981	0.0138129
gene-Rv2927c	14165.4	0.505675	0.20017	2.82412	0.0047411	0.0138354
gene-Rv0357c	2167.09	0.249566	0.0923015	2.82314	0.00475551	0.0138669
gene-Rv0417	605.198	0.370675	0.142724	2.82186	0.00477456	0.013912
gene-Rv1417	666.005	-0.336902	0.128646	-2.81522	0.00487439	0.0141921
gene-Rv1617	6028.61	-0.25814	0.0960885	-2.81305	0.00490738	0.0142774
gene-Rv2364c	2011.71	-0.353409	0.135922	-2.81281	0.00491113	0.0142775
gene-Rv2163c	9144.07	-0.334567	0.12785	-2.81209	0.00492206	0.0142985
gene-Rv2189c	772.465	-0.405598	0.159163	-2.8105	0.00494647	0.0143585
gene-Rv0264c	779.814	0.388113	0.151129	2.80995	0.00495494	0.0143723
gene-Rv1536	15962.7	0.310384	0.117539	2.80901	0.00496939	0.0144034
gene-Rv0451c	4738.22	0.558286	0.231886	2.80867	0.00497467	0.0144078
gene-Rv3152	7838.8	-0.370926	0.144052	-2.80617	0.00501345	0.0145092
gene-Rv2048c	18811.5	0.331994	0.126992	2.80271	0.00506756	0.0146548
gene-Rv0346c	11097.9	-0.371665	0.144643	-2.80107	0.00509332	0.0147183
gene-Rv2274A	60.0434	-0.753528	0.338024	-2.80017	0.00510752	0.0147483
gene-Rv3172c	434.883	-0.493258	0.201325	-2.79906	0.00512522	0.0147883
gene-Rv3169	1606.16	-0.423424	0.168581	-2.79335	0.00521653	0.0150405
gene-Rv1329c	1037.35	-0.317958	0.121114	-2.79234	0.00523277	0.015076
gene-Rv1746	2606.97	-0.200189	0.0738729	-2.79075	0.00525858	0.0151391
gene-Rv3175	92.659	0.528295	0.219398	2.78638	0.00533004	0.0153333
gene-Rv3911	429.207	0.390997	0.154019	2.7859	0.00533791	0.0153445
gene-Rv2148c	1418.8	-0.278869	0.105791	-2.78171	0.00540733	0.0155325
gene-Rv0312	5501.96	-0.265679	0.100303	-2.78132	0.00541387	0.0155397
gene-Rv1260	2567.21	-0.367105	0.143932	-2.77998	0.00543616	0.0155782
gene-Rv3492c	1019.2	-0.357933	0.139846	-2.77979	0.00543943	0.0155782
gene-Rv2313c	1470.68	-0.3533	0.137768	-2.77982	0.00543898	0.0155782
gene-Rv0278c	272.117	0.397271	0.157422	2.77791	0.00547101	0.015657
gene-Rv2242	1631.34	-0.299378	0.114755	-2.7757	0.00550837	0.0157522
gene-Rv3024c	2858.23	-0.268673	0.1019	-2.77376	0.00554117	0.0158343
gene-Rv3061c	5285.13	-0.340277	0.132557	-2.77071	0.00559335	0.0159715
gene-Rv2166c	8346.48	-0.404468	0.16162	-2.76977	0.00560956	0.0159941
gene-Rv0551c	1533.43	0.286046	0.109212	2.76981	0.00560898	0.0159941
gene-Rv3041c	1067.61	-0.295074	0.113201	-2.76761	0.00564683	0.0160884
gene-Rv2751	1664.07	0.31828	0.123119	2.7671	0.00565574	0.0161019
gene-Rv2151c	1794.29	0.320536	0.123228	2.76671	0.00566248	0.0161092
gene-Rv0027	324.585	0.347384	0.135818	2.76543	0.00568478	0.0161607
gene-Rv3018c	238.265	0.39082	0.15544	2.76466	0.00569816	0.0161867
gene-Rv2188c	806.712	-0.342787	0.133998	-2.76442	0.00570234	0.0161867
gene-Rv3786c	813.174	-0.359161	0.141804	-2.75586	0.00585378	0.0165995
gene-Rv2161c	17716	0.293241	0.112785	2.75572	0.00585637	0.0165995
gene-Rv3811	8844.97	-0.295201	0.114168	-2.75314	0.00590274	0.0167187
gene-Rv3895c	1206.46	0.346616	0.136246	2.7526	0.00591242	0.0167338
gene-Rv3782	5127.04	-0.282986	0.108812	-2.75205	0.00592236	0.0167496
gene-Rv0652	1691.75	-0.415384	0.167993	-2.75163	0.00592989	0.0167586
gene-Rv0377	399.615	-0.323558	0.126281	-2.7505	0.00595041	0.0168042
gene-Rv3601c	1816.39	0.358725	0.141687	2.7497	0.00596494	0.0168329
gene-Rv0139	1653.99	-0.327395	0.128096	-2.74923	0.00597357	0.0168449
gene-Rv3465	2501.54	-0.36909	0.146702	-2.74893	0.005979	0.0168479
gene-Rv0553	241.176	0.362024	0.143494	2.74595	0.00603354	0.0169892
gene-Rv0638	10484.3	0.276896	0.107801	2.74531	0.00604536	0.01701
gene-Rv0583c	1323.59	-0.307735	0.119839	-2.74363	0.00607648	0.0170851
gene-Rv2569c	1088.06	0.28289	0.109249	2.74233	0.00610059	0.0171404
gene-Rv2956	1052.72	-0.523963	0.222795	-2.74117	0.00612214	0.0171884
gene-Rv0839	2058.58	0.351585	0.139158	2.739	0.0061626	0.0172894
gene-Rv3460c	10481.9	-0.240616	0.0920623	-2.73833	0.00617529	0.0173124
gene-Rv1969	636.119	0.537229	0.229323	2.73799	0.00618164	0.0173176
gene-Rv1450c	126.504	0.499127	0.209756	2.73741	0.00619258	0.0173356
gene-Rv2030c	106267	-0.509552	0.215057	-2.73668	0.00620629	0.0173614
gene-Rv0259c	153.233	-0.434815	0.178549	-2.73527	0.00623299	0.0174234
gene-Rv1556	657.979	0.362652	0.144593	2.73251	0.00628537	0.0175571
gene-Rv3771c	117.92	-0.411522	0.167764	-2.73072	0.00631967	0.0176401
gene-Rv3167c	358.217	-0.453819	0.188256	-2.73047	0.00632443	0.0176406
gene-Rv0093c	499.236	0.335268	0.132624	2.72739	0.0063838	0.0177934
gene-Rv2692	880.998	-0.304841	0.119515	-2.72613	0.00640813	0.0178482
gene-Rv3259	286.732	-0.368332	0.147898	-2.72536	0.00642307	0.0178769
gene-Rv1822	818.717	-0.307603	0.120783	-2.72316	0.00646616	0.0179839
gene-Rv2668	471.423	0.320133	0.126192	2.72144	0.00649975	0.0180642
gene-Rv2436	620.941	0.363458	0.145942	2.71753	0.00657709	0.018266
gene-Rv0704	19757.1	-0.240436	0.092569	-2.71714	0.00658485	0.0182744
gene-Rv1642	2348.12	-0.459808	0.193021	-2.71184	0.00669105	0.0185513
gene-Rv2657c	173.986	-0.435653	0.181018	-2.71142	0.00669966	0.0185513
gene-Rv0517	1404.45	-0.321254	0.126502	-2.71121	0.00670389	0.0185513
gene-Rv3480c	2268.6	-0.229405	0.0881136	-2.71138	0.00670041	0.0185513
gene-Rv3753c	1634.04	0.230395	0.0884873	2.70879	0.00675298	0.0186737
gene-Rv3566A	216.636	0.39243	0.160217	2.70735	0.00678233	0.0187414
gene-Rv0275c	2512.44	0.357252	0.143795	2.70546	0.00682092	0.0188345
gene-Rv2227	578.899	-0.432621	0.180186	-2.70454	0.00683997	0.0188736
gene-Rv0005	56126	-0.299325	0.118585	-2.69826	0.0069702	0.0192192
gene-Rv1515c	1342.43	-0.378219	0.154594	-2.69565	0.00702514	0.0193181
gene-Rv3052c	28120.6	-0.28078	0.107126	-2.69598	0.00701812	0.0193181
gene-Rv3005c	6592.96	-0.274682	0.106238	-2.6956	0.00702611	0.0193181
gene-Rv2068c	2321.51	-0.230948	0.0891243	-2.69583	0.00702135	0.0193181
gene-Rv2886c	403.243	-0.324625	0.129861	-2.69403	0.00705946	0.0193959
gene-Rv1319c	1378.79	-0.26651	0.104396	-2.69239	0.00709423	0.0194637
gene-Rv2018	1699.89	-0.256863	0.100278	-2.69258	0.00709023	0.0194637
gene-Rv2641	9681.75	0.430386	0.180382	2.69134	0.00711651	0.0194981
gene-Rv1107c	416.001	-0.363256	0.147854	-2.69132	0.00711692	0.0194981
gene-Rv2990c	1401	-0.356478	0.144765	-2.68943	0.00715747	0.0195953
gene-Rv1222	7555.53	0.291516	0.114375	2.68914	0.00716361	0.0195982
gene-Rv2687c	684.857	-0.262793	0.103018	-2.68735	0.00720221	0.0196898
gene-Rv3120	1247.07	-0.358493	0.145879	-2.68678	0.00721446	0.0197093
gene-Rv1443c	675.228	-0.270922	0.106576	-2.68583	0.00723489	0.0197511
gene-Rv2246	34092.8	-0.380043	0.158979	-2.68434	0.00726728	0.0198255
gene-Rv1237	1192.49	-0.342792	0.140459	-2.67976	0.00736746	0.0200845
gene-Rv3821	1990.07	-0.365675	0.149732	-2.67865	0.00739186	0.0201084
gene-Rv3277	4825.25	-0.312374	0.12519	-2.67867	0.00739145	0.0201084
gene-Rv3667	2656.04	-0.217845	0.0844175	-2.6788	0.00738862	0.0201084
gene-Rv0170	11275.6	-0.372576	0.153307	-2.67787	0.0074092	0.0201413
gene-Rv3468c	235.47	-0.43282	0.18318	-2.67162	0.00754868	0.0204916
gene-Rv2218	3704.33	-0.211398	0.0824236	-2.67173	0.00754615	0.0204916
gene-Rv3212	7383.59	-0.444078	0.188899	-2.67105	0.00756154	0.020512
gene-Rv1726	92.8171	0.493969	0.214505	2.66912	0.00760514	0.0206158
gene-Rv2675c	2501.79	0.297885	0.119137	2.66793	0.007632	0.020674
gene-Rv0547c	974.917	-0.339375	0.138581	-2.66154	0.00777832	0.0210556
gene-Rv0879c	985.578	-0.297696	0.119702	-2.65806	0.00785924	0.0212597
gene-Rv1569	1010.98	0.34136	0.139564	2.65726	0.00787794	0.0212953
gene-Rv1047	195.42	0.539369	0.240854	2.65496	0.0079318	0.0214259
gene-Rv1733c	6208.15	0.499178	0.21885	2.65432	0.0079468	0.0214513
gene-Rv0980c	77.0552	0.541305	0.24245	2.65048	0.00803766	0.0216814
gene-Rv2983	484.261	0.378805	0.157945	2.64866	0.00808126	0.0217838
gene-Rv0291	12433.9	0.476857	0.207732	2.64706	0.00811956	0.0218717
gene-Rv0462	12853.4	-0.384488	0.161748	-2.64649	0.00813307	0.0218928
gene-Rv2999	603.185	-0.306131	0.124229	-2.64322	0.00821225	0.0220751
gene-Rv1022	936.896	0.257545	0.10255	2.64323	0.00821195	0.0220751
gene-Rv2114	2596.34	-0.311553	0.126958	-2.64038	0.00828125	0.022245
gene-Rv1110	7948.23	0.316833	0.129184	2.63969	0.00829831	0.0222753
gene-Rv0766c	4548.22	0.319852	0.130848	2.63805	0.00833854	0.0223677
gene-Rv0748	507.52	0.373726	0.156766	2.63197	0.00848914	0.0227559
gene-Rv1879	305.238	-0.327774	0.135092	-2.62874	0.00857014	0.022957
gene-Rv0686	5094.59	0.382603	0.161371	2.62753	0.00860073	0.0230229
gene-Rv1138a	14.9895	-0.894131	0.481339	-2.62362	0.00870012	0.0232728
gene-Rv1281c	1484.89	-0.326643	0.135071	-2.62169	0.00874938	0.0233883
gene-Rv3357	142.273	0.517841	0.23349	2.62042	0.00878212	0.0234596
gene-Rv3625c	763.685	0.352254	0.14716	2.61936	0.00880955	0.023484
gene-Rv2386c	3346.03	0.315833	0.129919	2.61948	0.00880631	0.023484
gene-Rv0576	4942.85	-0.242117	0.0969217	-2.61966	0.00880165	0.023484
gene-Rv3481c	180.253	-0.353024	0.147842	-2.61858	0.00882969	0.0235214
gene-Rv0743c	581.254	0.345845	0.144484	2.61384	0.00895308	0.0238249
gene-Rv1194c	10254.3	-0.237341	0.0950484	-2.61373	0.00895599	0.0238249
gene-Rv1128c	750.24	-0.461516	0.203742	-2.61341	0.00896435	0.0238307
gene-Rv2925c	3561.28	0.246393	0.0990827	2.61128	0.00902048	0.0239634
gene-Rv2601	775.717	0.435413	0.190595	2.611	0.0090278	0.0239663
gene-Rv2221c	5923.05	-0.293216	0.118731	-2.60995	0.0090555	0.0240233
gene-Rv0747	763.209	0.371274	0.157361	2.60705	0.00913265	0.0242113
gene-Rv2976c	900.885	-0.284158	0.116286	-2.60553	0.00917334	0.0243024
gene-Rv0474	4590.1	0.45478	0.200546	2.60512	0.0091841	0.0243142
gene-Rv1837c	31596.6	0.20954	0.0835556	2.6038	0.0092196	0.0243914
gene-Rv1586c	12156.3	-0.378843	0.161818	-2.603	0.00924131	0.0244321
gene-Rv1340	3223.7	-0.263163	0.10701	-2.6014	0.00928448	0.0245294
gene-Rv2899c	877.583	-0.322231	0.134232	-2.60096	0.00929621	0.0245435
gene-Rv0791c	10305.6	-0.40732	0.176769	-2.5992	0.00934412	0.0246451
gene-Rv0152c	540.321	-0.302166	0.124869	-2.59908	0.00934746	0.0246451
gene-Rv0874c	921.486	0.353702	0.149345	2.59827	0.00936939	0.024686
gene-Rv0715	5864.3	-0.410005	0.178276	-2.59666	0.00941339	0.024768
gene-Rv0804	328.572	-0.369657	0.157553	-2.59689	0.00940715	0.024768
gene-Rv3132c	25176	-0.461316	0.198011	-2.59345	0.00950181	0.0249836
gene-Rv1218c	5113.42	-0.267383	0.10875	-2.59279	0.00952017	0.0250148
gene-Rv0827c	1352	0.390837	0.16916	2.58364	0.00977625	0.0256701
gene-Rv2907c	758.93	0.30239	0.125799	2.58287	0.0097982	0.0257103
gene-Rv1690	519.052	-0.362577	0.155372	-2.58151	0.00983679	0.025794
gene-Rv0863	3271.16	-0.304595	0.127142	-2.58023	0.00987354	0.0258727
gene-Rv3007c	397.604	0.350942	0.1494	2.57848	0.0099235	0.0259859
gene-Rv2786c	2329.93	0.230756	0.0935856	2.57674	0.0099736	0.0260994
gene-Rv3826	9252.09	0.437097	0.196095	2.5713	0.0101317	0.0264951
gene-Rv2835c	204.536	-0.411991	0.181649	-2.5691	0.0101962	0.0266458
gene-Rv3006	7419.5	0.232519	0.0950458	2.56433	0.0103374	0.0269964
gene-Rv1954c	69.5952	0.499296	0.230769	2.5602	0.0104611	0.0272905
gene-Rv2075c	1177.81	-0.245253	0.100824	-2.5601	0.0104642	0.0272905
gene-Rv2443	1481.31	0.222582	0.090676	2.5597	0.0104762	0.0273033
gene-Rv3711c	3518.01	-0.351319	0.15152	-2.5587	0.0105066	0.0273639
gene-Rv2733c	4464.81	0.269574	0.111849	2.5581	0.0105245	0.027392
gene-Rv2626c	32722.2	0.399634	0.175885	2.55577	0.0105954	0.027558
gene-Rv2858c	1999.9	-0.286386	0.120221	-2.55409	0.0106466	0.0276725
gene-Rv0145	9084.81	-0.266791	0.110991	-2.55307	0.0106778	0.027735
gene-Rv1014c	302.653	-0.412456	0.183564	-2.5505	0.0107567	0.0279211
gene-Rv0463	98.7754	-0.449001	0.20369	-2.5492	0.0107969	0.0280065
gene-Rv1468c	1248.78	0.262502	0.109104	2.54793	0.0108363	0.0280898
gene-Rv1649	3030.4	-0.236099	0.0973058	-2.54635	0.0108856	0.0281986
gene-Rv0169	20554.4	-0.341181	0.149101	-2.54422	0.0109523	0.0283461
gene-Rv0180c	2066.22	-0.307665	0.130035	-2.54406	0.0109572	0.0283461
gene-Rv0614	116.174	-0.406852	0.181167	-2.54367	0.0109694	0.0283584
gene-Rv1745c	82.3119	0.481727	0.222814	2.54223	0.0110147	0.0284565
gene-Rv0932c	31037	-0.332633	0.143421	-2.53974	0.0110935	0.0286408
gene-Rv3693	1204.02	-0.350794	0.152537	-2.5376	0.0111617	0.0287975
gene-Rv3858c	8487.54	0.229539	0.094609	2.53651	0.0111965	0.0288681
gene-Rv1170	1298.38	0.260742	0.108885	2.53568	0.0112228	0.0289165
gene-Rv1219c	5219.75	-0.327617	0.141202	-2.53479	0.0112516	0.0289712
gene-Rv2475c	1187.56	-0.254721	0.106312	-2.53259	0.0113222	0.0291337
gene-Rv2360c	299.436	-0.400448	0.179042	-2.53156	0.0113557	0.0291839
gene-Rv2500c	7835.92	-0.209686	0.086145	-2.53152	0.0113569	0.0291839
gene-Rv0247c	9077.47	0.517959	0.24697	2.5312	0.0113673	0.0291913
gene-Rv2304c	68.6437	0.491933	0.230371	2.52986	0.0114108	0.0292835
gene-Rv1824	405.597	-0.344891	0.15025	-2.52838	0.011459	0.0293875
gene-Rv2933	6420.84	0.377209	0.166694	2.5273	0.0114943	0.0294584
gene-Rv2250c	297.853	0.361329	0.158476	2.52595	0.0115387	0.0295526
gene-Rv1418	1449.39	-0.213765	0.0882047	-2.52562	0.0115494	0.0295604
gene-Rv3594	464.691	-0.298136	0.127306	-2.52509	0.0115667	0.0295654
gene-Rv1695	1070.72	-0.274875	0.11565	-2.52513	0.0115656	0.0295654
gene-Rv3737	2265.46	-0.230248	0.0956019	-2.52415	0.0115979	0.0296254
gene-Rv1368	3454.71	-0.276583	0.117069	-2.5229	0.0116391	0.0297109
gene-Rv2700	2626.47	-0.23368	0.097356	-2.51943	0.0117544	0.0299855
gene-Rv0339c	1997.76	-0.307912	0.132473	-2.51886	0.0117734	0.030014
gene-Rv0911	1229.54	0.293062	0.125077	2.5174	0.0118226	0.0301194
gene-Rv1870c	9750.06	-0.286135	0.122103	-2.51184	0.0120103	0.0305774
gene-Rv2270	57.6319	-0.593956	0.298932	-2.50986	0.012078	0.0307294
gene-Rv3077	1992.19	-0.276142	0.117575	-2.50946	0.0120915	0.0307435
gene-Rv0331	3826.45	-0.460361	0.214936	-2.50918	0.0121013	0.0307482
gene-Rv2521	1485.21	-0.305098	0.131687	-2.50782	0.012148	0.0308464
gene-Rv2152c	4761.52	0.264875	0.111738	2.50718	0.0121698	0.0308814
gene-Rv2214c	6108.18	-0.198635	0.0823326	-2.5026	0.0123286	0.0312638
gene-Rv2833c	288.455	-0.311468	0.135308	-2.50063	0.0123974	0.0314176
gene-Rv2170	161.56	0.510338	0.24563	2.49931	0.0124437	0.0315142
gene-Rv0620	11.9697	0.794447	0.452868	2.49313	0.0126624	0.032047
gene-Rv1051c	17.3411	-0.756291	0.4272	-2.49123	0.0127303	0.0321766
gene-Rv2789c	2316.25	-0.176809	0.0730901	-2.49126	0.0127292	0.0321766
gene-Rv2685	2020.77	-0.250701	0.106891	-2.48846	0.0128297	0.0324067
gene-Rv3182	663.229	0.425408	0.195954	2.4851	0.0129516	0.0326931
gene-Rv0476	1484.09	0.319844	0.140336	2.48463	0.0129685	0.0327143
gene-Rv2429	1299.8	-0.367558	0.165483	-2.4843	0.0129806	0.0327233
gene-Rv0981	2925.35	0.272329	0.11707	2.48255	0.0130447	0.0328634
gene-Rv1243c	119.193	0.391758	0.178656	2.48027	0.0131284	0.0330527
gene-Rv1374c	148.937	0.60829	0.314235	2.47987	0.0131429	0.0330675
gene-Rv0700	9644.64	-0.32527	0.144108	-2.47777	0.0132205	0.0332412
gene-Rv2067c	4492.45	0.418045	0.193708	2.47692	0.0132523	0.0332994
gene-Rv2312	107.487	0.614156	0.320027	2.47323	0.01339	0.0336233
gene-Rv3728	1202.58	0.422069	0.196763	2.47064	0.0134873	0.0338457
gene-Rv1797	8741.48	0.243417	0.103721	2.46997	0.0135125	0.0338869
gene-Rv1966	937.705	0.439124	0.206521	2.46969	0.0135231	0.0338913
gene-Rv1224	2047.15	0.222166	0.0942456	2.46702	0.0136241	0.0341223
gene-Rv2187	6673.73	-0.231936	0.0988784	-2.46621	0.0136553	0.0341781
gene-Rv2794c	1020.84	-0.320953	0.142438	-2.46568	0.0136754	0.0342062
gene-Rv3560c	383.861	-0.392934	0.18123	-2.46289	0.0137821	0.0344507
gene-Rv2690c	1880.47	-0.229729	0.098071	-2.46113	0.01385	0.0345981
gene-Rv1881c	1474.96	-0.400599	0.186441	-2.4573	0.0139988	0.034947
gene-Rv0777	4084.3	0.211111	0.0896732	2.45423	0.0141186	0.0352234
gene-Rv2548	300.84	0.375106	0.172073	2.45231	0.0141941	0.0353888
gene-Rv0186	2743.71	-0.370622	0.170286	-2.44991	0.0142894	0.0356032
gene-Rv0497	3011.25	0.213022	0.090736	2.44927	0.0143145	0.0356429
gene-Rv3102c	2213.13	-0.291996	0.129075	-2.44597	0.0144465	0.0359482
gene-Rv3199c	1543.77	-0.233387	0.100529	-2.44453	0.014504	0.036068
gene-Rv0263c	1286.93	0.272404	0.119216	2.44364	0.0145399	0.036134
gene-Rv2061c	1345.05	-0.235578	0.101671	-2.44223	0.0145967	0.0362518
gene-Rv2085	182.327	0.340078	0.153981	2.44169	0.0146187	0.0362831
gene-Rv2244	26041.2	-0.324856	0.148704	-2.441	0.0146465	0.0363286
gene-Rv1181	24014.4	0.21967	0.0961305	2.43891	0.0147317	0.0365164
gene-Rv3204	237.471	-0.318436	0.143017	-2.43858	0.0147449	0.0365257
gene-Rv3307	1407.52	-0.281443	0.125151	-2.4379	0.0147727	0.0365669
gene-Rv1565c	9628.65	0.262241	0.114607	2.43771	0.0147806	0.0365669
gene-Rv2619c	321.833	0.27973	0.123325	2.43562	0.0148661	0.036755
gene-Rv0714	3108.17	-0.360344	0.166219	-2.43537	0.0148765	0.036757
gene-Rv2589	3090.26	0.196384	0.0836336	2.43486	0.0148975	0.0367855
gene-Rv0729	402.844	0.424728	0.202374	2.43351	0.0149532	0.0368521
gene-Rv1816	1123.94	-0.367534	0.169931	-2.43385	0.0149392	0.0368521
gene-Rv0173	14806.1	-0.31366	0.141842	-2.43362	0.0149488	0.0368521
gene-Rv3016	1292.08	0.383329	0.178418	2.43268	0.0149874	0.0368892
gene-Rv2588c	3030.44	0.324726	0.146506	2.43274	0.014985	0.0368892
gene-Rv0218	323.809	-0.26622	0.116947	-2.43239	0.0149994	0.0368952
gene-Rv3832c	182.664	-0.393335	0.184669	-2.43021	0.0150899	0.037094
gene-Rv3402c	2736.44	0.334424	0.151856	2.42969	0.0151119	0.0371243
gene-Rv2919c	1166.2	-0.417315	0.198887	-2.4294	0.0151237	0.0371296
gene-Rv1526c	614.641	0.427941	0.205381	2.42603	0.015265	0.0374528
gene-Rv1485	1077.39	-0.244107	0.10666	-2.42284	0.0153996	0.0377589
gene-Rv2311	137.909	-0.471656	0.233679	-2.41872	0.0155752	0.0381653
gene-Rv3296	3771	-0.303796	0.136784	-2.4174	0.015632	0.03828
gene-Rv0921	1466.26	-0.208917	0.0901531	-2.4171	0.0156448	0.038287
gene-Rv2238c	2032.9	-0.31475	0.142773	-2.41516	0.0157282	0.0384668
gene-Rv3449	106.948	-0.353193	0.163561	-2.41374	0.0157896	0.0385922
gene-Rv1741	103.667	-0.472978	0.235646	-2.41188	0.0158706	0.0387657
gene-Rv0329c	94.4316	-0.428164	0.207517	-2.41054	0.0159288	0.0388831
gene-Rv1973	129.091	0.464195	0.229585	2.40978	0.0159623	0.0389158
gene-Rv3042c	3502.37	-0.251776	0.110442	-2.40981	0.0159608	0.0389158
gene-Rv0731c	679.318	0.299044	0.134713	2.40938	0.0159795	0.038933
gene-Rv0032	1954.54	0.337143	0.155067	2.40753	0.0160609	0.0391065
gene-Rv3917c	4546.69	-0.20809	0.0904149	-2.40343	0.016242	0.0395227
gene-Rv1643	11927.9	-0.341962	0.158228	-2.40309	0.0162574	0.0395349
gene-Rv0096	194.349	0.329398	0.151513	2.39985	0.0164019	0.0398111
gene-Rv2799	2573.74	0.238849	0.105132	2.39989	0.0164002	0.0398111
gene-Rv2788	825.939	-0.203063	0.0881793	-2.40005	0.0163929	0.0398111
gene-Rv2509	2432.59	-0.199591	0.086731	-2.39735	0.0165141	0.0400582
gene-Rv2370c	1409.09	-0.396503	0.190623	-2.39207	0.0167537	0.0406137
gene-Rv0875c	1773.24	-0.358758	0.169072	-2.3877	0.0169542	0.041048
gene-Rv1568	1055.2	0.223754	0.0984213	2.38778	0.0169504	0.041048
gene-Rv3015c	313.412	-0.381707	0.182549	-2.38577	0.0170433	0.0412379
gene-Rv3686c	4351.18	0.288364	0.130791	2.38455	0.0170998	0.0413487
gene-Rv2256a	74.6224	0.545719	0.290008	2.38386	0.0171321	0.0414009
gene-Rv0922	9883.71	-0.313128	0.145012	-2.38024	0.0173012	0.0417831
gene-Rv0718	5877.57	-0.242971	0.1059	-2.37545	0.0175274	0.0423029
gene-Rv0692	2070.38	0.321462	0.149267	2.37211	0.017687	0.0426614
gene-Rv0143c	2398.97	-0.268863	0.121895	-2.36966	0.0178045	0.0429179
gene-Rv1470	349.29	0.510978	0.268853	2.36286	0.0181346	0.0436317
gene-Rv0116c	3838.46	0.294428	0.135421	2.36319	0.0181185	0.0436317
gene-Rv3900c	2225.69	0.281252	0.128487	2.3629	0.0181324	0.0436317
gene-Rv2453c	2133.04	0.350434	0.166283	2.36224	0.0181649	0.0436774
gene-Rv1498c	2922.87	0.390054	0.189916	2.36162	0.0181952	0.0437229
gene-Rv2150c	7272.37	-0.289179	0.126886	-2.36105	0.0182234	0.0437633
gene-Rv1305	3570	-0.386279	0.188149	-2.35811	0.0183685	0.0440844
gene-Rv2128	673.726	-0.34388	0.163425	-2.35711	0.018418	0.0441757
gene-Rv1099c	2846.03	0.289256	0.133201	2.35577	0.0184844	0.0443073
gene-Rv1691	359.085	-0.300108	0.139235	-2.35467	0.018539	0.0444106
gene-Rv3904c	17.4102	0.640165	0.373449	2.35326	0.0186096	0.044552
gene-Rv3125c	177.475	-0.343758	0.163656	-2.35277	0.0186344	0.0445836
gene-Rv3032A	228.152	0.36166	0.174016	2.34971	0.018788	0.0449232
gene-Rv0868c	1260.22	0.530039	0.285788	2.34892	0.0188281	0.0449252
gene-Rv0840c	415.813	-0.265625	0.121455	-2.34918	0.018815	0.0449252
gene-Rv1187	1149.37	-0.261999	0.119737	-2.34906	0.0188208	0.0449252
gene-Rv1235	2585.48	-0.204239	0.090848	-2.34877	0.0188355	0.0449252
gene-Rv3408	17136.6	-0.263049	0.120326	-2.34778	0.0188857	0.0450172
gene-Rv2454c	17684.3	0.197621	0.087607	2.34658	0.0189467	0.0451346
gene-Rv2485c	2180.42	-0.456634	0.235756	-2.34165	0.0191986	0.0457064
gene-Rv2049c	271.092	-0.332578	0.158453	-2.33986	0.0192911	0.0458762
gene-Rv1658	2781.47	0.274153	0.126265	2.33981	0.0192937	0.0458762
gene-Rv1713	2287.65	0.505791	0.275232	2.33667	0.0194561	0.0462338
gene-Rv1862	1417.65	0.494466	0.261823	2.33565	0.0195095	0.0463192
gene-Rv0628c	2624.53	0.425379	0.214484	2.33552	0.0195161	0.0463192
gene-Rv2714	4079.12	0.268394	0.123738	2.33225	0.0196873	0.0466967
gene-Rv0931c	34620.4	-0.241941	0.105169	-2.33158	0.0197229	0.0467525
gene-Rv2077A	156.909	-0.303518	0.143479	-2.32285	0.0201871	0.0478233
gene-Rv2251	2233.54	-0.297954	0.140543	-2.32109	0.020282	0.0480186
gene-Rv1591	1611.67	-0.234952	0.107988	-2.32072	0.0203021	0.0480367
gene-Rv1421	2087.38	-0.235529	0.10782	-2.32013	0.0203336	0.0480816
gene-Rv0600c	13.3367	-0.71922	0.472143	-2.31824	0.0204365	0.0482952
gene-Rv2459	4962.55	-0.317862	0.151926	-2.31782	0.020459	0.0483189
gene-Rv1533	2608.17	0.323868	0.155095	2.31537	0.0205928	0.048605
gene-Rv1158c	8435.22	0.456892	0.240275	2.31495	0.0206157	0.0486293
gene-Rv3640c	63.8149	-0.418791	0.213715	-2.3145	0.0206404	0.0486577
gene-Rv1042c	2912.48	-0.479583	0.259133	-2.31246	0.0207525	0.0488921
gene-Rv1431	1821.73	-0.184987	0.0832834	-2.31118	0.0208228	0.0490277
gene-Rv3082c	461.874	-0.252624	0.116986	-2.31024	0.0208748	0.0491201
gene-Rv0171	22749.1	-0.265278	0.122517	-2.30895	0.0209462	0.0492581
gene-Rv3170	984.186	-0.345337	0.169069	-2.30359	0.0212459	0.0499157
gene-Rv0410c	16159.7	-0.231665	0.106732	-2.30348	0.0212517	0.0499157
gene-Rv1238	3337.48	-0.334529	0.163672	-2.29651	0.0216466	0.0508121
gene-Rv0923c	1196.95	-0.356502	0.176907	-2.29407	0.0217864	0.051109
gene-Rv0420c	315.578	-0.394308	0.200845	-2.29069	0.0219816	0.0515356
gene-Rv1587c	131.387	-0.545263	0.312475	-2.28994	0.0220248	0.0516056
gene-Rv3898c	676.005	0.348793	0.172423	2.28711	0.0221895	0.0519599
gene-Rv3602c	1451.11	0.300773	0.144442	2.28687	0.0222032	0.0519604
gene-Rv3059	3858.58	0.227522	0.105462	2.28657	0.0222207	0.0519698
gene-Rv3045	9619.48	-0.22161	0.102028	-2.2861	0.0222482	0.0520024
gene-Rv1469	1412.65	-0.316596	0.154081	-2.2858	0.0222661	0.0520127
gene-Rv3072c	202.865	-0.388395	0.197939	-2.28389	0.022378	0.0522425
gene-Rv0550c	458.235	0.463974	0.249432	2.28187	0.0224969	0.0524883
gene-Rv1021	1907	0.387331	0.19733	2.27773	0.0227424	0.053029
gene-Rv3121	2631.13	-0.324306	0.159333	-2.27677	0.0227998	0.0531305
gene-Rv2867c	4006.02	0.368475	0.185646	2.27548	0.022877	0.0532782
gene-Rv2868c	11481.6	0.30163	0.145798	2.27466	0.0229263	0.0533607
gene-Rv3395A	107.006	-0.348764	0.174387	-2.27092	0.023152	0.0538536
gene-Rv0809	4276.3	-0.21153	0.0997447	-2.26968	0.0232272	0.0539959
gene-Rv2514c	156.823	-0.426215	0.225336	-2.26831	0.0233106	0.054156
gene-Rv0752c	3110.87	-0.26072	0.12377	-2.26808	0.0233242	0.054156
gene-Rv0876c	5778.35	-0.252733	0.119686	-2.26638	0.0234284	0.0543651
gene-Rv1512	2184.42	0.189487	0.0871425	2.26328	0.0236184	0.054773
gene-Rv1111c	5236.09	-0.234527	0.109933	-2.26289	0.0236425	0.0547959
gene-Rv1066	644.633	0.427242	0.226421	2.26129	0.0237412	0.0549656
gene-Rv0832	242.226	-0.315863	0.15546	-2.26124	0.0237442	0.0549656
gene-Rv0351	31673.1	-0.400376	0.201799	-2.26032	0.0238011	0.0550642
gene-Rv3123	222.198	0.368323	0.187547	2.25973	0.0238381	0.0550835
gene-Rv3303c	1841.34	-0.295424	0.143744	-2.25978	0.0238346	0.0550835
gene-Rv0077c	561.35	0.317691	0.15641	2.25888	0.0238911	0.0551729
gene-Rv3684	2904.58	0.19132	0.0882526	2.25561	0.0240952	0.055611
gene-Rv3860	913.813	0.256724	0.122364	2.255	0.0241334	0.0556657
gene-Rv2432c	50.2258	-0.443438	0.239913	-2.25339	0.0242343	0.055865
gene-Rv2348c	1206.88	0.287212	0.139422	2.25226	0.0243059	0.0559966
gene-Rv3127	31879.2	-0.442004	0.23946	-2.25182	0.0243334	0.0560265
gene-Rv0092	2757.74	0.232812	0.109821	2.25132	0.0243653	0.0560664
gene-Rv2198c	6275.27	0.19322	0.0894791	2.2508	0.0243984	0.056109
gene-Rv2676c	2554.21	0.276377	0.133421	2.24995	0.0244521	0.0561769
gene-Rv1698	3281.05	-0.219385	0.103418	-2.24987	0.0244571	0.0561769
gene-Rv2629	37975.8	-0.272791	0.13198	-2.24875	0.0245284	0.0563071
gene-Rv3784	1280.63	0.367937	0.188567	2.2467	0.0246591	0.0565736
gene-Rv3750c	10945.5	0.361447	0.189167	2.24602	0.0247025	0.0566394
gene-Rv1804c	195.79	0.480235	0.269094	2.24302	0.0248952	0.0570472
gene-Rv2206	2059.34	0.193655	0.0901607	2.24147	0.0249954	0.0572427
gene-Rv1836c	13658	0.29592	0.145502	2.23853	0.0251868	0.0576468
gene-Rv1786	115.874	0.543364	0.325819	2.23156	0.0256444	0.0586587
gene-Rv0352	12988.6	-0.342011	0.174636	-2.23133	0.0256594	0.0586587
gene-Rv2260	1730.92	-0.305969	0.149929	-2.23023	0.0257322	0.0587904
gene-Rv1171	1050.82	0.334109	0.169206	2.22808	0.0258755	0.0590826
gene-Rv1077	4548.74	0.233518	0.111526	2.22427	0.0261302	0.0596288
gene-Rv0456c	475.444	-0.337283	0.172018	-2.22357	0.0261774	0.059666
gene-Rv3670	818.688	-0.227129	0.10851	-2.22369	0.026169	0.059666
gene-Rv0601c	21.2778	-0.536256	0.322955	-2.22045	0.0263882	0.0600399
gene-Rv2084	2413.76	0.297424	0.147762	2.22064	0.0263754	0.0600399
gene-Rv2002	1159.3	-0.220297	0.105031	-2.22072	0.0263697	0.0600399
gene-Rv0646c	1970.38	0.272072	0.133197	2.21989	0.0264262	0.0600908
gene-Rv1186c	2435.1	-0.278934	0.137634	-2.21562	0.0267172	0.0607167
gene-Rv3776	1502.01	0.272593	0.133905	2.21476	0.0267764	0.0608152
gene-Rv1682	435.598	-0.369564	0.194062	-2.21379	0.026843	0.0609306
gene-Rv3514	1299.17	0.381104	0.203343	2.2084	0.0272166	0.0617423
gene-Rv0319	199.83	0.308463	0.155495	2.20773	0.0272628	0.0617804
gene-Rv3725	3271.61	-0.289574	0.144533	-2.2077	0.0272655	0.0617804
gene-Rv0166	12683.4	-0.343176	0.178216	-2.20211	0.0276578	0.0626324
gene-Rv1858	125.614	0.319884	0.163084	2.20102	0.0277347	0.0627697
gene-Rv1383	957.481	0.285842	0.142983	2.20022	0.0277915	0.0628614
gene-Rv0607	22.3547	-0.58848	0.384385	-2.19948	0.027844	0.0629431
gene-Rv2579	1538.18	0.18948	0.0899867	2.19751	0.0279842	0.063223
gene-Rv0604	818.197	0.303208	0.153106	2.1972	0.0280064	0.0632359
gene-Rv0049	1668.8	0.256714	0.126286	2.19456	0.0281955	0.0636256
gene-Rv3315c	325.005	-0.302642	0.153841	-2.189	0.0285965	0.0644928
gene-Rv1935c	156.638	0.324698	0.16769	2.18452	0.0289242	0.0651937
gene-Rv2001	676.53	-0.269605	0.134604	-2.18415	0.0289514	0.0652168
gene-Rv3666c	1001.59	-0.28488	0.143722	-2.18244	0.029077	0.0654615
gene-Rv2193	17617.7	-0.319536	0.165311	-2.18175	0.0291283	0.0655387
gene-Rv1739c	724.375	-0.365522	0.195901	-2.17633	0.0295307	0.0664052
gene-Rv3777	1295.16	-0.214681	0.104435	-2.17571	0.0295768	0.066432
gene-Rv2903c	13836.3	-0.170776	0.0814607	-2.17571	0.0295771	0.066432
gene-Rv3703c	1087.17	0.232471	0.114047	2.17478	0.0296467	0.0665496
gene-Rv2474c	564.077	-0.255169	0.127058	-2.17314	0.0297694	0.0667862
gene-Rv0117	580.078	0.279573	0.141339	2.17108	0.0299253	0.0670967
gene-Rv1941	527.617	-0.265249	0.133154	-2.17004	0.0300035	0.0672331
gene-Rv1249c	1295.87	0.26361	0.132075	2.16838	0.03013	0.0674771
gene-Rv2824c	610.185	0.294919	0.150783	2.16716	0.0302229	0.0676459
gene-Rv0640	11438.3	0.194374	0.0939267	2.16678	0.0302515	0.0676705
gene-Rv3119	1463.16	-0.238557	0.11785	-2.16604	0.0303079	0.0677574
gene-Rv3289c	900.694	0.245084	0.121905	2.16193	0.0306232	0.0684226
gene-Rv1339	5164.79	-0.305437	0.158494	-2.15842	0.0308955	0.0689911
gene-Rv0755c	3466.38	0.370202	0.201434	2.15491	0.031169	0.0695212
gene-Rv2972c	228.914	-0.311365	0.162385	-2.15497	0.0311642	0.0695212
gene-Rv2634c	292.618	-0.321715	0.169148	-2.1538	0.0312558	0.0696438
gene-Rv2059	885.185	-0.241257	0.120522	-2.15374	0.0312602	0.0696438
gene-Rv1000c	986.885	-0.314265	0.164555	-2.15278	0.0313361	0.0697371
gene-Rv3923c	6938.04	0.260108	0.130492	2.15275	0.0313382	0.0697371
gene-Rv0206c	33951.3	0.170444	0.0862904	2.1501	0.0315474	0.070162
gene-Rv2802c	574.781	0.290057	0.14929	2.14934	0.0316078	0.0702557
gene-Rv0071	174.085	0.301206	0.156363	2.14848	0.0316753	0.0703652
gene-Rv1826	2976.65	-0.286465	0.147688	-2.148	0.0317135	0.0704095
gene-Rv0102	3102.18	-0.214216	0.10574	-2.14725	0.0317734	0.0705017
gene-Rv3501c	985.008	-0.317882	0.167528	-2.14662	0.0318239	0.0705732
gene-Rv0104	388.693	-0.471865	0.284795	-2.14532	0.0319273	0.0707618
gene-Rv2253	174.514	-0.440655	0.258193	-2.14339	0.0320822	0.0710641
gene-Rv2680	1658.78	-0.271296	0.139018	-2.14053	0.0323123	0.0715328
gene-Rv0852	434.152	-0.300339	0.156896	-2.13984	0.0323679	0.0715737
gene-Rv1912c	1167.67	0.266551	0.135902	2.14005	0.0323507	0.0715737
gene-Rv0717	175.711	-0.289419	0.150038	-2.13955	0.0323913	0.0715838
gene-Rv2047c	1505.42	0.189187	0.0925142	2.13932	0.0324097	0.0715838
gene-Rv2650c	1549.86	-0.227612	0.113696	-2.13859	0.0324689	0.0716734
gene-Rv1584c	130.499	-0.288976	0.15034	-2.13274	0.0329463	0.0726857
gene-Rv1664	2116.54	0.341854	0.184564	2.13157	0.0330425	0.0728562
gene-Rv0871	2462.23	0.217852	0.108257	2.13129	0.0330649	0.0728638
gene-Rv0952	7252.44	0.214931	0.107254	2.12663	0.0334509	0.0736724
gene-Rv3486	489.985	-0.309614	0.164188	-2.12571	0.0335273	0.0737983
gene-Rv3262	1308.78	-0.271111	0.140081	-2.12446	0.0336317	0.073986
gene-Rv0471c	730.387	0.184636	0.0908256	2.12352	0.0337104	0.0741168
gene-Rv0184	2092.04	-0.297464	0.15695	-2.11964	0.0340364	0.0747908
gene-Rv0982	11929.6	0.222708	0.11189	2.11874	0.0341122	0.0749145
gene-Rv1380	1292.49	0.300751	0.159851	2.1067	0.035144	0.0771365
gene-Rv1229c	5358.06	0.249903	0.128585	2.10526	0.0352684	0.0773655
gene-Rv3308	922.027	-0.362529	0.203169	-2.10498	0.0352927	0.0773749
gene-Rv3838c	2089.92	0.273668	0.14284	2.10435	0.0353478	0.0774515
gene-Rv3280	17844	-0.309185	0.166462	-2.103	0.0354658	0.0776658
gene-Rv1535	1017.79	0.299963	0.160099	2.10035	0.0356984	0.0781307
gene-Rv0422c	1485.66	0.198269	0.0995404	2.09721	0.0359754	0.0786924
gene-Rv3466	484.559	-0.262837	0.13723	-2.09665	0.0360247	0.0787555
gene-Rv3142c	3352.6	0.353867	0.197941	2.09332	0.0363205	0.0793571
gene-Rv3224	4840.25	-0.202079	0.102275	-2.09033	0.0365878	0.0798959
gene-Rv0985c	502.874	0.348715	0.194783	2.08837	0.0367642	0.0802355
gene-Rv0936	2154.73	-0.304586	0.165475	-2.08517	0.0370537	0.0808216
gene-Rv2324	484.996	0.341276	0.189907	2.08493	0.0370753	0.0808229
gene-Rv1059	1233.35	-0.230224	0.118951	-2.08466	0.0371004	0.0808319
gene-Rv1524	1040.37	-0.266365	0.140521	-2.08332	0.0372225	0.0810062
gene-Rv1687c	645.128	0.19025	0.0958362	2.08347	0.0372087	0.0810062
gene-Rv2717c	487.417	-0.208863	0.106509	-2.08118	0.0374176	0.0813849
gene-Rv2420c	817.797	-0.270758	0.143483	-2.07949	0.0375723	0.0816751
gene-Rv2908c	405.183	0.316876	0.173439	2.07891	0.0376258	0.0817453
gene-Rv0273c	1667.98	0.273334	0.145222	2.07613	0.0378821	0.0822559
gene-Rv3085	890.391	-0.366283	0.210362	-2.07441	0.0380417	0.0824628
gene-Rv0119	758.146	0.325755	0.180185	2.07449	0.0380341	0.0824628
gene-Rv1864c	713.708	-0.243444	0.126995	-2.07441	0.0380408	0.0824628
gene-Rv2798c	804.397	0.322474	0.177971	2.074	0.0380792	0.0824978
gene-Rv1012	26.4936	-0.501076	0.335321	-2.07287	0.0381843	0.0826728
gene-Rv0121c	339.676	-0.371181	0.214435	-2.07265	0.0382046	0.0826728
gene-Rv2854	941.128	-0.250508	0.131597	-2.07244	0.0382244	0.0826728
gene-Rv3851	117.487	0.362895	0.207639	2.07148	0.0383143	0.0828208
gene-Rv3062	838.163	-0.321467	0.178008	-2.07108	0.0383513	0.0828349
gene-Rv2281	759.84	0.297386	0.161295	2.07095	0.0383638	0.0828349
gene-Rv3528c	4777.55	0.392181	0.230607	2.0705	0.0384059	0.0828793
gene-Rv0434	609.417	-0.329028	0.183824	-2.067	0.0387342	0.0835409
gene-Rv2909c	3535.15	0.316594	0.172961	2.06614	0.0388151	0.0836685
gene-Rv0186A	1666.28	-0.258613	0.137158	-2.06539	0.0388861	0.0837748
gene-Rv3780	2842.43	-0.209695	0.107942	-2.06472	0.03895	0.0838655
gene-Rv1366	617.635	-0.269857	0.14431	-2.06437	0.0389827	0.083889
gene-Rv3203	571.376	0.296878	0.161652	2.0637	0.039046	0.0839782
gene-Rv2003c	2364.88	-0.419688	0.25747	-2.06201	0.0392073	0.0842781
gene-Rv3509c	3601.39	0.280802	0.151375	2.06102	0.0393013	0.0844332
gene-Rv1942c	703.088	-0.342688	0.194721	-2.06077	0.0393252	0.0844375
gene-Rv1102c	3404.27	0.267368	0.142805	2.05986	0.0394115	0.0845755
gene-Rv2881c	3905.54	-0.211607	0.108877	-2.05607	0.0397762	0.0853107
gene-Rv0018c	7743.6	0.221802	0.109455	2.05421	0.0399558	0.0856481
gene-Rv2550c	97.2281	0.429359	0.266646	2.05309	0.0400635	0.0858312
gene-Rv2361c	1801.04	-0.300719	0.166397	-2.04712	0.0406467	0.0870324
gene-Rv3320c	1907.69	0.354586	0.205335	2.04666	0.0406916	0.0870453
gene-Rv1936	753.181	0.280527	0.152525	2.04659	0.040698	0.0870453
gene-Rv3010c	3169.76	0.142532	0.0716327	2.0462	0.0407367	0.0870798
gene-Rv3183	78.8993	0.412152	0.25237	2.04573	0.0407828	0.08713
gene-Rv3713	653.682	-0.301898	0.167504	-2.04354	0.040999	0.0874947
gene-Rv2655c	201.092	-0.275634	0.149803	-2.04374	0.0409792	0.0874947
gene-Rv1967	591.605	0.391331	0.235088	2.04233	0.0411185	0.0877013
gene-Rv1759c	215.871	0.412884	0.25422	2.04113	0.0412374	0.087768
gene-Rv3136	33248	-0.359052	0.197932	-2.04169	0.0411823	0.087768
gene-Rv0751c	1953.54	-0.214681	0.112583	-2.04138	0.0412129	0.087768
gene-Rv1309	15425.4	-0.164098	0.083617	-2.0411	0.0412409	0.087768
gene-Rv1316c	972.529	0.326357	0.184721	2.04037	0.0413132	0.0878405
gene-Rv2930	33271.3	-0.259843	0.140117	-2.04028	0.041322	0.0878405
gene-Rv3726	5854.44	-0.215035	0.112729	-2.03984	0.0413662	0.0878405
gene-Rv1200	3882.98	-0.18997	0.100856	-2.03986	0.0413646	0.0878405
gene-Rv1855c	3118.69	0.278828	0.152096	2.03595	0.0417558	0.0885605
gene-Rv0043c	1012.83	-0.270561	0.147293	-2.03553	0.0417973	0.0885605
gene-Rv3852	1247.97	0.244981	0.13084	2.03555	0.041796	0.0885605
gene-Rv0580c	864.203	-0.166078	0.0849043	-2.03557	0.0417932	0.0885605
gene-Rv1331	2492.33	0.468806	0.30871	2.03478	0.0418726	0.088649
gene-Rv3174	65.8296	0.362899	0.213116	2.03466	0.041885	0.088649
gene-Rv2302	609.845	0.209132	0.109291	2.03358	0.0419937	0.0887815
gene-Rv3581c	6416.57	-0.189382	0.0980477	-2.0338	0.0419716	0.0887815
gene-Rv3162c	171.929	-0.293008	0.162469	-2.03316	0.042036	0.0888222
gene-Rv1448c	7225.05	0.166641	0.0853379	2.03262	0.0420909	0.0888892
gene-Rv3814c	1899.54	0.228717	0.121038	2.032	0.0421532	0.088972
gene-Rv3918c	4484.35	-0.153655	0.0784788	-2.02708	0.0426539	0.0899797
gene-Rv2923c	219.907	0.329853	0.189249	2.02523	0.0428441	0.0903314
gene-Rv1295	2799.69	-0.193746	0.101195	-2.02448	0.0429205	0.0904431
gene-Rv0045c	2107.66	0.189139	0.0979237	2.0239	0.0429802	0.0905192
gene-Rv3036c	2549.65	0.180527	0.0934792	2.02338	0.0430337	0.0905824
gene-Rv1555	20.097	-0.509284	0.366654	-2.0227	0.0431041	0.0906335
gene-Rv1528c	122.779	-0.40018	0.247604	-2.02269	0.043105	0.0906335
gene-Rv1563c	780.148	0.178019	0.0920807	2.02236	0.0431393	0.0906561
gene-Rv0009	14638.9	-0.276458	0.152679	-2.02195	0.0431812	0.0906947
gene-Rv3628	1165.6	0.243343	0.130918	2.02023	0.0433594	0.0910194
gene-Rv3471c	16.9754	-0.562276	0.467588	-2.01913	0.0434736	0.0912093
gene-Rv0075	2443.25	-0.293187	0.164628	-2.01657	0.0437402	0.0916918
gene-Rv1801	263.083	0.281538	0.156145	2.01647	0.0437512	0.0916918
gene-Rv2781c	1466.59	-0.276905	0.153555	-2.01578	0.0438231	0.0917927
gene-Rv3378c	1990.52	0.428821	0.274674	2.01442	0.0439654	0.0920405
gene-Rv0549c	599.768	0.251391	0.136585	2.01331	0.0440823	0.0922352
gene-Rv1148c	2033.75	0.246126	0.133538	2.00928	0.0445073	0.0930739
gene-Rv3697c	1341.81	0.365694	0.220101	2.008	0.0446438	0.0933087
gene-Rv3043c	17442.3	-0.210775	0.112276	-2.00574	0.044884	0.0937599
gene-Rv0323c	331.502	-0.322805	0.187125	-2.0043	0.0450378	0.09403
gene-Rv2757c	519.699	0.377126	0.230533	2.00066	0.0454296	0.0947454
gene-Rv0399c	1039.01	-0.2217	0.118494	-2.00074	0.0454205	0.0947454
gene-Rv3882c	5326.86	-0.222755	0.119478	-1.99919	0.0455879	0.0950241
gene-Rv1762c	988.792	-0.210926	0.112936	-1.99755	0.0457649	0.0953416
gene-Rv0895	168.556	-0.32253	0.187895	-1.99705	0.0458203	0.0954052
gene-Rv3063	1327.63	-0.217416	0.116991	-1.99504	0.0460388	0.0958086
gene-Rv3523	2847.92	-0.212522	0.11376	-1.99322	0.0462379	0.0961707
gene-Rv0266c	2196	0.25122	0.138418	1.99028	0.0465602	0.0967889
gene-Rv0641	12834.7	0.198248	0.105585	1.98917	0.0466824	0.0969905
gene-Rv1157c	4859.05	0.28565	0.161672	1.98846	0.046761	0.0971015
gene-Rv1428c	1043.41	-0.232156	0.126634	-1.98775	0.0468398	0.0972127
gene-Rv0003	2310.92	-0.268446	0.150597	-1.986	0.0470333	0.0975617
gene-Rv2904c	4790.59	-0.194695	0.102914	-1.98565	0.0470726	0.0975908
gene-Rv1371	36.5566	-0.48628	0.353291	-1.98535	0.047105	0.0976055
gene-Rv1697	11664.3	-0.143995	0.0750137	-1.98395	0.0472615	0.097877
gene-Rv1018c	5855.2	0.181802	0.0971231	1.98317	0.0473483	0.098004
gene-Rv1341	704.277	-0.18449	0.0980974	-1.98094	0.047598	0.0984681
gene-Rv0939	4160.4	-0.152962	0.0805159	-1.98017	0.047684	0.098593
gene-Rv3695	1375.82	-0.283745	0.161786	-1.97866	0.0478538	0.098891
gene-Rv0611c	180.47	0.362906	0.223161	1.97449	0.0483265	0.0997668
gene-Rv2934	4317.18	0.258963	0.144902	1.974	0.0483812	0.0997668
gene-Rv1907c	680.198	-0.240258	0.132833	-1.97407	0.0483732	0.0997668
gene-Rv0021c	635.745	0.205418	0.110825	1.97426	0.0483522	0.0997668
gene-Rv3742c	582.792	-0.258092	0.144751	-1.97193	0.0486181	0.100178
gene-Rv1394c	1392.57	0.197596	0.106006	1.9718	0.0486324	0.100178
gene-Rv0327c	244.357	0.384233	0.242794	1.97079	0.0487474	0.100361
gene-Rv2895c	2416.8	0.219799	0.12001	1.96898	0.0489559	0.100736
gene-Rv3206c	11295.2	0.188735	0.101153	1.96824	0.0490407	0.100857
gene-Rv0149	3847.64	0.27627	0.157742	1.96611	0.0492861	0.101199
gene-Rv3101c	5110.18	-0.230504	0.125768	-1.96627	0.0492679	0.101199
gene-Rv1096	7906.23	-0.176553	0.0944579	-1.96627	0.0492677	0.101199
gene-Rv1986	807.026	-0.274364	0.156564	-1.96573	0.0493298	0.101235
gene-Rv1402	792.172	-0.346229	0.211545	-1.9638	0.0495535	0.10164
gene-Rv0858c	894.543	-0.259414	0.146552	-1.96337	0.0496034	0.101688
gene-Rv3451	1835.38	0.186651	0.0987374	1.96156	0.0498136	0.102065
gene-Rv2791c	6036.2	-0.174619	0.0937403	-1.96006	0.0499893	0.10237
gene-Rv1023	3202.63	0.192711	0.106618	1.95746	0.050293	0.102938
gene-Rv2662	110.788	0.350438	0.215531	1.95654	0.0504015	0.103105
gene-Rv0843	185.008	-0.256295	0.145382	-1.95295	0.050825	0.103916
gene-Rv3208A	737.608	0.24972	0.141293	1.9454	0.0517265	0.105703
gene-Rv0964c	264.468	0.316581	0.190368	1.94485	0.0517934	0.105784
gene-Rv0012	3015.94	0.21267	0.117132	1.94353	0.0519523	0.106052
gene-Rv0785	1407.38	-0.188217	0.10252	-1.94304	0.0520107	0.106115
gene-Rv1415	4740.2	0.202888	0.11157	1.93773	0.0526559	0.107374
gene-Rv2118c	687.661	-0.22156	0.123668	-1.93748	0.0526868	0.107381
gene-Rv1772	2184.86	0.28731	0.168541	1.93714	0.0527288	0.107409
gene-Rv0026	1430.59	-0.159158	0.085296	-1.93378	0.0531405	0.108191
gene-Rv1971	512.631	0.292402	0.172671	1.93334	0.0531941	0.108243
gene-Rv1248c	26496.8	0.168874	0.0922562	1.93275	0.0532671	0.108334
gene-Rv0916c	116.877	0.275548	0.160654	1.93067	0.0535242	0.1088
gene-Rv1292	4096.84	-0.19595	0.106316	-1.92807	0.0538464	0.109397
gene-Rv0423c	12822.2	0.12689	0.0673039	1.92732	0.0539394	0.109528
gene-Rv0358	103.648	0.312785	0.18941	1.92656	0.0540348	0.109664
gene-Rv0238	1608.94	0.32321	0.198353	1.92426	0.0543221	0.110167
gene-Rv0883c	5192.71	-0.189511	0.104607	-1.92412	0.0543401	0.110167
gene-Rv2826c	1154.75	0.180763	0.0989767	1.92349	0.054418	0.110267
gene-Rv2385	337.59	0.234721	0.133241	1.92242	0.0545527	0.110482
gene-Rv3130c	68024.4	-0.33518	0.194147	-1.92175	0.0546374	0.110537
gene-Rv0905	3652.97	0.196908	0.108957	1.92179	0.0546316	0.110537
gene-Rv0138	614.549	-0.252003	0.145683	-1.91809	0.0550995	0.111414
gene-Rv2336	3506.08	0.386133	0.254847	1.91739	0.0551888	0.111536
gene-Rv1916	3535.72	0.298444	0.180008	1.91319	0.0557232	0.112503
gene-Rv0436c	2504.89	-0.216621	0.122195	-1.91317	0.055726	0.112503
gene-Rv0265c	976.024	-0.221063	0.125229	-1.91273	0.0557831	0.11256
gene-Rv1482c	50.3781	-0.427338	0.303905	-1.91154	0.0559357	0.112808
gene-Rv2392	8768.12	-0.221617	0.125918	-1.90949	0.0561992	0.113281
gene-Rv0120c	3518.32	-0.248138	0.143891	-1.90853	0.0563231	0.113429
gene-Rv1379	890.632	0.203791	0.114185	1.90846	0.0563316	0.113429
gene-Rv2887	208.309	-0.316343	0.195677	-1.90628	0.0566134	0.113877
gene-Rv0814c	2622.74	0.189638	0.105289	1.90646	0.0565901	0.113877
gene-Rv3292	3197.16	0.226091	0.128809	1.90601	0.0566493	0.11389
gene-Rv0130	285.336	-0.278963	0.16633	-1.90558	0.0567041	0.113941
gene-Rv2831	1304.47	0.295711	0.178715	1.90511	0.0567663	0.114006
gene-Rv2600	723.29	0.275508	0.1635	1.90468	0.0568218	0.114058
gene-Rv1970	546.416	0.304836	0.186074	1.90437	0.0568625	0.11408
gene-Rv2995c	2518.49	-0.238422	0.137585	-1.90372	0.0569465	0.11419
gene-Rv0872c	9286.04	0.249432	0.145454	1.9024	0.0571192	0.114476
gene-Rv1382	442.402	0.270839	0.16048	1.90189	0.0571856	0.11455
gene-Rv3070	96.4292	-0.343736	0.220131	-1.89935	0.0575182	0.115156
gene-Rv3004	281.726	-0.228878	0.131557	-1.89797	0.0576997	0.115459
gene-Rv2012	745.223	-0.410319	0.288732	-1.89765	0.0577418	0.115484
gene-Rv2197c	1418.24	0.200878	0.113149	1.89633	0.0579165	0.115773
gene-Rv3696c	1443.99	-0.190465	0.106853	-1.89381	0.0582501	0.116379
gene-Rv1748	601.135	0.230215	0.132905	1.89019	0.0587327	0.117246
gene-Rv2402	2694.7	-0.171007	0.0950731	-1.8901	0.0587448	0.117246
gene-Rv0172	21495.9	-0.234935	0.136684	-1.88983	0.0587805	0.117257
gene-Rv3282	1676.25	-0.237752	0.138468	-1.88931	0.0588508	0.117336
gene-Rv0134	3045.02	-0.210621	0.118067	-1.88819	0.0590009	0.117575
gene-Rv1896c	1145.27	-0.207394	0.118322	-1.88771	0.0590648	0.117641
gene-Rv3055	532.734	-0.232353	0.134839	-1.88725	0.0591261	0.117702
gene-Rv1761c	186.017	-0.229711	0.133051	-1.88697	0.0591647	0.117718
gene-Rv2236c	96.8087	-0.311701	0.194719	-1.88629	0.0592553	0.117777
gene-Rv1294	4722.27	-0.14394	0.0790576	-1.88644	0.0592353	0.117777
gene-Rv0025	524.082	-0.217232	0.124713	-1.88596	0.0593007	0.117806
gene-Rv3193c	19227.7	-0.171715	0.0959818	-1.88505	0.0594229	0.117988
gene-Rv1426c	1489.06	-0.241002	0.141007	-1.88427	0.0595288	0.118097
gene-Rv2611c	1495.78	0.202053	0.114577	1.88419	0.0595389	0.118097
gene-Rv3258c	2246.73	-0.234015	0.136439	-1.88324	0.0596682	0.118292
gene-Rv1141c	474.031	-0.275615	0.166549	-1.8826	0.0597551	0.118404
gene-Rv2632c	826.769	0.343504	0.223074	1.8801	0.0600951	0.119016
gene-Rv3158	5719.33	-0.180149	0.101941	-1.87789	0.0603957	0.11955
gene-Rv3507	1025.87	0.278919	0.169341	1.87633	0.0606098	0.119912
gene-Rv2774c	137.81	-0.316415	0.200412	-1.87519	0.0607663	0.120154
gene-Rv1518	178.151	-0.304146	0.190055	-1.87499	0.0607946	0.120154
gene-Rv3047c	453.636	-0.250037	0.148509	-1.87394	0.0609393	0.120379
gene-Rv1381	2039.96	0.271796	0.164413	1.87211	0.0611918	0.120815
gene-Rv3763	6315.99	-0.232717	0.136767	-1.86987	0.0615015	0.121303
gene-Rv1662	1553.25	-0.203752	0.116599	-1.86996	0.0614898	0.121303
gene-Rv0301	2382.63	-0.309823	0.195721	-1.86932	0.0615777	0.121391
gene-Rv1063c	1436.57	0.227142	0.132615	1.86887	0.0616409	0.121453
gene-Rv2566	1949.32	0.199505	0.114199	1.86842	0.0617041	0.121516
gene-Rv1312	2267.78	0.149144	0.0829531	1.86653	0.0619676	0.121972
gene-Rv1414	69.6401	0.361797	0.243606	1.86549	0.0621127	0.122195
gene-Rv2159c	29688.9	0.325559	0.209118	1.86504	0.062176	0.122257
gene-Rv1694	1008.54	-0.174273	0.0985869	-1.86388	0.0623386	0.122514
gene-Rv0447c	736.425	-0.187892	0.107328	-1.86188	0.0626196	0.123004
gene-Rv0168	5451.3	-0.235013	0.139151	-1.86135	0.0626952	0.12309
gene-Rv0054	2119.05	0.205511	0.118662	1.86112	0.0627274	0.12309
gene-Rv0002	4854.79	-0.237602	0.141099	-1.86088	0.0627617	0.123095
gene-Rv3194c	2607.53	-0.20537	0.119252	-1.85542	0.0635369	0.124552
gene-Rv0672	6899.02	0.205128	0.119157	1.85234	0.0639767	0.125237
gene-Rv2205c	361.008	0.189502	0.108787	1.85253	0.0639492	0.125237
gene-Rv1132	2747.51	-0.161929	0.0915878	-1.85229	0.0639841	0.125237
gene-Rv2019	257.254	-0.282075	0.175374	-1.85113	0.0641508	0.125436
gene-Rv3088	2554.35	-0.242061	0.150468	-1.85122	0.0641379	0.125436
gene-Rv0280	2014.14	-0.284333	0.177463	-1.84852	0.0645276	0.126109
gene-Rv0969	33837	-0.336243	0.224732	-1.84771	0.0646443	0.126273
gene-Rv2778c	3234.77	-0.344174	0.23021	-1.8453	0.064994	0.126892
gene-Rv1001	1703.97	-0.185742	0.107213	-1.84285	0.0653507	0.127468
gene-Rv1306	13993.9	-0.153021	0.0868362	-1.84282	0.0653554	0.127468
gene-Rv0354c	225.323	0.34205	0.228915	1.84232	0.065428	0.127545
gene-Rv0271c	5955.48	0.158832	0.0901407	1.84112	0.0656038	0.127823
gene-Rv3524	6246.42	-0.232468	0.1392	-1.84024	0.0657334	0.128011
gene-Rv0659c	2802.59	-0.306202	0.198282	-1.83793	0.0660725	0.128579
gene-Rv2286c	671.115	-0.218298	0.129381	-1.8378	0.0660922	0.128579
gene-Rv3544c	2100.02	0.185686	0.10631	1.83695	0.0662175	0.128693
gene-Rv0407	2978.12	0.154051	0.0874416	1.83717	0.0661852	0.128693
gene-Rv1182	16073.7	0.289756	0.184032	1.83518	0.0664783	0.129108
gene-Rv0539	409.799	0.279507	0.174911	1.83505	0.0664981	0.129108
gene-Rv3312b	103.406	0.343912	0.232379	1.83441	0.0665928	0.129162
gene-Rv1828	6943.58	0.148932	0.0844232	1.83447	0.0665837	0.129162
gene-Rv2265	150.702	-0.315004	0.205702	-1.83364	0.0667081	0.12932
gene-Rv3649	456.217	0.236268	0.142364	1.83213	0.0669314	0.129688
gene-Rv3100c	1050.51	-0.215972	0.128326	-1.83122	0.0670684	0.129888
gene-Rv0440	167624	-0.266609	0.167766	-1.82954	0.0673188	0.130213
gene-Rv2405	953.14	0.193168	0.112787	1.82984	0.067274	0.130213
gene-Rv0392c	2404.63	0.185347	0.107669	1.82919	0.0673712	0.130213
gene-Rv1458c	2022.32	0.157183	0.0897632	1.82927	0.0673586	0.130213
gene-Rv1708	3039.32	-0.308841	0.201594	-1.82474	0.06804	0.131439
gene-Rv1373	1081.4	-0.231078	0.139663	-1.82356	0.068218	0.131717
gene-Rv1203c	73.3773	-0.315988	0.208604	-1.82161	0.0685142	0.132223
gene-Rv0355c	7460.76	0.265252	0.165452	1.8208	0.0686377	0.132328
gene-Rv1423	1255.25	-0.222496	0.133552	-1.82092	0.0686186	0.132328
gene-Rv3013	278.78	-0.224693	0.135458	-1.81942	0.068847	0.132666
[truncated: 1,853 more rows]

## Sheet: Normalised_counts
gene	DMSO_rep_1	DMSO_rep_2	DMSO_rep_3	DMSO_rep_4	ECU_rep_1	ECU_rep_2	ECU_rep_3	ECU_rep_4
gene-Rv0001	29647	29349.8	26000.6	24909.7	23599	30343.9	24314.8	37941.7
gene-Rv0002	5213.27	6187.4	4556.91	5221.99	3862.06	4582.19	3951.68	5262.85
gene-Rv0003	2919.23	2753.99	2347.88	2175.18	1690.27	2025.63	2075.67	2499.52
gene-Rv0004	779.05	908.909	763.195	757.261	592.903	570.534	531.346	662.481
gene-Rv0005	61045.2	66699.2	62702.8	58848.7	44959.9	53665.1	43423.7	57663.3
gene-Rv0006	32199.8	33516	32275.7	32648.8	26005	27410.1	24020.6	26697.4
gene-Rv0007	5478.83	4658.16	5529.98	6410.07	5684.99	5645.93	5882.3	5309.4
gene-Rv0008c	415.493	353.338	399.617	479.672	585.533	553.559	760.347	482.239
gene-Rv0009	13534.9	15240.1	18159.8	17860	12578.7	13400.5	10521	15816
gene-Rv0010c	1660.01	1509.93	661.436	548.514	599.455	772.342	1663.31	1024.16
gene-Rv0011c	3060.34	2805.12	3039	2629.32	2589.45	3161.98	2804.24	4753.15
gene-Rv0012	2625.25	3165.28	2790.96	2531.6	3075.07	2928.11	3334.77	3676.47
gene-Rv0013	2460.62	1887.12	2212.21	2270.67	2400.28	2306.65	2438.33	3128.58
gene-Rv0014c	8541.13	7169.02	7508.99	6816.46	8266.25	8112.9	9138.83	8591.97
gene-Rv0015c	5601.32	6146.5	6793.5	8465.33	9138.41	8304.33	9011.7	5884.74
gene-Rv0016c	6080.51	6045.38	5326.46	5542.88	6544.05	6347.54	7284.01	5659.14
gene-Rv0017c	5537.63	5079.67	5472.74	5013.24	4399.28	5486.55	4473.25	5881.16
gene-Rv0018c	6515.6	7169.02	7071.21	7812.44	8754.33	8359.03	9095.64	7171.51
gene-Rv0019c	3855.07	4357.08	3504.34	3918.44	3557.42	3972.99	4183.94	4510.84
gene-Rv0020c	26288.8	27846.7	29760.4	31093.2	34628.3	35748.4	39111.8	36430.5
gene-Rv0021c	651.658	571.477	566.036	561.839	718.199	621.457	739.973	655.319
gene-Rv0022c	35.2777	31.8118	23.3198	28.8692	48.3167	53.7528	50.5268	51.3274
gene-Rv0023	578.163	494.219	527.877	469.679	433.212	544.129	465.335	515.661
gene-Rv0024	675.177	802.112	809.835	897.165	858.236	799.69	788.055	629.059
gene-Rv0025	512.507	623.739	588.296	540.742	453.686	452.655	458.816	562.214
gene-Rv0026	1622.78	1415.63	1533.81	1476.77	1398.73	1350.42	1330	1316.61
gene-Rv0027	281.242	296.532	275.598	276.478	374.25	296.112	384.656	411.813
gene-Rv0028	266.543	269.264	299.978	237.616	325.933	319.687	294.196	310.352
gene-Rv0029	1856.98	1772.37	1886.79	1550.05	1125.21	1065.62	936.376	972.833
gene-Rv0030	176.389	135.2	134.619	99.9318	87.6252	104.676	71.7155	162.338
gene-Rv0032	1869.72	1833.72	1449.01	1657.76	1885.17	2117.1	1990.1	2833.75
gene-Rv0033	78.395	77.2573	48.7597	45.5245	67.971	78.2716	74.1603	87.1372
gene-Rv0034	175.409	198.824	197.159	210.967	234.213	217.84	220.851	232.764
gene-Rv0035	1521.84	1701.93	1038.79	1554.49	1657.51	1822.88	1826.3	1648.44
gene-Rv0036c	2049.05	1962.11	2201.61	2298.43	2770.43	2467.91	2824.61	1914.63
gene-Rv0037c	1144.57	1184.99	1397.07	1434.58	1667.34	1429.63	1670.64	1157.85
gene-Rv0038	3038.79	2723.32	2813.22	2571.58	2578.8	2659.35	2457.07	3074.87
gene-Rv0039c	291.041	255.631	385.837	331.996	596.179	425.307	596.542	344.968
gene-Rv0040c	6038.37	5024	6094.96	5723.87	6724.21	5656.3	6101.52	4613.5
gene-Rv0041	6420.55	11184.1	8479.94	8414.25	5921.66	6230.61	10710.9	10381.3
gene-Rv0042c	1984.37	1707.61	1666.31	1575.59	1374.16	1298.55	1255.02	1298.7
gene-Rv0043c	1153.39	1265.66	924.314	1128.12	800.911	834.582	1109.96	885.696
gene-Rv0044c	1044.61	1006.62	940.214	890.503	909.009	809.121	894.813	966.865
gene-Rv0045c	1993.19	1833.72	1877.25	2149.64	2251.23	2185	2464.4	2106.81
gene-Rv0046c	20610	30326.9	24731.8	24707.6	31983.2	30847.5	33844.8	35154.5
gene-Rv0047c	9563.21	9233.38	9225.12	8304.33	11917	13448.6	14760.3	14424.2
gene-Rv0048c	971.118	865.736	997.453	999.318	1257.87	956.233	982.828	1059.97
gene-Rv0049	1427.77	1394.04	1609.07	1603.35	1769.7	1611.64	1730.14	2204.69
gene-Rv0050	15437	17572.6	15363.5	16816.3	16672.5	18224.1	17483.1	16426
gene-Rv0051	2492.96	1860.99	2740.08	2954.65	3007.92	2983.75	2346.24	3089.19
gene-Rv0052	492.909	560.115	586.176	548.514	550.319	579.021	497.118	502.531
gene-Rv0053	1379.75	1438.35	1203.09	1386.83	1376.62	1250.46	1338.15	1477.75
gene-Rv0054	1912.84	1739.43	2059.57	2115.22	2324.93	2057.69	2110.72	2632.02
gene-Rv0055	1070.09	931.632	1030.31	1005.98	1040.04	1106.18	968.974	1615.02
gene-Rv0056	3950.13	4037.83	3421.66	2953.54	3278.17	3584.46	3648.52	5640.04
gene-Rv0057	3795.3	1811	2983.88	2487.19	2517.38	2595.22	5473.19	3906.85
gene-Rv0058	15253.7	14360.8	12395.6	12568.1	9693.64	9460.49	8306.77	11195.3
gene-Rv0059	2090.21	2037.09	1646.17	1481.21	1278.35	1282.52	982.828	1176.95
gene-Rv0060	5829.65	6288.52	6374.8	5809.37	5054.42	6220.23	5478.9	9400.07
gene-Rv0061c	4200.01	6065.83	5232.13	5843.79	3618.84	4622.74	4668.84	6026.79
gene-Rv0062	4327.4	3692.44	3788.42	5581.74	4211.74	3223.28	3802.55	2023.25
gene-Rv0063	2244.06	2033.68	2675.42	2413.91	3124.21	2390.58	2834.39	2264.37
gene-Rv0063a	132.292	109.069	116.599	67.7315	67.971	75.4425	74.9752	114.591
gene-Rv0064	18615.9	19349.5	19109.6	16947.3	20934.2	22394.2	21632.8	22017.1
gene-Rv0064A	49.9768	68.1682	62.5396	71.0626	76.1602	55.6388	52.9716	88.3308
gene-Rv0065	923.101	907.773	1086.49	854.972	854.141	1009.99	909.482	932.249
gene-Rv0066c	11535.8	11308	9436.06	10236.3	8529.13	9833.93	8758.25	10326.4
gene-Rv0067c	213.626	247.678	208.819	219.85	214.559	187.663	181.733	238.732
gene-Rv0068	520.347	557.843	422.937	502.99	558.508	481.889	402.584	353.323
gene-Rv0069c	3494.46	3132.33	3181.04	3144.52	2431.39	2683.87	1975.43	2279.89
gene-Rv0070c	2907.47	2674.47	2588.5	2639.31	2195.54	1920.01	1972.17	1552.95
gene-Rv0071	143.071	174.965	170.659	126.58	176.069	206.524	190.698	204.116
gene-Rv0072	5363.2	7009.96	6309.08	6518.88	5567.89	6224	4262.18	6177.19
gene-Rv0073	4431.28	4213.93	4463.63	3998.38	3464.88	3945.64	2596.43	4823.58
gene-Rv0074	2623.29	2440.42	2505.82	2869.15	2464.97	2428.3	2226.44	1917.02
gene-Rv0075	3496.42	2939.19	2220.69	2235.14	1931.85	2091.64	2268.82	2362.25
gene-Rv0076c	767.291	679.41	673.096	589.597	454.505	520.553	438.442	581.312
gene-Rv0077c	545.825	373.789	577.696	474.121	719.837	610.141	579.428	609.96
gene-Rv0078	440.972	398.784	456.857	450.803	339.036	293.283	258.339	237.538
gene-Rv0078A	3902.11	3864	3655.92	3029.04	2269.25	2811.18	2497.82	4317.47
gene-Rv0078B	1269.02	1279.29	1444.77	988.214	774.705	1132.58	937.191	1606.67
gene-Rv0079	11818	10526.3	17078.6	11287.8	12342.1	15312	12070.2	11196.5
gene-Rv0080	3571.87	3975.34	5195.03	3569.78	2516.56	3582.57	2563.01	2753.77
gene-Rv0081	412.554	672.593	873.434	741.716	533.94	708.216	455.556	704.259
gene-Rv0082	1683.53	2016.64	2301.24	2050.82	1701.73	1911.52	1721.17	1891.95
gene-Rv0083	3616.95	4061.69	5135.67	5213.11	5082.26	4947.14	4519.7	2814.65
gene-Rv0084	1593.38	1967.79	2459.18	2257.35	2258.6	2217.07	2050.41	1634.12
gene-Rv0085	675.177	685.09	929.614	897.165	1123.57	971.322	1032.54	586.087
gene-Rv0086	2796.74	2660.83	2973.28	3474.29	3672.07	3574.09	3467.61	2647.54
gene-Rv0087	1289.6	1100.92	1174.47	1229.16	1571.52	1423.98	1463.65	1482.53
gene-Rv0088	3738.46	5205.78	4163.65	4259.31	3998	4368.12	4451.25	5006.21
gene-Rv0089	561.504	568.068	570.276	666.212	528.208	467.743	571.279	500.144
gene-Rv0090	166.589	119.294	134.619	136.573	149.045	142.398	144.246	115.785
gene-Rv0091	586.983	401.056	545.896	558.508	669.882	545.072	560.684	467.915
gene-Rv0092	2285.21	2513.13	2429.5	2862.49	3176.62	2946.97	3171.78	2676.19
gene-Rv0093c	444.892	388.559	511.977	403.058	578.981	607.312	572.094	487.013
gene-Rv0094c	152.87	159.059	187.619	224.291	217.835	175.404	197.217	125.334
gene-Rv0095c	46.0571	18.1782	34.9798	21.0967	25.3867	33.9491	12.2242	33.4225
gene-Rv0096	206.767	153.378	174.899	144.346	221.11	214.068	226.556	213.665
gene-Rv0097	1053.43	1050.93	947.634	854.972	1194.81	1664.45	1301.47	1839.43
gene-Rv0098	490.949	339.705	399.617	433.038	402.912	515.838	417.254	533.566
gene-Rv0099	1299.4	1217.94	1370.57	1271.35	1207.92	1382.48	1169.45	1425.23
gene-Rv0100	13.7191	15.9059	34.9798	17.7656	24.5678	13.2024	18.7438	39.3908
gene-Rv0101	2761.46	2969.86	2832.3	2759.23	2833.49	2755.54	2323.42	2383.74
gene-Rv0102	3586.57	3070.98	3532.96	3193.38	2704.1	2821.55	3235.34	2672.6
gene-Rv0103c	6023.68	5746.58	5790.74	6207.98	6194.36	5763.81	5989.06	5757.02
gene-Rv0104	517.407	413.554	440.957	506.321	325.114	417.763	127.947	360.485
gene-Rv0106	429.213	447.638	447.317	429.707	488.899	376.269	418.883	410.619
gene-Rv0107c	10486.3	10796.7	10457.9	13327.6	12423.1	10800.5	9937.48	7497.38
gene-Rv0108c	4601.79	3091.43	3416.36	3356.6	2117.75	2571.65	1849.12	3144.1
gene-Rv0109	266.543	262.448	279.838	200.974	241.584	284.795	261.598	264.993
gene-Rv0110	314.56	272.673	221.539	243.167	189.172	174.461	204.552	207.697
gene-Rv0111	2369.49	2174.57	2156.03	2337.29	1698.45	1413.6	1447.35	1348.84
gene-Rv0112	4033.42	4633.16	4199.69	4213.79	11420.8	15556.2	17094.4	30384.6
gene-Rv0113	2192.12	2399.52	2128.47	2142.98	4821.02	6730.41	6361.49	12514.3
gene-Rv0114	1064.21	1144.09	983.674	938.248	2854.78	3875.86	3790.32	6061.41
gene-Rv0115	1452.27	1569	1134.19	1361.29	3795.73	4475.62	4241.81	5942.04
gene-Rv0115a	177.369	140.881	178.079	153.229	414.377	530.926	472.67	1036.1
gene-Rv0116c	3258.29	3708.35	3542.5	3146.74	3835.04	4418.1	3611.04	5187.65
gene-Rv0117	555.625	494.219	470.637	551.845	589.628	645.976	548.46	784.235
gene-Rv0118c	1280.78	1212.26	1218.99	1344.64	1621.48	1449.44	1514.17	1080.26
gene-Rv0119	610.501	560.115	621.156	851.641	986.807	796.861	980.383	657.707
gene-Rv0120c	4082.42	3800.38	3348.52	4179.37	3657.33	3458.09	3157.92	2462.52
gene-Rv0121c	508.588	427.187	326.478	303.126	216.197	251.789	341.463	342.58
gene-Rv0122	359.637	237.453	289.378	229.843	1066.24	1158.99	1526.4	2115.17
gene-Rv0123	250.864	254.495	230.018	272.036	798.454	916.626	932.301	1120.85
gene-Rv0124	113.673	99.98	109.179	148.787	337.398	376.269	612.841	354.517
gene-Rv0125	8035.49	9010.7	7397.69	9696.71	11677.9	10997.6	11358.7	9718.78
gene-Rv0126	6392.13	6674.8	5738.8	5318.59	5410.65	5655.36	5742.13	5977.85
gene-Rv0127	3204.4	3186.86	3232.98	2868.04	3315.02	3117.66	3075.61	2992.51
gene-Rv0128	1089.69	1082.74	1043.03	1041.51	761.602	731.792	695.151	1239.02
gene-Rv0129c	20109.3	23095.4	22985.9	23461.8	29408.5	26216.3	30093.6	29717.4
gene-Rv0130	280.262	399.92	307.398	279.809	302.184	225.384	250.189	237.538
gene-Rv0131c	1603.18	1429.26	1828.49	1712.16	2344.59	2291.57	1883.35	2882.69
gene-Rv0132c	474.29	532.848	697.475	601.811	964.696	928.885	905.408	886.889
gene-Rv0133	1412.09	1278.15	1205.21	1158.1	1328.3	1246.69	1708.95	1336.9
gene-Rv0134	3343.55	3700.4	3117.44	2955.76	2581.26	2740.45	2669.77	3251.53
gene-Rv0135c	3369.02	4248.01	3758.74	3519.82	5741.5	6180.62	6794.22	7190.61
gene-Rv0136	1449.33	1408.81	1212.63	1480.1	6331.13	6725.7	6820.3	8281.61
gene-Rv0137c	2118.62	2054.13	2083.95	1550.05	2376.53	2694.24	2673.03	3429.39
gene-Rv0138	749.652	740.761	595.716	607.363	465.97	560.16	537.866	658.9
gene-Rv0139	1641.4	2035.96	1654.65	2087.46	1458.51	1605.98	1276.21	1471.78
gene-Rv0140	4517.51	2526.77	2585.32	2391.7	2618.11	2702.73	2232.14	3575.01
gene-Rv0141c	2429.26	2135.94	2188.89	2013.07	1316.02	1653.13	1143.37	2852.85
gene-Rv0142	519.367	574.885	695.355	739.495	647.771	545.072	519.122	272.154
gene-Rv0143c	2493.94	2496.09	2678.6	2886.92	2521.48	2198.21	2085.45	1831.07
gene-Rv0144	14374.7	14843.6	12990.2	12324.9	10655.1	13322.2	9963.56	16948.8
gene-Rv0145	10621.5	10466.1	9952.27	8853.95	7833.04	8167.59	7405.44	9378.59
gene-Rv0146	3835.48	4113.95	4793.29	4046.13	3462.42	3687.25	3751.21	3972.5
gene-Rv0147	7936.51	8575.56	8839.28	8246.59	11225	11031.6	10730.4	13398.8
gene-Rv0148	3389.6	2903.97	2979.64	2789.21	4079.08	4362.46	4412.13	5040.83
gene-Rv0149	3274.95	3721.98	3395.16	3348.82	3350.23	3832.48	4273.59	5583.94
gene-Rv0150c	23.5185	12.4975	20.1399	5.55176	6.55142	9.43031	7.33453	22.6795
gene-Rv0151c	857.445	960.035	895.694	921.593	756.689	911.911	871.995	897.632
gene-Rv0152c	649.699	577.157	640.236	534.08	479.072	484.718	418.068	539.534
gene-Rv0153c	1419.93	1373.59	1290.01	1319.1	1123.57	1193.88	1322.66	1246.18
gene-Rv0154c	2823.2	2285.91	3269.02	2904.68	3078.35	3045.05	2886.55	3633.5
gene-Rv0155	1462.07	1397.45	1434.17	1587.8	1799.18	1830.42	1826.3	1666.35
gene-Rv0156	576.203	412.418	455.797	455.245	388.171	493.205	441.702	513.274
gene-Rv0157	4004.02	4198.02	3615.64	4106.09	3872.71	3587.29	4129.34	3455.65
gene-Rv0158	312.6	3108.47	1542.29	1145.88	1732.03	2270.82	3746.32	4929.82
gene-Rv0159c	627.16	623.739	568.156	626.239	523.294	609.198	498.748	599.217
gene-Rv0160c	169.529	189.735	178.079	166.553	223.567	255.561	266.488	274.542
gene-Rv0161	394.915	393.103	398.557	443.031	497.908	362.124	431.923	393.908
gene-Rv0162c	253.804	276.081	408.097	337.547	347.225	327.232	225.741	304.383
gene-Rv0163	258.703	263.584	233.198	206.526	149.864	191.435	136.911	207.697
gene-Rv0164	5187.79	5220.55	4743.47	4697.9	3577.89	3909.81	3950.87	4232.72
gene-Rv0165c	1819.74	1924.62	1649.35	1954.22	1762.33	2071.84	1189.82	1451.49
gene-Rv0166	15493.8	15828.7	12132.7	14137	12404.3	13755	7888.7	9827.4
gene-Rv0167	7314.25	6829.32	6194.6	7772.47	7813.38	7022.75	4774.78	4624.24
gene-Rv0168	6596.94	5400.06	5207.75	6552.19	5576.89	5343.21	4042.96	4890.43
gene-Rv0169	27112.9	23024.9	19779.5	23046.5	18935.2	19825.3	13711.5	18999.5
gene-Rv0170	14728.5	13997.2	10378.4	12371.6	9588.82	11412.6	7804.76	9922.9
gene-Rv0171	27870.4	24156.5	22373.3	25488.2	22192.1	22409.2	17075.6	20427.1
gene-Rv0172	23910.5	23903.2	20888.2	24958.5	21158.6	22724.2	15386.2	19037.7
gene-Rv0173	18493.4	17552.2	13687.7	16543.1	14241.1	15048.9	11155.8	11726.5
gene-Rv0174	32748.5	28401.1	23769.3	29499.9	20842.5	23941.7	19998.8	23412.4
gene-Rv0175	6585.18	6992.92	6732.02	6568.85	7516.93	7053.87	6116.19	6004.11
gene-Rv0176	5397.5	5178.51	5050.87	5033.23	5721.84	5819.44	5504.98	4538.3
gene-Rv0177	5850.23	6081.74	5235.31	5909.3	4340.31	4890.56	5299.61	5616.17
gene-Rv0178	6131.47	5878.37	5615.84	5381.88	5794.73	5269.66	5214.04	4605.14
gene-Rv0179c	7461.24	7663.24	7240.81	5840.46	6962.52	8135.53	8202.45	9932.45
gene-Rv0180c	2147.04	2304.08	2398.76	2357.28	1934.31	2005.83	1421.27	1961.18
gene-Rv0181c	1078.91	1058.88	1112.99	793.902	727.207	852.5	898.073	920.312
gene-Rv0182c	1765.85	1804.18	1992.79	1689.96	1795.09	1653.13	1736.65	1580.41
gene-Rv0183	2396.93	2200.7	2310.78	2079.69	1824.57	1564.49	1624.19	1704.55
gene-Rv0184	2390.07	2068.9	2317.14	2554.92	2163.61	1743.66	2120.5	1377.48
gene-Rv0185	901.542	868.008	1072.71	1073.71	1085.9	906.253	733.453	726.939
gene-Rv0186	2812.42	3078.93	3231.92	3429.88	2718.02	2549.01	2546.71	1582.79
gene-Rv0186A	1804.06	1875.76	1661.01	1974.21	1343.86	1356.08	1424.53	1890.76
gene-Rv0187	1117.13	1030.48	899.934	931.586	924.569	942.088	1093.66	959.703
gene-Rv0188	2491.98	2741.5	2503.7	2524.94	5781.63	6839.8	6439.72	8299.52
gene-Rv0189c	5142.71	4938.79	5356.14	5103.18	5087.18	5115	4813.08	5144.67
gene-Rv0190	4498.89	4346.86	3944.23	3684.15	3534.49	4052.2	3928.87	5748.67
gene-Rv0191	1603.18	1320.19	1591.05	1714.39	1728.76	1512.62	1691.02	1176.95
gene-Rv0192	6042.29	5160.33	6134.18	5504.02	8773.99	8599.5	10438.7	7884.12
gene-Rv0193c	1158.29	956.627	945.514	991.545	5374.62	6563.5	7026.48	9297.42
gene-Rv0194	430.193	446.502	405.977	421.934	1460.15	1591.84	1964.03	1597.12
gene-Rv0195	28.4182	35.2202	30.7398	17.7656	25.3867	28.2909	24.4484	40.5844
gene-Rv0196	102.893	105.661	114.479	93.2697	84.3495	78.2716	72.5304	124.141
gene-Rv0197	835.887	735.08	761.075	753.93	775.524	695.014	707.375	713.809
gene-Rv0198c	12335.5	11203.4	10614.8	10882.6	7856.79	8212.86	8263.58	8763.85
gene-Rv0199	982.877	882.778	798.175	666.212	640.401	534.699	600.617	606.379
gene-Rv0200	937.8	833.924	1076.95	911.6	763.24	579.021	653.589	710.228
gene-Rv0201c	1686.47	2532.45	2505.82	2671.51	2850.69	2466.97	2692.59	2562.79
gene-Rv0202c	10981.2	11020.5	11965.2	10786	13695.7	13857.8	14032.6	13012.1
gene-Rv0203	669.297	704.405	698.535	820.551	734.578	699.729	822.283	732.907
gene-Rv0204c	2614.47	2700.6	2978.58	2889.14	3287.17	2995.07	3360.03	2068.61
gene-Rv0205	1108.31	1016.84	1107.69	1017.08	864.787	795.918	887.479	705.453
gene-Rv0206c	32439.8	29682.7	32749.5	32213.6	36954.9	39115	35046.9	33408.2
gene-Rv0207c	3399.4	3927.62	3637.9	3359.93	4267.43	4779.28	4524.59	4489.36
gene-Rv0208c	3503.28	3675.4	3590.2	3427.66	4979.08	5191.39	4238.55	4713.76
gene-Rv0209	362.577	340.841	422.937	417.493	627.298	602.597	668.258	549.084
gene-Rv0210	587.962	502.172	637.056	584.046	950.774	857.215	987.717	939.41
gene-Rv0211	21771.3	23240.8	25407	21378.7	20167.7	22629.9	22353.2	25598
gene-Rv0212c	621.28	574.885	527.877	494.107	398.818	403.617	349.613	452.397
gene-Rv0213c	708.495	700.996	593.596	598.48	510.192	498.863	475.115	556.246
gene-Rv0214	789.83	658.959	577.696	676.205	522.476	529.983	544.385	488.207
gene-Rv0216	709.475	756.667	761.075	899.386	620.747	511.123	573.724	477.464
gene-Rv0217c	743.773	636.236	760.015	840.537	891.812	792.146	909.482	664.869
gene-Rv0218	347.878	361.291	339.198	374.189	269.427	326.289	289.307	282.897
gene-Rv0219	95.0539	94.2993	74.1995	103.263	77.7981	85.8158	112.463	44.1654
gene-Rv0220	10256	13158.7	9150.92	11398.9	10315.2	9932.94	12473.6	12865.3
gene-Rv0221	2412.61	2295	2236.59	2323.97	2311.01	2183.12	2197.92	2215.43
gene-Rv0222	697.715	969.124	783.335	924.924	855.779	827.981	822.283	742.457
gene-Rv0223c	1352.31	1470.16	1139.49	1298	1861.42	1866.26	1990.92	1974.31
gene-Rv0224c	309.66	279.49	315.878	300.906	203.094	152.771	147.506	175.468
gene-Rv0225	1322.92	1250.89	1383.29	1384.61	987.626	856.272	809.244	797.365
gene-Rv0226c	984.837	1017.98	998.513	1299.11	1131.76	862.873	961.639	692.323
gene-Rv0227c	9752.34	9335.63	8651.66	10756	9311.2	9213.41	9308.34	8188.51
gene-Rv0228	564.444	561.251	645.536	717.288	622.385	586.565	581.058	421.362
gene-Rv0229c	1170.05	1282.7	1105.57	1021.52	799.273	1026.96	907.852	1240.21
gene-Rv0230c	2124.5	1912.12	1548.65	2168.52	1760.69	1638.04	1472.61	1826.3
gene-Rv0231	4820.31	4824.04	4009.95	5194.23	3821.11	3658.02	3366.55	3210.95
gene-Rv0232	5085.88	5143.29	4510.27	4325.94	4935.67	5240.42	3980.21	4957.27
gene-Rv0233	6217.7	6124.91	5208.81	5741.64	7565.25	6622.91	5519.65	6117.51
gene-Rv0234c	1876.58	1739.43	2159.21	2000.86	2587.81	1819.11	2535.3	1870.47
gene-Rv0235c	459.591	330.616	460.037	434.148	427.48	529.983	510.973	488.207
gene-Rv0236A	347.878	306.757	359.338	303.126	316.925	331.947	306.421	613.541
gene-Rv0236c	4274.49	4369.58	4108.53	4843.36	4634.31	3996.57	4831.01	3074.87
gene-Rv0237	1648.25	1507.65	1736.27	2108.56	2392.09	2038.83	2312.01	1656.8
gene-Rv0238	1633.56	1454.25	1467.03	1032.63	1467.52	1652.19	1642.12	2522.2
gene-Rv0239	969.158	902.092	853.294	709.516	1374.98	2020.92	1985.21	5164.97
gene-Rv0240	263.603	261.311	314.818	197.643	565.06	623.343	617.731	711.421
gene-Rv0241c	4519.47	4639.98	4956.53	5479.59	12478	12740.3	10760.6	9817.85
gene-Rv0242c	7655.27	8638.05	7873.63	9077.14	20216	20599.6	20345.2	16762.6
gene-Rv0243	12558.9	12097.6	13945.3	14405.7	42940.4	40794.6	46755.2	31797.9
gene-Rv0244c	4355.82	3967.39	3847.77	4521.36	27766.5	33202.2	38111.1	36479.4
gene-Rv0245	1602.2	1815.55	1790.33	1603.35	2211.92	2909.25	2621.69	3993.99
gene-Rv0246	1421.89	1255.43	1256.09	1241.37	3524.66	5026.35	3538.51	6895.77
gene-Rv0247c	7774.82	8757.34	5986.84	6043.65	7430.94	9242.65	9745.97	17637.5
gene-Rv0248c	14832.3	14595.9	12450.7	13911.6	19024.5	19555.6	21805.6	24554.8
gene-Rv0249c	9467.18	9068.64	8469.34	8999.41	10813.1	13364.6	10538.1	18168.7
gene-Rv0250c	6654.76	7176.97	6644.04	5115.4	5380.35	7542.36	7253.86	9396.49
gene-Rv0251c	5341.64	4966.05	6006.98	5308.6	17574.2	13039.3	19575.9	14729.8
gene-Rv0252	3205.38	3832.19	4357.63	3549.8	3141.4	3413.77	3236.16	3563.08
gene-Rv0253	135.231	163.604	222.599	142.125	113.012	140.512	100.239	158.757
gene-Rv0254c	278.302	282.898	239.558	228.733	347.225	340.434	365.097	355.711
gene-Rv0255c	1093.61	1295.2	1204.15	1508.97	1906.46	1783.27	2210.14	1815.56
gene-Rv0256c	2311.67	1971.2	2039.43	2767	3866.97	3431.69	4358.34	3255.11
gene-Rv0257	83.2947	98.8439	78.4395	82.1661	138.399	157.486	162.99	132.496
gene-Rv0258c	346.898	368.108	429.297	349.761	221.929	185.777	196.403	285.285
gene-Rv0259c	166.589	174.965	230.018	144.346	132.666	137.683	121.427	118.172
gene-Rv0260c	164.629	206.777	211.999	132.132	86.8063	127.309	122.242	125.334
gene-Rv0261c	132.292	113.614	128.259	114.366	60.6006	94.3031	87.1995	70.4259
gene-Rv0262c	487.029	503.308	628.576	568.501	596.179	566.762	571.279	502.531
gene-Rv0263c	1146.53	1208.85	1180.83	1094.81	1365.15	1271.21	1698.35	1329.74
gene-Rv0264c	626.18	571.477	690.055	777.247	1018.75	934.544	916.002	704.259
gene-Rv0265c	1075.97	965.716	1187.19	1000.43	982.713	870.418	968.974	756.78
gene-Rv0266c	1807	1742.83	2136.95	2262.9	2705.74	2299.11	2604.57	2008.93
gene-Rv0267	117.592	135.2	134.619	121.028	124.477	119.765	121.427	91.9118
gene-Rv0268c	3531.69	3492.48	3094.12	2912.46	2619.75	3485.44	3219.86	4550.23
gene-Rv0269c	749.652	857.783	828.915	982.662	914.742	889.278	813.318	822.432
gene-Rv0270	13084.1	13358.7	13583.8	13470.8	12495.2	13504.2	10772.8	13081.3
gene-Rv0271c	5566.04	5761.35	5207.75	5920.4	6321.3	6480.51	6676.06	5710.47
gene-Rv0272c	3157.36	2833.52	2934.06	3031.26	3604.1	3571.26	3494.5	2725.13
gene-Rv0273c	1610.04	1453.12	1536.99	1374.62	1673.07	1846.45	1523.14	2326.44
gene-Rv0274	936.82	920.271	869.194	897.165	701.002	870.418	720.414	940.604
gene-Rv0275c	2601.73	2096.17	2270.51	1733.26	2930.94	2460.37	2876.77	3129.78
gene-Rv0276	11656.4	9773.05	11285.7	10975.8	13397.6	14120	12048.2	13496.7
gene-Rv0277c	3043.69	3034.62	3081.4	2172.96	2669.7	3193.1	3752.84	2944.76
gene-Rv0278c	229.305	228.363	258.638	209.857	326.752	317.801	365.097	241.119
gene-Rv0279c	611.481	729.4	746.235	869.406	1636.22	1563.55	1987.66	1364.35
gene-Rv0280	1639.44	2600.62	2513.24	2217.37	2093.18	1748.38	1912.68	1388.23
gene-Rv0281	3063.28	2874.43	2751.74	2341.73	2415.84	2450.94	2111.53	2819.43
gene-Rv0282	30816.1	30907.5	29591.8	27768.8	33447.4	33697.3	37837.2	37455.9
gene-Rv0283	14758.8	13021.3	16065.3	17530.3	22764.5	20775.9	22385	18209.3
gene-Rv0284	30425.1	29262.3	28486.3	29646.4	42732.4	41679.1	45970.4	45714.8
gene-Rv0285	888.803	919.134	931.734	1196.96	2143.95	1917.18	2317.71	2419.55
gene-Rv0286	7146.68	7706.41	7848.19	10396.2	16907.6	16019.3	16694.2	12990.6
gene-Rv0287	1382.69	1171.36	1204.15	1840.97	2440.4	2159.54	2636.36	2291.83
gene-Rv0288	3287.69	3875.36	3296.58	4845.58	7111.56	6582.36	6732.29	5753.44
gene-Rv0289	9230.03	10418.4	9268.58	14552.3	19782	19170.9	19479.7	13295
gene-Rv0290	7227.04	7280.36	7869.39	11915.2	14775.1	14164.3	14531.3	8693.43
gene-Rv0291	8724.38	8758.48	9578.1	13310.9	17217.1	15959.9	16484	9438.27
gene-Rv0292	3220.07	3197.09	2925.58	3401.01	4857.88	4426.59	5255.6	4140.81
gene-Rv0293c	4901.65	5803.39	6122.52	5095.41	5092.91	5043.33	4835.9	5525.45
gene-Rv0294	164.629	145.425	145.219	169.884	124.477	155.6	166.249	227.989
gene-Rv0295c	2620.35	2591.53	2222.81	2157.42	2220.11	2270.82	2145.76	2192.75
gene-Rv0296c	3544.43	3295.93	3235.1	3397.68	3236.4	3282.69	3291.58	3499.81
gene-Rv0297	3068.18	2673.33	3165.14	3062.35	4162.61	4312.48	4805.75	4152.74
gene-Rv0298	1463.05	1503.11	1580.45	1373.51	1207.1	1283.47	1494.62	1711.71
gene-Rv0299	1092.63	1097.51	1230.65	1081.48	914.742	768.57	779.906	902.407
gene-Rv0300	1347.41	1337.23	1447.95	1188.08	1194.81	1378.71	1320.22	1967.15
gene-Rv0301	3190.68	3236.85	2191.01	2113	1643.59	1804.96	2386.17	2494.75
gene-Rv0302	1757.03	1959.84	1623.91	1588.92	1093.27	863.816	935.561	1045.65
gene-Rv0303	1733.51	1682.62	1497.77	1669.97	1207.92	1294.78	1491.36	1065.94
gene-Rv0304c	2157.82	2359.76	1826.37	1820.98	2293	2736.68	2612.72	2916.11
gene-Rv0305c	1205.32	1172.49	1146.91	1030.41	1311.1	1595.61	1409.86	2131.88
gene-Rv0306	91.1342	107.933	78.4395	92.1593	109.736	87.7019	82.3098	90.7182
gene-Rv0307c	483.109	574.885	622.216	602.922	857.417	939.259	951.045	990.738
gene-Rv0308	1832.48	1709.89	1773.37	1987.53	998.272	1175.96	962.454	1525.5
gene-Rv0309	6605.76	8094.97	6894.19	6122.49	5174.8	4427.53	5180.63	4169.45
gene-Rv0310c	242.045	178.373	182.319	178.767	133.485	105.619	124.687	131.303
gene-Rv0311	886.843	752.122	1002.75	660.66	829.573	852.5	962.454	1036.1
gene-Rv0312	6410.75	5764.76	5945.5	6010.34	5430.31	5096.14	5055.94	4301.95
gene-Rv0313	4580.23	5085.35	4011.01	3243.34	2756.51	3763.64	3914.2	5001.44
gene-Rv0314c	3121.1	3293.66	2901.2	2456.1	2756.51	2848.9	2394.32	2536.53
gene-Rv0315	7659.19	8246.08	7371.19	8682.96	10076.9	7902.6	8933.46	6827.74
gene-Rv0316	1977.51	1407.67	1462.79	1607.79	2148.86	1600.32	2392.69	1673.51
gene-Rv0317c	1695.29	1512.2	1508.37	1372.4	1024.48	1034.5	1029.28	1217.53
gene-Rv0318c	247.924	311.301	203.519	230.953	248.954	198.036	295.826	342.58
gene-Rv0319	204.807	156.787	177.019	164.332	223.567	210.296	198.032	263.799
gene-Rv0320	573.263	536.256	497.137	492.997	396.361	397.016	325.164	321.095
gene-Rv0321	1392.49	1776.92	1240.19	1461.22	1123.57	1105.23	901.333	1114.88
gene-Rv0322	614.421	568.068	568.156	556.287	498.727	644.09	552.535	823.625
gene-Rv0323c	364.537	444.229	305.278	385.292	361.147	290.454	293.381	207.697
gene-Rv0324	950.539	797.568	687.935	903.827	730.483	575.249	563.129	535.953
gene-Rv0325	147.971	149.97	135.679	131.022	116.288	129.195	125.502	167.112
gene-Rv0326	169.529	177.237	124.019	154.339	71.2467	72.6134	81.4948	109.817
gene-Rv0327c	232.245	218.138	161.119	204.305	221.11	189.549	315.385	413.006
gene-Rv0328	1053.43	1149.77	1054.69	958.235	969.61	989.239	904.593	802.14
gene-Rv0329c	86.2345	106.797	126.139	123.249	91.7198	75.4425	61.1211	84.7499
gene-Rv0330c	172.469	163.604	160.059	158.78	129.39	104.676	116.538	113.398
gene-Rv0331	4878.13	4479.79	2824.88	5951.49	3714.65	3457.15	2574.42	2731.09
gene-Rv0332	1485.59	1123.64	1215.81	1433.47	1166.15	1171.24	1055.36	1144.72
gene-Rv0333	772.191	685.09	751.535	644.005	631.393	668.609	665.813	845.111
gene-Rv0334	1578.68	1183.85	1107.69	1184.75	854.96	1036.39	1162.12	1447.91
gene-Rv0335c	45.0771	53.3984	75.2595	41.0831	45.8599	39.6073	48.8969	40.5844
gene-Rv0336	600.702	1232.71	1013.35	797.233	1550.23	1112.78	1683.68	483.432
gene-Rv0337c	5763.01	5370.52	5551.18	4935.52	6582.54	6917.13	7747.71	8371.14
gene-Rv0338c	19321.4	20131.2	17948.9	19154.7	17431.7	19332.1	18718.5	21210.1
gene-Rv0339c	2180.36	2089.36	2496.28	2147.42	1998.18	1651.25	1968.92	1450.3
gene-Rv0340	833.927	787.343	815.135	741.716	954.869	1182.56	1133.59	1159.04
gene-Rv0341	15965.1	22651.2	17934	29361.1	14029	17899.7	24632.6	8902.32
gene-Rv0342	7734.65	8505.12	7753.85	9801.09	4657.24	5489.38	6336.22	4501.29
gene-Rv0343	4085.36	4455.93	4444.55	4916.64	3396.91	3245.91	3487.98	2086.52
gene-Rv0344c	319.46	335.16	260.758	346.43	239.946	231.043	263.228	216.052
gene-Rv0345	285.162	394.239	311.638	320.892	292.357	264.992	330.869	322.288
gene-Rv0346c	14432.5	13653	10690	11806.4	8570.07	9747.17	8380.93	11503.3
gene-Rv0347	3022.13	2480.19	1780.79	1867.61	2067.79	2461.31	2847.43	4718.54
gene-Rv0348	933.88	893.003	652.956	736.164	1007.28	986.41	1180.86	1193.66
gene-Rv0349	1282.74	1175.9	1216.87	1216.95	1422.48	1369.28	1484.02	1620.99
gene-Rv0350	157142	148034	128111	161052	117612	115387	115490	91730.4
gene-Rv0351	35471.8	32069.7	35180.1	43835.6	33101.9	28900.1	28436.8	16389
gene-Rv0352	13108.6	11889.7	15456.8	18475.2	12595.9	11151.3	12679.8	8551.38
gene-Rv0353	1469.91	1345.19	1621.79	1571.15	1032.67	1125.98	1160.49	1308.25
gene-Rv0354c	211.666	217.002	148.399	192.091	196.543	211.239	243.67	381.971
gene-Rv0355c	7324.05	7521.22	6019.7	5871.55	6573.53	8222.29	7481.23	10672.5
gene-Rv0356c	590.902	585.11	438.837	468.569	555.233	491.319	652.774	657.707
gene-Rv0357c	1767.81	2048.45	1927.07	2145.2	2313.47	2441.51	2340.53	2352.7
gene-Rv0358	69.5756	88.6187	95.3994	109.925	122.839	115.05	126.317	101.461
gene-Rv0359	364.537	347.658	410.217	430.817	438.126	300.827	377.321	269.767
gene-Rv0360c	328.279	406.737	658.256	657.329	751.775	662.008	700.856	512.08
gene-Rv0361	2902.57	2902.83	2837.6	2527.16	4034.85	3998.45	4721.81	4364.02
gene-Rv0362	819.228	886.187	809.835	630.68	790.265	862.873	935.561	903.601
gene-Rv0363c	5907.06	6003.35	5168.53	4564.66	6286.08	6642.71	6883.05	7764.76
gene-Rv0364	1715.87	1833.72	1626.03	1653.32	1325.84	1635.22	1452.24	1746.32
gene-Rv0365c	861.365	889.595	1082.25	981.552	1599.36	1532.43	1488.1	1414.49
gene-Rv0366c	461.551	457.863	483.357	526.307	1009.74	1076.94	1240.35	947.766
gene-Rv0367c	756.512	746.442	983.674	808.337	2324.12	2127.48	2822.17	3109.48
gene-Rv0368c	80.3549	78.3934	89.0394	102.152	88.4441	60.354	92.9041	79.9752
gene-Rv0369c	139.151	181.782	177.019	143.236	133.485	119.765	93.7191	162.338
gene-Rv0370c	204.807	237.453	234.258	190.981	117.107	119.765	132.022	112.204
gene-Rv0371c	27.4382	21.5866	22.2599	42.1934	31.1192	21.6897	22.8186	17.9049
gene-Rv0372c	52.9166	82.938	73.1395	81.0558	84.3495	54.6958	83.9397	46.5527
gene-Rv0373c	463.51	465.816	448.377	486.335	558.508	488.49	500.378	535.953
gene-Rv0374c	42.1373	40.9009	52.9997	49.9659	72.0656	56.5819	51.3417	50.1337
gene-Rv0375c	91.1342	79.5296	90.0994	111.035	147.407	111.278	115.723	81.1689
gene-Rv0376c	273.403	212.458	254.398	284.25	293.995	338.548	405.029	383.165
gene-Rv0377	468.41	449.91	465.337	407.5	408.645	352.694	331.684	312.739
gene-Rv0379	18.6188	14.7698	11.6599	24.4278	9.0082	13.2024	12.2242	9.54928
gene-Rv0380c	85.2546	135.2	137.799	134.353	86.8063	115.993	126.317	124.141
gene-Rv0381c	478.209	432.868	555.436	521.866	484.805	469.629	382.211	398.682
gene-Rv0382c	1165.15	1064.56	1414.03	1223.61	1329.12	1252.35	1197.97	1092.2
gene-Rv0383c	11963.1	11104.6	13335.8	11052.5	12537.8	12447.1	11361.2	10672.5
gene-Rv0384c	19151.9	17528.3	17576.8	22835.5	27041.8	20510	20124.3	14814.5
gene-Rv0385	1004.44	1000.94	1114.05	1052.61	1058.05	908.139	938.82	891.664
gene-Rv0386	2149	1955.29	2149.67	1847.63	1298	1150.5	1175.97	1221.11
gene-Rv0389	915.262	802.112	997.453	1010.42	1501.91	1357.02	1395.19	1237.83
gene-Rv0390	843.726	1209.99	1261.39	1321.32	1400.37	1424.92	1250.13	1418.07
gene-Rv0391	3501.32	3819.69	3015.68	3540.92	2594.36	2908.31	2682.81	2926.85
gene-Rv0392c	2434.16	2280.23	2016.11	2230.7	2377.35	2391.53	2629.02	2877.91
gene-Rv0393	26.4583	14.7698	29.6798	27.7588	32.7571	25.4618	47.267	17.9049
gene-Rv0394c	1115.17	1100.92	984.734	1165.87	881.166	667.666	817.393	580.119
gene-Rv0395	3.91975	13.6336	9.53994	22.2071	11.465	1.88606	4.07474	13.1303
gene-Rv0396	4.89969	23.8589	11.6599	22.2071	14.7407	9.43031	9.77938	34.6161
gene-Rv0397	19.5987	29.5396	22.2599	6.66212	6.55142	14.1455	17.9289	10.7429
gene-Rv0397A	403.734	446.502	468.517	398.617	345.587	380.041	392.805	693.517
gene-Rv0398c	226.366	174.965	213.059	254.271	237.489	226.327	254.264	253.056
gene-Rv0399c	1136.73	1074.79	1194.61	1092.59	991.721	1052.42	988.532	780.654
gene-Rv0400c	1296.46	1389.49	1546.53	1614.45	1967.88	1689.91	1726.88	1445.52
gene-Rv0401	120.532	137.473	100.699	104.373	112.193	96.1892	116.538	99.0738
gene-Rv0402c	4144.16	3973.07	3630.48	3621.97	5544.14	6440.9	6906.69	10035.1
gene-Rv0403c	226.366	198.824	205.639	183.208	455.323	567.705	590.838	740.069
gene-Rv0404	4263.71	3558.38	3338.98	2930.22	7285.18	9763.2	9521.86	19666.7
gene-Rv0405	5717.94	6667.99	5885.08	6385.64	16398.2	19444.4	21847.9	28964.2
gene-Rv0406c	470.37	386.286	457.917	499.659	495.451	512.066	446.592	636.221
gene-Rv0407	3017.23	2715.37	2687.08	2829.18	3213.47	3313.81	2898.77	3150.07
gene-Rv0408	3496.42	2807.39	2991.3	3036.82	3125.03	3331.73	3044.65	3024.73
gene-Rv0409	1499.3	1258.84	1367.39	1475.66	1270.16	1365.51	1088.77	1162.62
gene-Rv0410c	15082.2	17905.5	19641.7	17505.8	14869.3	14581.1	15848.3	13844.1
gene-Rv0411c	6884.06	7458.74	8192.69	7953.46	7516.11	6400.35	7495.08	4911.91
gene-Rv0412c	11812.2	12210.1	13576.4	11705.3	11792.6	12013.3	11922.7	9668.65
gene-Rv0413	1039.71	1152.04	1445.83	1319.1	1336.49	1266.49	1101	1042.07
gene-Rv0414c	239.105	207.913	299.978	250.94	259.6	205.581	208.627	174.274
gene-Rv0415	796.689	788.479	790.755	1003.76	1036.76	987.353	947.785	920.312
gene-Rv0416	28.4182	29.5396	21.1999	47.7452	26.2057	31.12	39.9325	32.2288
gene-Rv0417	534.066	486.266	551.196	515.204	800.092	697.843	726.934	529.985
gene-Rv0418	5054.52	4609.31	4189.09	4483.61	3126.66	3095.03	3001.45	3097.55
gene-Rv0419	6925.22	7442.83	6889.95	7076.28	6318.02	6796.42	6745.33	6557.97
gene-Rv0420c	402.754	431.732	340.258	286.471	195.724	232.929	326.794	307.964
gene-Rv0421c	563.464	522.623	592.536	676.205	681.347	559.217	515.047	379.584
gene-Rv0422c	1385.63	1254.29	1509.43	1364.62	1664.88	1473.01	1682.87	1550.56
gene-Rv0423c	12805.8	11938.5	11951.4	12289.4	13486.1	13172.3	13794.6	13139.8
gene-Rv0424c	1703.13	1320.19	1617.55	1517.85	1389.72	1460.75	1030.91	1913.44
gene-Rv0425c	15141	14407.3	17346.8	17300.4	18084.4	15376.1	15570.4	11609.5
gene-Rv0426c	1509.1	1508.79	1427.81	1553.38	1748.41	1849.28	1909.42	2025.64
gene-Rv0427c	1084.79	933.904	965.654	941.579	706.734	640.318	736.713	699.485
gene-Rv0428c	638.919	606.697	660.376	663.991	554.414	427.193	487.339	347.355
gene-Rv0429c	1727.63	1613.31	1635.57	1990.86	1352.87	1231.6	1115.66	1187.69
gene-Rv0430	3453.3	2756.27	3071.86	2592.67	1783.62	1797.42	1569.59	2626.05
gene-Rv0431	2561.56	2646.06	2507.94	2558.25	2184.08	1864.37	2083.82	1580.41
gene-Rv0432	4898.71	4966.05	5177.01	5834.9	4563.06	3954.13	4018.51	4379.54
gene-Rv0433	7063.39	6238.53	5480.16	5924.84	3793.27	3834.36	3290.76	4513.23
gene-Rv0434	591.882	739.625	704.895	722.84	649.409	531.869	582.688	352.13
gene-Rv0435c	3713.96	4901.29	5143.09	5541.77	5003.64	4355.86	4321.67	3514.14
gene-Rv0436c	3236.73	2406.34	2655.28	2531.6	2315.93	2275.53	2510.86	2106.81
gene-Rv0437c	1235.7	1063.42	1476.57	1478.99	1605.92	1236.31	1208.57	885.696
gene-Rv0438c	1290.58	1213.39	1527.45	1574.48	1768.06	1515.45	1458.76	1279.6
gene-Rv0439c	1651.19	1893.94	1891.03	2134.1	2050.59	1699.34	1158.04	1481.33
gene-Rv0440	192679	163876	154585	230412	172326	144492	165940	116678
gene-Rv0441c	706.535	793.023	1063.17	918.262	1337.31	1047.71	1422.08	1083.84
gene-Rv0442c	939.76	1017.98	974.134	807.227	958.964	923.227	914.372	964.477
gene-Rv0443	1253.34	1532.65	1477.63	1415.7	1885.99	2223.67	2029.22	1952.83
gene-Rv0444c	2015.73	1950.75	2246.13	2080.8	1610.01	1464.53	1400.08	1308.25
gene-Rv0445c	2122.54	2018.91	1913.29	1553.38	1200.55	1229.71	996.682	1385.84
gene-Rv0446c	956.419	1014.57	895.694	1057.06	746.862	757.254	748.938	600.411
gene-Rv0447c	847.646	837.333	712.315	750.599	646.952	663.894	687.816	744.844
gene-Rv0448c	106.813	94.2993	86.9194	144.346	207.189	183.891	178.474	188.598
gene-Rv0449c	894.683	905.501	861.774	968.228	1691.9	1796.47	1894.75	1605.47
gene-Rv0450c	27997.8	30835.9	33574.2	30147.2	66478	83402.6	66182.8	107173
gene-Rv0451c	3761	3963.98	3626.24	3393.24	3777.71	5598.77	4653.35	9131.5
gene-Rv0452	3623.81	3545.88	3629.42	3446.54	4694.91	4443.56	5200.19	4322.24
gene-Rv0453	850.586	1048.65	1189.31	1097.03	1303.73	1084.49	1162.12	1033.71
gene-Rv0455c	11524.1	10491.1	8778.86	8490.87	7851.05	10734.5	8978.29	18603.2
gene-Rv0456A	77.4151	72.7127	104.939	88.8282	74.5224	86.7588	79.8649	137.271
gene-Rv0456B	10.7793	19.3143	15.8999	23.3174	12.2839	33.0061	7.33453	58.4893
gene-Rv0456c	544.845	463.544	471.697	670.653	384.077	364.953	379.766	524.017
gene-Rv0457c	1467.95	1219.07	1406.61	1190.3	1374.16	1294.78	1532.1	1463.43
gene-Rv0458	2870.24	2707.41	2644.68	3345.49	3704.01	3442.06	3039.76	2857.62
gene-Rv0459	318.48	247.678	284.078	339.768	393.904	364.01	320.275	230.376
gene-Rv0460	459.591	495.356	457.917	506.321	345.587	296.112	246.929	353.323
gene-Rv0461	1890.3	2241.6	1600.59	1902.03	1240.67	1091.09	989.347	1067.13
gene-Rv0462	12016	16554.6	14357.6	16055.7	9138.41	10920.3	9807.09	13977.8
gene-Rv0463	124.452	95.4355	148.399	96.6007	89.2631	76.3855	72.5304	87.1372
gene-Rv0464c	3476.82	2113.21	2651.04	2152.97	2740.95	3012.98	3057.69	3043.83
gene-Rv0465c	3829.6	4088.96	3893.35	3534.25	4178.17	3579.75	4431.69	4723.31
gene-Rv0466	2835.94	2846.02	2501.58	2339.51	2256.14	2254.79	2733.34	2870.75
gene-Rv0467	4414.62	3984.43	4421.23	4392.56	22614.7	19947	36667	21485.9
gene-Rv0468	2487.08	2164.34	2175.11	2573.8	4467.25	4408.67	5817.92	4126.48
gene-Rv0469	5075.1	4743.37	5206.69	4794.5	5433.58	7226.45	6849.64	13158.9
gene-Rv0470A	112.693	137.473	114.479	127.691	94.1766	119.765	142.616	161.144
gene-Rv0470c	13916.1	13263.3	10818.3	11541	10771.3	12149.1	12735.2	15387.5
gene-Rv0471c	670.277	682.818	700.655	673.984	777.981	825.152	788.87	723.358
gene-Rv0472c	7083.97	6514.61	7352.11	5973.7	6569.43	7731.91	6313.4	10018.4
gene-Rv0473	3320.03	3180.05	3413.18	3220.02	2853.14	3217.62	2612.72	3313.6
gene-Rv0474	3841.35	4831.99	3724.82	2672.62	4179.8	5210.25	5255.6	7004.4
gene-Rv0475	2795.76	2429.06	2690.26	2209.6	4622.02	4474.68	5091.8	7016.33
gene-Rv0476	1219.04	1230.44	1630.27	1141.44	1632.12	1607.87	1523.14	1888.37
gene-Rv0477	1747.23	1853.04	1997.03	2110.78	2175.07	1784.21	1973.8	1613.83
gene-Rv0478	1082.83	1241.8	1223.23	1299.11	922.112	976.037	940.45	830.787
gene-Rv0479c	12058.1	10218.4	10538.5	9754.45	10397.1	11435.2	12207.1	15372
gene-Rv0480c	2359.69	2021.19	2092.43	1994.19	2306.1	2063.35	2492.93	2394.48
gene-Rv0481c	842.746	845.286	705.955	669.543	686.261	726.134	706.56	982.382
gene-Rv0482	724.174	713.494	667.796	618.467	697.726	732.735	803.539	929.861
gene-Rv0483	24146.6	20374.3	26796.6	21247.7	24089.6	21024.9	27608.8	22763.1
gene-Rv0484c	919.181	1055.47	1039.85	1040.4	1082.62	1011.87	1157.23	843.918
gene-Rv0485	8134.46	8116.56	11673.7	10793.7	11599.3	9804.69	12406.8	7417.4
gene-Rv0486	5275	5272.81	6388.58	6259.06	6811.02	6314.54	6858.61	5051.57
gene-Rv0487	2755.58	2629.02	2851.38	2228.48	2139.86	2422.65	2137.61	3067.71
gene-Rv0488	216.566	196.552	149.459	166.553	170.337	178.233	199.662	346.161
gene-Rv0489	2745.78	2474.51	2244.01	1998.64	2115.29	2328.34	1680.42	2615.31
gene-Rv0490	7841.46	7353.08	7960.55	6920.83	9229.31	9872.59	11896.6	11109.4
gene-Rv0491	3385.68	3506.12	3649.56	3343.27	4509.83	4901.87	5202.63	4932.2
gene-Rv0492A	73.4953	62.4875	100.699	125.47	120.382	120.708	117.353	78.7816
gene-Rv0492c	848.626	672.593	815.135	1039.29	1212.83	880.791	1029.28	676.805
gene-Rv0493c	574.243	683.954	642.356	745.047	923.75	815.722	919.262	589.668
gene-Rv0494	81.3348	77.2573	98.5794	88.8282	90.082	89.5879	98.6087	79.9752
gene-Rv0495c	3811.96	3444.77	3928.33	3349.93	3491.91	3423.2	3463.53	2864.78
gene-Rv0496	3866.83	3791.29	3266.9	3178.94	2809.74	3041.27	3115.55	3738.54
gene-Rv0497	2918.25	2900.56	2629.84	2669.29	3153.69	2994.12	3351.88	3472.36
gene-Rv0498	780.03	630.556	859.654	840.537	973.704	837.411	904.593	697.097
gene-Rv0499	558.564	524.895	556.496	575.163	682.166	609.198	555.795	569.376
gene-Rv0500	1071.07	1190.67	959.294	1043.73	1089.17	1132.58	1395.19	1116.07
gene-Rv0500A	1518.9	1530.38	1478.69	1331.31	2731.94	3422.26	2792.83	5823.87
gene-Rv0501	8903.71	8400.59	8877.44	7798.01	8553.69	9208.7	9586.24	10314.4
gene-Rv0502	25694	26720.8	26036.6	23944.8	22786.6	25942.8	20046.9	23354
gene-Rv0503c	17920.1	15145.8	13052.8	14153.7	10654.2	12627.2	10916.2	15728.9
gene-Rv0504c	2003.97	1904.16	1754.29	2312.87	2222.57	2162.37	2051.22	1735.58
gene-Rv0505c	3195.58	3798.1	3762.98	4436.97	4148.68	4161.6	3987.54	3088
gene-Rv0506	1422.87	1421.31	1298.49	1260.25	832.03	1009.99	807.614	1218.73
gene-Rv0507	5415.13	7597.35	6149.02	4850.02	10727.1	14220	17650.2	20856.8
gene-Rv0508	264.583	282.898	260.758	296.464	677.253	716.704	725.304	953.734
gene-Rv0509	11118.4	12654.3	12776.1	14168.1	14253.4	14534.9	14415.6	12506
gene-Rv0510	3079.94	3652.68	4503.91	4880	5194.45	4491.66	4668.84	3472.36
gene-Rv0511	10576.5	10901.2	13929.4	14900.9	15163.3	13870.1	13130.4	8776.98
gene-Rv0512	3235.75	6306.69	4504.97	4971.05	3568.88	3674.05	4205.95	4486.97
gene-Rv0513	1066.17	1087.28	1497.77	1527.85	1477.34	1430.58	1237.09	1361.97
gene-Rv0514	73.4953	80.6657	77.3795	92.1593	119.563	65.0691	99.4237	71.6196
gene-Rv0515	3021.15	3044.85	4236.79	3767.43	3922.66	4097.47	3905.23	3472.36
gene-Rv0516c	1909.9	1846.22	1840.15	1604.46	2178.35	2685.75	2298.97	3877.01
gene-Rv0517	1619.84	1549.69	1569.85	1540.06	1126.02	1310.81	1043.95	1475.36
gene-Rv0518	806.489	629.42	694.295	630.68	761.602	658.236	639.734	668.45
gene-Rv0519c	2083.35	2047.32	2161.33	1687.74	1923.66	1597.49	1979.51	1489.69
gene-Rv0522	1409.15	1339.5	1302.73	1206.95	1157.96	1275.92	1070.84	1340.48
gene-Rv0523c	251.844	182.918	196.099	188.76	194.905	234.815	191.513	261.412
gene-Rv0524	4016.76	3737.89	5207.75	4504.7	5041.32	4816.06	5128.47	3687.22
gene-Rv0525	902.522	790.751	1123.59	890.503	943.404	841.184	951.86	820.044
gene-Rv0526	1826.6	2015.51	1587.87	1865.39	1085.08	1232.54	1671.46	1172.17
gene-Rv0527	1423.85	1512.2	1863.47	1948.67	1632.12	1617.3	1432.68	891.664
gene-Rv0528	3153.44	3189.14	4029.03	4705.68	3537.77	3212.91	4024.21	2024.45
gene-Rv0529	1825.62	2108.67	2610.76	2085.24	2684.44	2522.61	1479.95	1720.06
gene-Rv0530	2329.31	2884.65	3331.56	3476.52	5081.44	4338.89	4718.55	3974.89
gene-Rv0530A	164.629	130.656	199.279	135.463	205.551	265.935	205.367	416.587
gene-Rv0531	190.108	286.306	237.438	252.05	208.007	228.213	234.705	118.172
gene-Rv0532	391.975	344.249	349.798	433.038	436.488	460.199	466.15	272.154
gene-Rv0533c	2109.81	1718.97	1801.99	2198.5	2013.74	1863.43	2213.4	1817.94
gene-Rv0534c	960.339	1077.06	849.054	1028.19	1022.02	852.5	1191.45	688.742
gene-Rv0535	339.058	365.836	393.257	337.547	393.085	430.965	399.325	365.26
gene-Rv0536	306.72	237.453	347.678	358.644	418.472	354.58	393.62	307.964
gene-Rv0537c	3707.1	3625.41	3852.01	4214.9	4677.71	4356.8	4870.13	3651.41
gene-Rv0538	2387.13	2181.38	2892.72	2880.26	4975.8	4700.07	5771.46	3249.14
gene-Rv0539	372.376	318.118	394.317	374.189	556.87	381.928	527.272	353.323
gene-Rv0540	137.191	129.52	168.539	162.112	152.32	162.201	162.175	128.915
gene-Rv0541c	1164.17	1370.18	1470.21	1563.38	1357.78	1344.76	1312.07	968.058
gene-Rv0542c	2165.66	2202.97	2660.58	2386.15	2837.58	2395.3	2379.65	2000.57
gene-Rv0543c	1302.34	1280.43	1674.79	1466.78	1433.94	1556.94	1400.9	1971.93
gene-Rv0544c	593.842	593.063	670.976	656.219	637.944	556.388	601.432	272.154
gene-Rv0545c	13102.7	14473.2	14566.4	17560.2	15366.3	14097.4	15164.6	10171.2
gene-Rv0546c	507.608	553.298	454.737	450.803	393.085	365.896	334.944	368.841
gene-Rv0547c	1267.06	985.03	1032.43	1112.57	981.894	831.753	889.109	699.485
gene-Rv0548c	1724.69	1624.68	1662.07	1761.02	1243.13	1270.26	1242.8	1270.05
gene-Rv0549c	472.33	573.749	622.216	501.88	592.084	612.97	662.553	760.361
gene-Rv0550c	405.694	428.323	373.118	267.595	334.941	502.635	539.496	814.076
gene-Rv0551c	1431.69	1404.26	1200.97	1454.56	1574.8	1770.07	1578.55	1852.56
gene-Rv0552	857.445	905.501	914.774	1023.75	1211.19	1217.45	1184.12	1108.91
gene-Rv0553	185.208	189.735	207.759	252.05	273.522	284.795	286.862	249.475
gene-Rv0554	1837.38	1596.27	1762.77	2175.18	1905.64	1822.88	2007.22	1561.31
gene-Rv0555	3722.78	3750.39	4609.91	4248.21	5277.17	4715.15	5059.2	3524.88
gene-Rv0556	1298.42	1405.4	1491.41	1263.58	1132.58	1380.6	1103.44	1587.57
gene-Rv0557	1709.99	1742.83	1788.21	1625.56	1244.77	1382.48	1356.07	1316.61
gene-Rv0558	1517.92	1290.65	1306.97	1081.48	1224.3	1110.89	1161.3	1307.06
gene-Rv0559c	10972.4	9510.6	6918.57	5940.39	5529.4	6524.83	9314.04	15943.7
gene-Rv0560c	653.618	501.036	626.456	673.984	1004	1025.07	1142.56	738.876
gene-Rv0561c	816.288	865.736	950.814	983.773	1207.92	1021.3	1300.66	1150.69
gene-Rv0562	4444.02	4257.1	4002.53	3910.66	4248.59	4232.32	4309.45	4255.4
gene-Rv0563	7837.54	7020.19	7086.05	5720.54	14416.4	13574.9	14688.6	19142.7
gene-Rv0564c	716.334	733.944	713.375	783.909	775.524	860.987	845.101	754.393
gene-Rv0565c	1670.79	1558.78	1281.53	1512.3	1484.71	1769.13	1575.3	2549.66
gene-Rv0566c	962.299	716.902	529.997	578.494	705.096	739.336	929.041	1181.72
gene-Rv0567	3961.89	3341.38	3161.96	3091.22	3115.2	3128.03	3487.98	3749.29
gene-Rv0568	6364.69	6010.16	7997.65	7192.87	8126.21	7094.42	7445.37	6556.77
gene-Rv0569	1260.2	1826.91	2430.56	1542.28	1789.36	3077.11	1964.84	2349.12
gene-Rv0570	8264.79	9751.46	14343.8	10573.9	9506.93	12680	9186.1	8571.67
gene-Rv0571c	2058.85	2682.42	2955.26	2463.87	2697.55	3240.25	2380.46	2071
gene-Rv0572c	1067.15	1124.78	1129.95	828.323	1445.41	2294.39	1550.85	2080.55
gene-Rv0573c	494.868	430.596	665.676	436.369	517.562	616.742	482.449	598.024
gene-Rv0574c	834.907	1012.3	1097.09	791.682	941.766	1169.36	918.447	867.791
gene-Rv0575c	41.1574	54.5346	45.5797	42.1934	55.687	50.9237	54.6015	46.5527
gene-Rv0576	5437.67	4874.03	5561.78	5635.04	4941.41	4486	4506.66	4100.22
gene-Rv0577	2902.57	3218.67	3702.56	3992.83	3328.94	2914.91	2990.05	2272.73
gene-Rv0578c	2328.33	2569.94	2497.34	2600.45	1809.01	2025.63	2197.1	1784.52
gene-Rv0579	1335.65	1189.53	1363.15	959.345	1298	1253.29	1114.03	1281.99
gene-Rv0580c	896.643	902.092	899.934	966.007	814.014	796.861	844.286	793.784
gene-Rv0581	110.733	157.923	130.379	122.139	248.954	245.188	325.979	631.446
gene-Rv0582	420.393	404.465	422.937	395.286	754.232	719.533	885.849	845.111
gene-Rv0583c	1465.01	1542.87	1338.77	1551.16	1226.75	1176.9	1312.07	975.22
gene-Rv0584	584.043	533.984	545.896	500.769	546.224	488.49	596.542	504.918
gene-Rv0585c	888.803	970.261	981.554	989.325	964.696	943.974	941.265	1081.46
gene-Rv0586	6182.43	5485.27	5117.65	4518.03	6955.97	7045.38	7367.13	12634.9
gene-Rv0587	3488.58	2951.68	3979.21	3605.32	4423.84	3550.51	3733.28	3558.3
gene-Rv0588	3402.34	3533.38	2836.54	3244.45	2909.65	2904.54	3131.03	3257.5
gene-Rv0589	3264.17	3202.77	3895.47	3762.99	3342.86	3649.53	3575.99	4190.94
gene-Rv0591	357.677	352.202	376.298	356.423	336.579	352.694	420.513	338.999
gene-Rv0592	369.436	382.878	356.158	424.155	260.419	347.978	382.211	324.676
gene-Rv0593	309.66	329.48	266.058	260.933	194.086	200.866	188.253	244.7
gene-Rv0594	751.612	658.959	673.096	537.411	568.335	579.021	632.4	736.488
gene-Rv0595c	796.689	738.489	694.295	555.176	854.141	1306.1	1397.64	1615.02
gene-Rv0596c	362.577	438.549	358.278	397.506	723.113	825.152	990.162	1489.69
gene-Rv0597c	2566.46	2399.52	2828.06	2813.63	2075.16	1782.33	1846.67	1270.05
gene-Rv0598c	806.489	878.234	882.974	889.393	668.245	722.362	691.891	660.094
gene-Rv0599c	218.526	162.468	165.359	186.539	162.966	215.954	216.776	188.598
gene-Rv0600c	14.6991	18.1782	14.8399	25.5381	9.82713	12.2594	8.96443	2.38732
gene-Rv0601c	24.4984	27.2673	29.6798	24.4278	16.3785	14.1455	17.1139	16.7112
gene-Rv0602c	90.1542	67.0321	81.6195	83.2765	70.4277	80.1576	87.1995	53.7147
gene-Rv0603	4.89969	2.27227	18.0199	13.3242	15.5596	16.0315	19.5588	4.77464
gene-Rv0604	717.314	640.781	621.156	914.931	975.342	901.538	995.052	779.46
gene-Rv0605	1213.16	1270.2	1247.61	948.241	1131.76	1247.63	1065.95	1191.27
gene-Rv0607	24.4984	38.6286	27.5598	24.4278	20.4732	6.60122	18.7438	17.9049
gene-Rv0608	2051.99	1893.94	1533.81	1390.16	3707.28	4689.69	4822.05	9236.54
gene-Rv0609	699.675	706.677	496.077	486.335	1121.11	1464.53	1602.19	2174.85
gene-Rv0609A	439.992	405.601	341.318	387.513	645.315	833.639	945.34	1091.01
gene-Rv0610c	776.11	745.306	825.735	899.386	1121.11	1222.17	1028.46	916.731
gene-Rv0611c	146.011	163.604	154.759	146.567	162.148	187.663	167.879	315.126
gene-Rv0612	119.552	130.656	115.539	152.118	178.526	124.48	145.876	137.271
gene-Rv0613c	6041.31	4981.96	6578.32	6896.4	7184.45	5156.49	6898.54	4238.69
gene-Rv0614	153.85	111.341	155.819	116.587	98.2713	105.619	88.8294	99.0738
gene-Rv0615	976.018	1145.23	1192.49	971.559	1037.58	1253.29	1343.03	1476.56
gene-Rv0616A	645.779	740.761	697.475	578.494	1338.13	1405.12	1489.73	2620.08
gene-Rv0617	1077.93	1131.59	1292.13	1039.29	2369.16	2181.23	2769.19	2380.16
gene-Rv0620	7.8395	10.2252	4.23997	7.77247	17.1975	17.9176	13.8541	16.7112
gene-Rv0621	567.384	656.687	561.796	525.197	541.311	472.459	614.471	609.96
gene-Rv0622	241.065	262.448	240.618	188.76	223.567	176.347	198.032	241.119
gene-Rv0623	584.043	480.586	538.476	375.299	740.31	1085.43	1017.87	2357.48
gene-Rv0624	1155.35	1158.86	867.074	812.778	895.906	1079.77	900.518	1685.45
gene-Rv0625c	427.253	420.371	380.537	347.54	561.784	496.977	649.514	761.555
gene-Rv0626	609.521	540.801	550.136	484.114	2664.79	2328.34	3118.81	2466.1
gene-Rv0627	377.276	348.794	460.037	517.424	2252.05	1903.98	2611.91	1971.93
gene-Rv0628c	1893.24	1841.68	2566.24	2393.92	3751.51	3153.5	3553.17	1843.01
gene-Rv0629c	522.307	562.388	567.096	813.889	432.394	434.737	374.061	238.732
gene-Rv0630c	795.709	711.221	811.955	862.744	629.755	482.832	439.257	276.929
gene-Rv0631c	1122.03	870.281	1140.55	1325.76	897.544	703.501	614.471	415.394
gene-Rv0632c	7883.6	7038.37	6743.68	5520.68	5372.98	5682.7	5226.26	7391.14
gene-Rv0633c	2019.65	2357.48	2270.51	2352.84	1630.48	1483.39	1477.5	1527.88
gene-Rv0634A	2461.6	2000.74	2378.62	2044.16	1245.59	1691.8	1349.55	2959.08
gene-Rv0634B	427.253	418.098	362.518	350.872	255.505	347.035	339.019	580.119
gene-Rv0634c	3532.67	3160.73	2633.02	2197.39	1884.35	2250.07	2326.68	3169.17
gene-Rv0635	4219.61	4565	3599.74	3887.35	2763.06	3670.28	3408.93	6154.51
gene-Rv0636	7907.12	8492.62	6184	6645.46	4753.87	5772.29	5796.73	8849.8
gene-Rv0637	12844	10617.2	8808.54	8749.58	6721.75	8485.39	7962.86	12443.9
gene-Rv0638	9550.47	9167.49	10127.2	8802.88	10899.1	11596.5	10404.4	13326
gene-Rv0639	10813.6	16443.3	12820.6	13023.3	12972.6	14567.9	17184.8	15953.3
gene-Rv0640	10558.8	10470.6	11058.9	10440.6	10867.2	12042.5	12490.7	13576.7
gene-Rv0641	12550.1	12610	11802	10645	12611.5	12811.1	14507.7	15140.4
gene-Rv0642c	12440.3	12036.2	9688.34	10018.7	9864.8	11502.1	10062.2	14621.1
gene-Rv0643c	8684.21	8135.87	6668.42	6950.81	6111.65	7161.38	5806.51	9617.32
gene-Rv0644c	4143.18	3551.56	3652.74	4202.69	3652.41	4013.54	3558.88	5734.34
gene-Rv0645c	2454.74	2232.51	2189.95	2262.9	1789.36	2205.75	1966.47	3074.87
gene-Rv0646c	1757.03	1564.46	2007.63	1748.81	2189.81	2013.37	2592.35	1889.56
gene-Rv0647c	3501.32	3059.62	3767.22	3529.81	4482.81	4204.97	5086.91	3893.72
gene-Rv0648	419.413	554.435	550.136	666.212	727.207	670.495	659.293	482.239
gene-Rv0649	39.1975	64.7598	56.1796	71.0626	113.012	68.8413	83.1247	21.4859
gene-Rv0650	21.5586	31.8118	32.8598	44.4141	36.0328	24.5188	30.1531	26.2605
gene-Rv0651	1621.8	1447.44	1470.21	1493.42	1248.04	939.259	1227.31	1036.1
gene-Rv0652	1793.29	1809.87	1902.69	2338.4	1682.9	1242.91	1665.75	1098.17
gene-Rv0653c	703.595	710.085	631.756	695.081	874.614	633.717	727.749	651.738
gene-Rv0654	10233.5	2909.65	5670.96	9243.69	11387.2	8447.67	9626.98	6787.15
gene-Rv0655	53496.7	61079.8	45364.5	50483.3	44299.9	52234.5	39424.8	51730.8
gene-Rv0656c	161.69	178.373	93.2794	143.236	104.823	145.227	125.502	121.753
gene-Rv0658c	1052.45	1008.89	1074.83	1107.02	664.15	693.128	487.339	562.214
gene-Rv0659c	4153.95	2374.53	3523.42	2564.92	2290.54	2213.29	2190.58	3109.48
gene-Rv0660c	1751.15	1941.66	2184.65	1470.11	2080.89	1532.43	1857.27	1825.11
gene-Rv0661c	41.1574	38.6286	34.9798	52.1866	32.7571	35.8352	22.8186	32.2288
gene-Rv0662c	93.0941	93.1632	109.179	72.1729	70.4277	70.7273	66.8258	97.8801
gene-Rv0663	8255.97	8622.14	7445.39	8061.16	5843.86	6547.46	6772.22	6821.77
gene-Rv0664	264.583	248.814	273.478	297.575	266.97	236.701	277.897	232.764
gene-Rv0665	141.111	132.928	124.019	131.022	95.8145	77.3285	132.022	128.915
gene-Rv0667	127464	135835	129371	152092	97396.6	91243.9	84155.6	72402.6
gene-Rv0668	52970.5	45560.2	53142.8	61371.4	53804.3	44883.6	45237.8	33470.2
gene-Rv0669c	3316.11	2667.65	2044.73	2261.79	2142.31	2038.83	2734.97	2330.02
gene-Rv0670	6027.6	5528.44	6947.19	5693.89	6372.89	5908.09	5830.14	6197.48
gene-Rv0671	2390.07	2918.73	2776.12	2786.99	2170.16	2111.45	2136.79	2161.72
gene-Rv0672	5734.59	6041.97	6206.26	7508.21	8140.95	7556.51	7390.77	6612.88
gene-Rv0673	1529.68	1480.39	1376.93	1897.59	1971.98	1686.14	2338.09	1447.91
gene-Rv0674	714.374	871.417	913.714	1131.45	1009.74	927.942	1183.3	663.675
gene-Rv0675	753.572	733.944	769.555	989.325	1219.38	919.455	1169.45	734.101
gene-Rv0676c	92676.6	102335	98963.1	102440	95011.1	101692	97124.7	87311.5
gene-Rv0677c	29300.1	26285.7	23717.3	23336.3	19103.9	21609.6	19964.6	26781
gene-Rv0678	12430.5	14202.8	12734.8	11999.6	11560	11845.4	13396.9	14378.8
gene-Rv0679c	707.515	847.558	816.195	710.626	755.051	858.158	781.535	754.393
gene-Rv0680c	1441.49	1711.02	1598.47	1850.96	1465.06	2037.89	1685.31	1587.57
gene-Rv0681	1270	1579.23	1135.25	1534.51	1014.65	1250.46	1418.83	1074.29
gene-Rv0682	13920	16132	10189.7	13102.2	6927.3	7886.57	8534.95	10745.3
gene-Rv0683	7020.27	7432.61	6470.2	7072.95	5091.27	5447.89	5196.11	4972.79
gene-Rv0684	74047	74506.7	65380.4	69668	50361.6	53211.5	49341.9	50695.9
gene-Rv0685	54036.7	63690.7	50548.9	65731.8	52030.5	50612.5	64021.5	52845.7
gene-Rv0686	4034.4	5273.95	4060.83	4035.02	4590.91	5392.25	6153.67	7215.68
gene-Rv0687	2168.6	2265.46	1921.77	1764.35	2717.2	2967.72	3850.63	2783.62
gene-Rv0688	4063.8	3479.99	3323.08	3802.96	3360.88	3290.23	3576.81	2956.7
gene-Rv0690c	3543.45	3661.77	3920.91	3595.32	3098.82	3034.67	2979.45	2645.15
gene-Rv0691A	20.5787	31.8118	30.7398	26.6485	17.1975	16.0315	14.6691	31.0352
gene-Rv0691c	1002.48	911.182	1052.57	894.945	782.894	971.322	902.148	1145.91
gene-Rv0692	1720.77	1697.39	1993.85	1856.51	1979.35	2643.32	1906.16	2765.71
gene-Rv0693	7874.78	7646.2	7848.19	7926.81	7837.95	7982.76	7367.13	6338.34
gene-Rv0694	4435.2	4268.46	4469.99	4621.29	3532.85	3435.46	3502.65	2791.97
gene-Rv0695	2414.57	2298.4	2101.97	2851.39	1920.38	1506.96	1260.73	999.093
gene-Rv0696	5051.58	4728.6	3810.67	4450.29	2641.86	2512.23	1688.57	1737.97
gene-Rv0697	473.31	488.539	367.818	414.162	284.987	237.644	194.773	250.669
gene-Rv0698	253.804	295.396	257.578	245.388	150.683	184.834	172.769	144.433
gene-Rv0700	11098.8	12809.9	9017.36	10400.7	7319.57	9043.67	7689.85	9777.27
gene-Rv0701	22951.1	22718.2	21668.4	27320.2	21812.1	21792.5	21784.4	17717.5
gene-Rv0702	16245.4	16958	16533.8	20651.5	18978.6	16678.4	18549	10705.9
gene-Rv0703	2000.05	2013.23	1998.09	2058.59	1962.15	2043.55	1784.74	1803.62
gene-Rv0704	19915.3	23303.3	19904.5	22778.9	18148.2	18800.3	18143.2	17063.4
gene-Rv0705	5554.29	6130.59	5921.12	6425.61	5315.66	5609.15	5035.57	6298.94
gene-Rv0706	5799.27	5630.69	6320.74	7812.44	8005.01	6801.14	7647.48	4555.01
gene-Rv0707	9427.98	10450.2	8561.56	10605	9915.57	8907.87	10618.8	8116.89
gene-Rv0708	4966.32	4684.29	4394.73	5094.3	5905.28	5204.59	5174.92	4282.85
gene-Rv0709	2019.65	2325.67	1476.57	1571.15	1325.02	1471.13	1557.37	2427.9
gene-Rv0710	3753.16	3423.18	2732.66	2680.39	2120.2	2510.35	2633.1	3837.62
gene-Rv0711	12701.9	10805.8	11169.1	11606.5	23004.5	25196.8	26578.7	27124.7
gene-Rv0712	2188.2	2013.23	2433.74	2286.22	3251.96	3364.73	3569.47	3113.07
gene-Rv0713	5418.07	5241	4141.39	4562.44	2635.31	2653.69	2096.86	2894.63
gene-Rv0714	4141.22	3803.79	3120.62	3097.88	2008.83	2809.29	2645.32	3238.4
gene-Rv0715	7448.5	8052.94	5541.64	6143.58	3815.38	4815.12	4726.7	6370.56
gene-Rv0716	8368.67	8517.62	7004.43	7734.72	6423.66	6307.93	6327.26	5414.44
gene-Rv0717	206.767	212.458	180.199	180.988	153.139	182.005	138.541	151.595
gene-Rv0718	5718.92	6520.29	5983.66	7331.66	5096.18	5542.19	5224.63	5603.04
gene-Rv0719	12136.5	12507.7	10074.2	12987.8	8851.78	10268.7	9368.65	9952.74
gene-Rv0720	1509.1	1355.41	1404.49	1879.83	1592.81	1461.7	1581	1117.27
gene-Rv0721	8980.15	9504.92	8549.9	10592.8	9258.79	8333.56	9900.81	7070.05
gene-Rv0722	789.83	778.254	683.696	857.193	621.566	711.988	752.197	680.386
gene-Rv0723	5196.61	5489.81	5802.4	6787.59	6193.55	5666.67	5730.72	4418.93
gene-Rv0724	13048.8	15042.4	17539.7	15038.6	18434	17052.8	17599.6	15578.5
gene-Rv0725c	346.898	270.4	355.098	360.865	416.015	463.028	469.41	404.651
gene-Rv0726c	3627.73	3402.73	3053.84	3267.77	5368.07	6089.15	6517.14	7043.79
gene-Rv0727c	48.9969	37.4925	63.5996	66.6212	49.1356	40.5503	50.5268	42.9718
gene-Rv0728c	217.546	188.599	220.479	275.368	250.592	189.549	223.296	175.468
gene-Rv0729	267.523	263.584	381.597	427.486	542.13	435.68	539.496	365.26
gene-Rv0730	3181.86	3106.2	3120.62	2905.79	3884.17	4088.98	4497.7	3918.79
gene-Rv0731c	520.347	690.771	542.716	660.66	809.919	677.096	810.874	722.164
gene-Rv0732	18418.9	17494.2	14447.7	15472.8	11556.7	13494.8	14692.7	20452.2
gene-Rv0733	3925.63	3806.06	3584.9	3579.78	3648.32	3886.23	3800.92	3604.85
gene-Rv0734	3130.9	3090.29	3136.52	3542.03	3681.9	3307.21	3943.53	2925.66
gene-Rv0735	170.509	235.18	177.019	185.429	253.867	307.428	405.844	278.123
gene-Rv0736	203.827	187.463	162.179	178.767	344.768	246.131	286.047	239.926
gene-Rv0737	268.503	182.918	283.018	273.147	288.262	196.15	264.858	216.052
gene-Rv0738	195.987	168.148	218.359	178.767	204.732	149.942	198.847	145.627
gene-Rv0739	126.412	144.289	139.919	162.112	141.674	123.537	105.943	169.5
gene-Rv0740	1056.37	924.815	864.954	899.386	778.8	945.86	825.543	824.819
gene-Rv0742	110.733	95.4355	91.1594	104.373	86.8063	80.1576	95.349	107.429
gene-Rv0743c	593.842	490.811	450.497	485.224	559.327	648.805	637.29	784.235
gene-Rv0744c	490.949	770.301	482.297	561.839	597.817	652.577	649.514	868.985
gene-Rv0746	261.643	188.599	305.278	313.12	306.279	284.795	381.396	284.091
gene-Rv0747	584.043	639.645	661.436	738.385	849.227	846.842	1098.55	687.548
gene-Rv0748	472.33	481.722	426.117	359.754	503.64	575.249	521.567	719.777
gene-Rv0749	500.748	415.826	367.818	340.878	454.505	404.56	506.898	378.39
gene-Rv0749A	15.679	34.0841	46.6397	35.5313	26.2057	35.8352	23.6335	58.4893
gene-Rv0750	1576.72	1538.33	1853.93	1314.66	1101.46	1295.72	1285.99	2076.97
gene-Rv0751c	2195.06	1917.8	2123.17	2200.72	2090.72	1658.79	1791.26	1650.83
gene-Rv0752c	3691.42	3215.27	3058.08	3687.48	3210.19	2665.95	2935.44	2423.13
gene-Rv0753c	8175.62	8117.7	7688.13	11015.8	10300.5	7932.78	8543.92	6556.77
gene-Rv0754	1459.13	1546.28	1579.39	1973.1	2298.73	1895.49	2445.66	1430
gene-Rv0755c	2914.33	3209.59	2682.84	2986.85	2647.59	4062.58	3580.07	5647.21
gene-Rv0756c	1102.43	1003.21	1040.91	1003.76	1367.61	1333.45	1341.4	1637.7
gene-Rv0757	3047.61	5943.13	5392.18	6883.08	4968.43	5975.99	3523.02	6739.4
gene-Rv0758	4548.87	4691.11	4987.27	5269.74	5517.93	5671.39	5396.59	4219.59
gene-Rv0759c	1704.11	1628.08	1392.83	1550.05	1217.74	1291.95	1232.2	1291.54
gene-Rv0760c	1483.63	1647.4	1237.01	1278.02	1094.09	1173.13	1208.57	2045.93
gene-Rv0761c	6014.86	5821.56	5263.93	6582.17	7148.41	6378.66	6350.08	5654.37
gene-Rv0762c	605.601	714.63	685.815	579.604	850.865	1061.85	1070.84	1272.44
gene-Rv0763c	87.2144	153.378	117.659	126.58	153.139	197.093	215.961	245.894
gene-Rv0764c	4566.51	4148.03	3116.38	3196.71	5772.62	5708.17	6503.29	5651.98
gene-Rv0765c	2284.23	2174.57	2013.99	2366.16	3782.62	3227.99	3426.04	2630.83
gene-Rv0766c	4547.89	4031.01	3161.96	4284.85	5143.68	5017.87	4677.8	5520.68
gene-Rv0767c	1685.49	1373.59	953.994	1288.01	2347.05	1647.48	2197.1	1586.37
gene-Rv0768	4572.39	5996.53	3364.42	5406.31	9588	8583.47	10983.1	9200.73
gene-Rv0769	2350.87	2077.99	1345.13	1856.51	3433.76	3695.74	3863.67	4081.12
gene-Rv0770	1079.89	919.134	993.213	1209.17	2797.46	2635.77	2750.45	2327.64
gene-Rv0771	508.588	445.366	398.557	424.155	1002.37	1044.88	1150.71	1273.64
gene-Rv0772	976.018	928.224	871.314	892.724	662.512	635.603	652.774	673.224
gene-Rv0773c	3248.49	2899.42	2453.88	2980.19	2365.88	2220.84	2279.41	1977.89
gene-Rv0774c	1564.96	1455.39	1615.43	2101.9	1475.71	1405.12	1540.25	1345.25
gene-Rv0775	811.388	836.196	869.194	941.579	832.849	947.746	661.738	1122.04
gene-Rv0776c	207.747	167.012	221.539	229.843	453.686	459.256	543.571	556.246
gene-Rv0777	3709.06	3867.41	3916.67	3598.65	3946.41	4517.12	4411.32	4707.8
gene-Rv0778	2278.35	2367.71	2351.06	2011.96	2003.1	2076.55	1893.94	2598.6
gene-Rv0779c	106.813	70.4405	89.0394	93.2697	90.082	86.7588	127.132	112.204
gene-Rv0780	1454.23	1365.64	1315.45	1383.5	1084.26	1116.55	976.308	1268.86
gene-Rv0783c	3903.09	3622	3549.92	3317.73	3055.42	3321.35	3046.28	3805.39
gene-Rv0784	836.867	850.966	939.154	709.516	1568.25	1733.29	2422.03	2688.12
gene-Rv0785	1585.54	1550.83	1487.17	1392.38	1178.44	1255.17	1387.86	1421.65
gene-Rv0786c	967.198	838.469	829.975	749.488	849.227	871.361	1105.88	1123.23
gene-Rv0787	159.73	161.331	219.419	194.312	218.654	159.372	198.032	133.69
gene-Rv0787A	770.231	665.776	863.894	693.971	719.837	709.159	865.475	896.439
gene-Rv0788	1936.36	1991.65	2448.58	2318.42	1846.68	1930.38	1973.8	2140.23
gene-Rv0789c	1515.96	1325.87	1353.61	1440.13	1682.9	1607.87	1797.78	2314.51
gene-Rv0790c	5621.9	4989.91	5107.05	6351.22	4600.73	3465.64	3337.21	2945.95
gene-Rv0791c	12711.7	11542	9857.94	13621.8	11138.2	8420.32	8838.11	6314.46
gene-Rv0792c	13661.3	11720.4	7726.29	10107.5	8353.88	6797.37	6946.62	7417.4
gene-Rv0793	162.67	271.537	171.719	223.181	179.345	180.119	73.3453	224.408
gene-Rv0794c	1224.92	1139.54	1172.35	1199.18	1510.92	1286.29	1413.12	1147.11
gene-Rv0797	89.1743	86.3464	114.479	111.035	82.7116	114.107	70.9005	52.521
gene-Rv0798c	2647.79	2607.43	2415.72	2507.18	1330.76	1525.82	1181.68	1434.78
gene-Rv0799c	3240.65	2699.46	2936.18	2661.52	1527.3	1655.02	1489.73	2006.54
gene-Rv0800	1194.54	1121.37	973.074	1259.14	927.844	902.481	920.077	783.041
gene-Rv0801	331.219	349.93	303.158	310.899	280.073	248.017	240.41	251.862
gene-Rv0802c	515.447	623.739	509.857	431.927	456.142	499.806	519.122	743.65
gene-Rv0803	6013.88	5536.39	6684.32	7619.24	5750.51	4660.46	4734.03	3613.21
gene-Rv0804	344.938	360.155	350.858	445.252	345.587	257.447	284.417	239.926
gene-Rv0805	19962.3	27295.7	24778.4	24225.7	22954.5	29263.2	27735.1	30200.8
gene-Rv0806c	1599.26	1497.43	1866.65	1426.8	1555.14	1772.9	1126.26	2982.96
gene-Rv0807	321.419	401.056	333.898	300.906	356.233	264.992	268.933	275.735
gene-Rv0808	10427.5	11208	12071.2	11738.7	13992.2	13958.7	13642.2	12763.8
gene-Rv0809	5229.93	4319.59	4549.49	4343.7	4018.48	4042.77	3626.52	4079.93
gene-Rv0810c	1884.42	2629.02	2054.27	1990.86	2277.44	2929.05	908.667	6731.05
gene-Rv0811c	2245.04	3327.74	3278.56	2672.62	3563.15	3629.73	4586.53	4361.63
gene-Rv0812	749.652	815.746	926.434	956.014	1258.69	1337.22	1225.68	1002.67
gene-Rv0813c	1509.1	1503.11	1419.33	1250.26	1990.81	1887.95	2109.9	1802.43
gene-Rv0814c	2438.08	2301.81	2378.62	2644.86	3152.87	2491.49	2849.06	2725.13
gene-Rv0815c	14992.1	16487.6	14727.5	17424.8	14848	15817.5	17429.3	16841.4
gene-Rv0816c	198.927	164.74	173.839	183.208	187.534	203.695	199.662	190.986
gene-Rv0817c	700.655	705.541	718.675	722.84	912.285	865.702	1043.13	934.636
gene-Rv0818	2672.29	2853.97	2839.72	2982.41	4113.47	4242.7	5301.24	3487.87
gene-Rv0819	3571.87	3353.88	2742.2	2985.74	3863.7	3451.49	5735.61	2993.7
gene-Rv0820	2875.14	2702.87	2832.3	2744.79	2456.78	2965.83	3053.61	3512.94
gene-Rv0821c	9670.02	9214.07	9703.18	7814.66	10324.2	11957.6	11199	13593.4
gene-Rv0822c	13283.1	14461.9	15027.5	12869	9558.52	9836.76	9393.91	8815.18
gene-Rv0823c	33445.3	32632.1	41303.7	31184.3	20853.2	20335.5	14081.5	14302.4
gene-Rv0824c	149052	181819	163040	137568	79490.8	96491.9	70761.1	83688.7
gene-Rv0825c	1715.87	1586.05	1368.45	1546.72	1614.11	1648.42	1482.39	2150.98
gene-Rv0826	1110.27	1120.23	1295.31	1206.95	1705.83	1734.23	2060.19	1959.99
gene-Rv0827c	1255.3	1205.44	1137.37	994.876	1303.73	1653.13	1247.69	2018.48
gene-Rv0828c	44.0972	35.2202	49.8197	24.4278	29.4814	41.4934	35.8577	59.683
gene-Rv0830	1273.92	1090.69	1214.75	942.69	1440.49	1639.93	1563.89	2306.15
gene-Rv0831c	19739.9	20695.9	16549.7	16851.8	9110.56	11145.7	9750.04	14173.5
gene-Rv0832	226.366	253.358	305.278	300.906	189.991	244.245	198.032	219.633
gene-Rv0833	252.824	229.5	298.918	245.388	298.089	288.567	357.762	111.01
gene-Rv0834c	3913.87	5030.81	5320.11	6604.38	7484.18	7072.73	8266.02	3828.07
gene-Rv0835	683.996	615.786	572.396	517.424	701.821	794.975	781.535	990.738
gene-Rv0836c	363.557	380.606	205.639	361.975	275.978	302.713	233.89	182.63
gene-Rv0837c	864.305	1267.93	650.836	1298	995.815	1009.99	849.991	700.678
gene-Rv0838	664.398	631.692	703.835	738.385	643.677	610.141	806.799	663.675
gene-Rv0839	1408.17	2187.06	1739.45	1818.76	2349.5	2318.91	2191.4	2455.36
gene-Rv0840c	441.952	514.67	458.977	410.831	361.966	405.503	342.278	390.327
gene-Rv0842	378.256	464.68	460.037	395.286	249.773	328.175	305.606	340.193
gene-Rv0843	230.285	195.415	177.019	208.746	165.423	155.6	161.36	186.211
gene-Rv0844c	2475.32	2087.08	2451.76	2330.63	2348.68	2411.33	2297.34	2639.18
gene-Rv0845	1350.35	669.184	982.614	836.096	535.578	575.249	638.919	607.573
gene-Rv0846c	6823.3	5948.81	5153.69	6216.87	4395.18	4477.51	5328.95	3814.94
gene-Rv0847	15447.7	12249.8	14656.5	13035.5	13912.8	11525.7	13808.5	11290.8
gene-Rv0848	14576.6	15873	12965.8	17079.4	7480.9	7869.59	8178.01	5989.79
gene-Rv0849	6578.32	6014.71	5513.02	6585.5	2661.51	2584.85	2537.75	1819.14
gene-Rv0851c	618.341	698.724	472.757	548.514	291.538	372.497	273.823	455.978
gene-Rv0852	559.544	513.534	446.257	417.493	416.834	420.592	299.086	399.876
gene-Rv0853c	2609.57	2405.2	2692.38	3006.84	2940.77	2529.21	2601.32	2100.84
gene-Rv0854	827.067	1170.22	887.214	938.248	669.882	814.779	663.368	969.252
gene-Rv0855	1191.6	1274.75	1139.49	1203.62	805.005	759.14	886.664	855.854
gene-Rv0856	1830.52	1922.34	1860.29	1646.65	1356.14	1685.2	1416.38	2245.27
gene-Rv0857	2205.84	2293.86	2192.07	1715.5	1472.43	1870.03	1326.74	2653.51
gene-Rv0858c	1104.39	1064.56	877.674	884.951	788.627	767.627	683.742	984.77
gene-Rv0859	9103.62	8622.14	9626.86	12944.5	24297.6	22484.7	25489.1	16969.1
gene-Rv0860	14510.9	15661.6	14860	18779.4	31929.1	33127.7	32728.3	30324.9
gene-Rv0861c	2837.9	2363.16	2725.24	2453.88	2801.55	3065.79	2692.59	3109.48
gene-Rv0862c	1584.56	1367.91	1788.21	1602.24	2057.96	1713.49	1816.52	1514.75
gene-Rv0863	3703.18	3623.14	3753.44	3483.18	2409.28	3015.81	2693.4	3487.87
gene-Rv0864	4340.14	5078.53	5115.53	5174.24	3984.9	3350.59	3561.32	2548.46
gene-Rv0865	1378.77	1708.75	1530.63	1544.5	941.766	849.671	1009.72	777.073
gene-Rv0866	329.259	339.705	408.097	460.796	269.427	203.695	264.043	196.954
gene-Rv0867c	10009.1	9573.09	12937.2	13550.7	10721.4	8697.57	12776.8	5480.09
gene-Rv0868c	1154.37	1012.3	990.033	730.612	929.482	1374	1184.93	2706.03
gene-Rv0869c	1856.98	2188.2	3066.56	3116.76	4733.4	4189.89	4812.27	3428.19
gene-Rv0870c	1581.62	1667.85	1826.37	1592.25	2059.6	2636.71	2315.27	3086.8
gene-Rv0871	2427.31	2306.36	2201.61	2125.22	2406.01	2558.44	2598.06	3074.87
gene-Rv0872c	7295.63	7842.75	8992.98	9463.54	10610.8	10997.6	11225.9	7859.06
gene-Rv0873	10017.9	10048	9425.46	10231.9	11573.1	13306.2	11829.8	16662.3
gene-Rv0874c	597.762	807.793	904.174	884.951	1063.79	1010.93	1152.34	950.153
gene-Rv0875c	1806.02	1943.93	2342.58	1988.64	1727.94	1634.27	1686.13	1056.39
gene-Rv0876c	5883.54	5978.35	7002.31	6417.84	5740.68	5658.19	5183.07	4362.83
gene-Rv0877	5026.1	4913.79	4976.67	5303.05	6964.16	6823.77	7263.63	6420.7
gene-Rv0878c	512.507	619.194	517.277	621.798	459.418	542.243	506.083	446.429
gene-Rv0879c	1198.46	1074.79	1107.69	995.987	1005.64	861.93	880.959	759.168
gene-Rv0880	483.109	694.179	625.396	597.37	453.686	440.395	458.816	651.738
gene-Rv0881	612.461	647.598	593.596	634.012	653.504	526.211	561.499	531.179
gene-Rv0882	73.4953	51.1261	48.7597	66.6212	53.2303	49.9806	31.783	39.3908
gene-Rv0883c	5738.51	5604.56	5571.32	5305.27	5572.8	4614.25	4849.76	4285.24
gene-Rv0884c	3807.06	3647	3970.73	3740.78	6340.95	6141.96	7656.44	6283.43
gene-Rv0885	10886.1	10607	11293.2	8881.71	28694.4	35820.1	33745.4	38863.2
gene-Rv0886	4592.97	4385.49	5994.26	4496.93	12383	12223.6	11987.1	11052.1
gene-Rv0887c	136.211	174.965	224.719	153.229	180.983	183.891	194.773	140.852
gene-Rv0888	4563.57	4504.78	3332.62	4127.18	3672.07	4011.65	3140	3813.74
gene-Rv0889c	2981.95	2825.57	2994.48	2724.81	3016.11	2999.78	2985.97	3232.43
gene-Rv0890c	3446.44	2857.38	3041.12	3372.14	2157.87	1890.78	1941.21	1737.97
gene-Rv0891c	1794.27	2330.22	1999.15	1771.01	1133.4	1384.37	1387.04	1437.17
gene-Rv0892	3907.01	3627.68	4208.17	3909.55	1885.17	2204.81	1926.54	3152.46
gene-Rv0893c	559.544	630.556	637.056	528.528	257.962	316.858	290.937	430.911
gene-Rv0894	123.472	123.839	118.719	98.8214	58.9628	82.0437	68.4557	78.7816
gene-Rv0895	207.747	186.326	150.519	215.408	149.045	127.309	124.687	187.405
gene-Rv0896	19943.7	21435.5	18951.6	18536.2	17299	19344.4	18254.8	22920.7
gene-Rv0897c	2220.54	2521.09	2583.2	2373.93	2538.67	2443.39	2685.25	2177.24
gene-Rv0898c	589.922	685.09	633.876	519.645	600.274	621.457	788.87	1137.56
gene-Rv0899	1216.1	1213.39	1105.57	1072.6	830.392	1059.97	924.151	1490.88
gene-Rv0901	772.191	849.83	708.075	668.432	629.755	551.673	503.638	574.15
gene-Rv0902c	3884.47	3891.27	4340.67	4089.43	4464.79	4316.25	4393.39	3952.21
gene-Rv0903c	3815.88	3961.71	4453.03	3738.56	5155.15	5266.83	4936.96	5515.9
gene-Rv0904c	619.32	719.174	698.535	889.393	819.746	727.077	747.308	577.731
gene-Rv0905	3717.88	2991.45	3755.56	3087.89	4008.65	3759.86	4042.14	3860.3
gene-Rv0906	2047.09	2015.51	2630.9	2328.41	2376.53	2223.67	2690.96	2170.07
gene-Rv0907	2839.86	3005.08	2848.2	2824.74	2304.46	2273.65	2105.83	2296.6
gene-Rv0908	3560.11	3011.9	3172.56	3256.67	2191.45	2307.6	2247.63	2467.3
gene-Rv0909	165.609	112.478	116.599	125.47	77.7981	115.993	117.353	316.32
gene-Rv0910	1791.33	1917.8	1500.95	1361.29	1494.54	1822.88	1637.23	2899.4
gene-Rv0911	1202.38	1003.21	1161.75	1013.75	1327.48	1313.64	1211.01	1603.09
gene-Rv0912	268.503	278.353	322.238	303.126	235.851	197.093	190.698	196.954
gene-Rv0913c	2662.49	2542.67	2043.67	1948.67	1720.57	2145.4	1514.17	2763.32
gene-Rv0914c	1920.68	2092.76	1824.25	1934.23	1954.78	2101.07	1983.58	1986.25
gene-Rv0915c	267.523	295.396	366.758	322.002	398.818	291.397	309.68	273.348
gene-Rv0916c	99.9536	113.614	112.359	91.0489	130.209	126.366	120.612	140.852
gene-Rv0917	1835.42	1672.39	1712.95	1449.01	1452.78	1476.79	1560.63	1703.35
gene-Rv0918	428.233	644.189	354.038	340.878	482.348	548.844	1043.95	1180.53
gene-Rv0919	338.078	332.888	305.278	269.816	259.6	355.523	291.752	503.725
gene-Rv0920c	1555.16	1263.38	1278.35	1574.48	1348.77	1280.64	1616.04	1351.22
gene-Rv0921	1558.1	1595.14	1514.73	1637.77	1275.89	1280.64	1398.45	1469.4
gene-Rv0922	10455.9	10096.8	11968.4	11723.1	10327.5	8196.82	9523.49	6777.6
gene-Rv0923c	1168.09	1333.82	1347.25	1610.01	1263.6	1035.45	1092.85	724.552
gene-Rv0924c	1256.28	1078.19	1180.83	1351.3	1292.27	1048.65	1030.91	803.333
gene-Rv0925c	4737.02	3860.59	3381.38	3409.89	2731.94	2491.49	2522.27	2988.92
gene-Rv0926c	2112.75	1741.7	1761.71	1600.02	1235.76	1193.88	1311.25	1537.43
gene-Rv0927c	784.93	581.702	631.756	588.487	603.549	554.502	568.019	510.887
gene-Rv0928	2792.82	2636.97	2793.08	2507.18	2564.88	2740.45	3223.94	3559.49
gene-Rv0929	1505.18	1334.96	1376.93	1302.44	1046.59	1056.19	1227.31	1123.23
gene-Rv0930	1687.45	1404.26	1576.21	1294.67	844.314	946.803	871.18	1159.04
gene-Rv0931c	35020	39094.5	37221.7	38889	32361.5	32093.2	35181.3	27102.1
gene-Rv0932c	38499.8	40398.7	30254.3	30583.6	22884.1	26022.9	28952.7	30699.7
gene-Rv0933	4079.48	5230.77	4179.55	4822.26	3170.89	4112.56	3059.32	5259.27
gene-Rv0934	10482.4	8951.62	7620.29	11029.1	10519.9	9311.49	8596.89	6794.31
gene-Rv0935	4608.65	4595.67	3970.73	5703.88	4855.42	4346.43	3828.63	2591.44
gene-Rv0936	2450.82	2415.43	2028.83	2751.45	2257.78	2135.02	1788.81	1409.71
gene-Rv0937c	1877.56	1634.9	1597.41	1233.6	985.988	1293.84	1041.5	1895.53
gene-Rv0938	3964.83	3949.21	4158.35	3965.07	2959.6	3105.4	2917.52	3056.96
gene-Rv0939	4096.14	4396.85	4598.25	4470.28	3997.18	4133.3	3833.52	3757.64
gene-Rv0940c	1603.18	1796.23	1277.29	1524.51	1307.83	1466.41	1649.46	1983.86
gene-Rv0941c	1436.59	1490.61	1263.51	1429.02	1566.61	1515.45	1583.44	1143.53
gene-Rv0943c	50.9567	45.4455	60.4196	34.4209	23.7489	34.8921	19.5588	26.2605
gene-Rv0944	48.0169	65.8959	34.9798	53.2969	21.2921	22.6327	29.3381	39.3908
gene-Rv0945	1449.33	1467.89	1615.43	1586.69	1099	999.613	918.447	883.308
gene-Rv0946c	2490.02	2388.16	2528.08	2629.32	2130.03	2122.76	1975.43	1739.16
gene-Rv0948c	666.357	690.771	637.056	672.874	466.788	612.027	416.439	810.495
gene-Rv0949	3732.58	3829.92	3811.73	3311.07	3455.05	3281.75	3354.33	3511.75
gene-Rv0950c	5316.16	5095.57	5075.25	6163.57	3938.22	3496.76	3793.58	2647.54
gene-Rv0951	12268.8	12094.2	10308.4	11049.1	9942.59	11140	11831.4	12156.2
gene-Rv0952	7282.9	6892.94	6300.6	6244.63	7433.4	7036.9	8792.48	8035.72
gene-Rv0953c	146.991	152.242	138.859	133.242	140.037	172.575	171.139	186.211
gene-Rv0954	15572.2	15175.4	16106.6	19112.5	20114.5	19249.1	20821.1	14532.8
gene-Rv0955	4249.99	3175.5	4061.89	3935.09	4593.36	4110.67	4886.43	3446.1
gene-Rv0956	732.013	782.798	686.875	673.984	593.722	612.027	555.795	490.594
gene-Rv0957	3617.93	3819.69	3355.94	3664.16	3244.59	2762.14	2908.55	2535.33
gene-Rv0958	1847.18	1809.87	2107.27	2528.27	2984.17	2597.11	3002.27	1668.74
gene-Rv0959	2516.48	2609.71	3076.1	2919.12	3817.02	3549.57	3801.73	2993.7
gene-Rv0959A	210.687	178.373	242.738	141.015	355.414	498.863	551.72	911.956
gene-Rv0960	613.441	639.645	655.076	504.1	898.363	1025.07	1030.09	1213.95
gene-Rv0961	811.388	925.951	944.454	766.144	484.805	523.382	400.14	661.288
gene-Rv0962c	43.1172	43.1732	27.5598	53.2969	33.576	36.7782	26.8933	58.4893
gene-Rv0963c	195.008	209.049	160.059	168.774	121.201	115.05	137.726	199.341
gene-Rv0964c	285.162	227.227	226.839	184.319	295.633	313.086	362.652	220.827
gene-Rv0965c	291.041	287.443	285.138	378.63	319.382	359.295	312.94	422.556
gene-Rv0966c	2544.9	2081.4	2157.09	1977.54	1796.73	2100.13	1876.83	2629.63
gene-Rv0967	9305.49	11278.4	8116.37	10442.9	6461.34	9023.86	8112.81	9253.25
gene-Rv0968	3911.91	4370.72	3423.78	5550.65	4767.79	4612.36	5303.68	2823.01
gene-Rv0969	33211.1	39387.6	31347.2	50748.7	31875.1	32605.3	34283.2	17237.6
gene-Rv0970	4657.64	6172.63	4933.21	5931.51	3055.42	2862.1	2948.48	2575.92
gene-Rv0971c	563.464	587.383	729.275	756.15	1472.43	1167.47	1412.31	809.302
gene-Rv0972c	2769.3	3223.22	3138.64	3633.07	6318.02	5694.02	6627.16	4023.83
gene-Rv0973c	6009.96	7233.78	7042.59	9757.78	17799.4	14861.2	17687.6	8428.43
gene-Rv0974c	3956.01	5310.3	4015.25	5902.64	10841.8	9667.01	11920.2	6119.9
gene-Rv0975c	2946.67	3123.24	3155.6	4277.08	8465.25	7447.12	9182.84	4592.01
gene-Rv0976c	3429.78	4519.55	3482.08	5478.48	9954.88	9004.06	12794.7	5585.14
gene-Rv0977	1513.02	1864.4	1330.29	1591.14	2579.62	2665.95	3516.5	2739.45
gene-Rv0978c	6.85956	0	10.5999	16.6553	13.1028	14.1455	26.8933	0
gene-Rv0979A	68.5956	55.6707	74.1995	42.1934	74.5224	89.5879	80.6799	68.0386
gene-Rv0980c	62.716	64.7598	50.8797	63.2901	113.831	107.506	96.1639	57.2957
gene-Rv0981	2945.69	2813.07	2627.72	2139.65	3256.87	3101.63	3247.57	3270.63
gene-Rv0982	9615.15	12333.9	10959.3	10900.3	13407.5	14003.1	12741.7	11475.8
gene-Rv0983	10291.3	11036.4	13208.6	15113	23979.8	23169.3	25867.3	17952.6
gene-Rv0984	4419.52	4726.33	5203.51	5360.78	9601.92	8420.32	9932.59	7510.51
gene-Rv0985c	497.808	510.125	327.538	393.065	433.212	603.54	540.311	717.39
gene-Rv0986	2359.69	2377.93	1970.53	2059.7	2909.65	3933.38	3589.85	7947.39
gene-Rv0987	7574.92	6853.18	6629.2	6343.45	9694.46	12814.8	10686.4	21133.8
gene-Rv0988	3561.09	3359.56	3739.66	3946.19	8938.59	11533.3	10049.9	18303.6
gene-Rv0989c	1066.17	996.392	764.255	801.675	714.104	774.228	766.051	945.379
gene-Rv0990c	986.797	844.149	990.033	1268.02	1447.04	1380.6	1395.19	1227.08
gene-Rv0991c	11632.8	11776.1	10793.9	11915.2	10655.1	10757.2	10930.1	13044.3
gene-Rv0992c	257.724	217.002	365.698	313.12	326.752	345.149	279.527	452.397
gene-Rv0993	3454.28	3985.57	2895.9	3394.35	2787.63	2903.59	2233.77	2599.79
gene-Rv0994	3906.03	4011.7	4090.51	4339.26	4350.96	4047.49	3808.25	3107.1
gene-Rv0995	968.178	974.805	845.874	989.325	909.828	861.93	1026.02	796.171
gene-Rv0996	5080	5168.29	5662.48	5925.95	7237.68	6465.42	7733.04	6226.13
gene-Rv0997	1348.39	2148.43	1387.53	1261.36	1166.15	1147.67	1985.21	1234.24
gene-Rv0997a	952.499	907.773	949.754	743.936	762.421	839.298	808.429	1335.71
gene-Rv0998	1083.81	1081.6	1331.35	1230.27	1164.51	1101.46	1081.44	847.499
gene-Rv0999	1274.9	1173.63	1277.29	1332.42	1004.82	901.538	823.913	780.654
gene-Rv1000c	1084.79	1008.89	1376.93	957.124	841.038	844.956	710.635	1070.71
gene-Rv1001	1931.46	1738.29	1945.09	1664.42	1506.01	1501.31	1545.14	1800.04
gene-Rv1002c	3019.19	2960.77	2681.78	3137.86	2584.53	2120.88	1953.43	2134.26
gene-Rv1003	204.807	241.997	256.518	218.74	184.259	181.062	211.072	250.669
gene-Rv1004c	635.979	755.531	1071.65	1312.44	2080.07	1632.39	1798.59	1173.37
gene-Rv1005c	1213.16	1224.76	1595.29	1538.95	2212.74	2323.63	2297.34	2068.61
gene-Rv1006	12348.2	12352.1	12029.9	10858.1	12951.3	15659	14735.9	15827.9
gene-Rv1007c	3141.68	3315.25	2697.68	2687.05	3003.82	2855.5	3091.1	2885.08
gene-Rv1008	331.219	337.433	395.377	444.141	436.488	289.511	315.385	261.412
gene-Rv1009	7082.99	6859.99	7027.75	8468.66	7222.12	6546.52	6723.32	5252.1
gene-Rv1010	2540	2909.65	2730.54	3027.93	2270.07	2055.81	1617.67	1708.13
gene-Rv1011	1146.53	1070.24	1016.53	1140.33	896.725	798.747	730.194	848.692
gene-Rv1012	31.358	37.4925	21.1999	41.0831	22.93	13.2024	22.0036	22.6795
gene-Rv1013	17858.4	18320.2	18347.4	19162.5	19518.3	17050.9	19984.2	17138.6
gene-Rv1014c	347.878	330.616	367.818	360.865	343.13	210.296	264.858	195.76
gene-Rv1015c	2466.5	2565.4	2945.72	2984.63	2138.22	1971.88	1837.71	1863.3
gene-Rv1016c	2101.97	1967.79	1899.51	1642.21	1827.85	1837.02	1875.2	2837.33
gene-Rv1017c	5868.85	5662.5	4990.45	5319.7	6391.73	6882.24	7441.29	7583.32
gene-Rv1018c	5594.46	5580.7	5080.55	5606.17	6465.43	5930.72	6917.28	5666.3
gene-Rv1019	1151.43	1044.11	953.994	783.909	843.495	1029.79	942.08	1044.45
gene-Rv1020	4217.65	4407.07	5118.71	5094.3	6956.79	6844.52	6904.24	6683.3
gene-Rv1021	1777.61	1621.27	1673.73	1374.62	1702.55	2055.81	1846.67	3203.78
gene-Rv1022	837.847	949.81	807.715	800.564	945.861	1023.19	1043.95	1086.23
gene-Rv1023	3000.57	2679.01	2831.24	3375.47	3566.43	3161.04	3656.67	3350.6
gene-Rv1024	1398.37	1515.61	1334.53	1648.87	1696	1583.35	1941.21	1357.19
gene-Rv1025	562.484	591.927	437.777	512.983	508.554	477.174	438.442	434.492
gene-Rv1026	781.99	818.018	786.515	934.917	1033.49	840.241	735.898	756.78
gene-Rv1027c	378.256	359.019	433.537	349.761	370.974	394.187	291.752	539.534
gene-Rv1028c	1384.65	1290.65	1240.19	1259.14	1365.97	1466.41	1383.78	1361.97
gene-Rv1029	860.385	837.333	744.115	910.489	840.219	714.817	695.151	612.348
gene-Rv1030	872.144	854.375	898.874	919.372	939.309	832.696	744.863	627.865
gene-Rv1031	168.549	131.792	184.439	189.87	184.259	182.948	154.025	186.211
gene-Rv1032c	969.158	1088.42	856.474	937.138	690.356	612.97	654.404	602.798
gene-Rv1033c	652.638	674.865	597.836	579.604	442.221	575.249	488.154	648.157
gene-Rv1037c	526.226	402.192	439.897	348.651	1055.6	1312.7	1827.11	2541.3
gene-Rv1038c	225.386	143.153	246.978	155.449	1462.6	1892.66	3364.11	4218.39
gene-Rv1039c	335.139	249.95	426.117	315.34	404.55	356.466	502.008	257.831
gene-Rv1040c	125.432	111.341	139.919	122.139	124.477	146.17	139.356	87.1372
gene-Rv1041c	6123.63	6598.68	6025	6255.73	5073.25	5482.78	4414.58	4405.8
gene-Rv1042c	4180.41	4534.32	2824.88	2493.85	1768.06	1759.7	2143.31	3595.3
gene-Rv1043c	1885.4	2592.66	2025.65	1635.55	1966.24	2204.81	2886.55	2198.72
gene-Rv1044	483.109	653.279	491.837	489.666	497.908	415.877	571.279	570.57
gene-Rv1045	1484.61	1257.7	968.834	858.303	719.018	687.47	806.799	880.921
gene-Rv1047	130.332	104.525	226.839	149.898	226.024	221.612	304.791	199.341
gene-Rv1048c	3475.84	3290.25	2390.28	2719.25	2917.02	3085.6	2141.68	3700.35
gene-Rv1049	474.29	437.413	360.398	377.52	373.431	385.7	454.741	497.756
gene-Rv1050	266.543	247.678	220.479	283.14	300.546	327.232	276.267	266.186
gene-Rv1051c	15.679	35.2202	19.0799	23.3174	8.18927	10.3733	8.96443	17.9049
gene-Rv1052	851.566	781.662	949.754	657.329	736.215	960.949	778.276	1299.9
gene-Rv1056	674.197	816.882	638.116	718.398	841.038	757.254	904.593	793.784
gene-Rv1057	764.351	690.771	902.054	672.874	11413.4	13019.5	18477.3	15348.1
gene-Rv1058	1286.66	1334.96	1168.11	1290.23	1851.59	2155.77	2533.67	2569.95
gene-Rv1059	1511.06	1311.1	1366.33	1165.87	1028.57	1067.51	1165.38	1250.96
gene-Rv1060	691.836	1033.88	1261.39	1150.33	869.701	888.335	712.265	1181.72
gene-Rv1061	1483.63	1414.49	1225.35	1228.05	967.153	1121.26	1026.83	1422.84
gene-Rv1062	255.764	249.95	299.978	293.133	322.657	209.353	224.111	195.76
gene-Rv1063c	1166.13	1232.71	1586.81	1269.13	1795.09	1495.65	1484.84	1462.23
gene-Rv1064c	136.211	128.383	110.239	112.146	203.913	153.714	206.997	146.82
gene-Rv1065	2059.83	1949.61	2390.28	1909.81	2087.45	2147.28	2615.98	2643.96
gene-Rv1066	378.256	434.004	607.376	707.295	810.738	676.153	973.863	569.376
gene-Rv1067c	35.2777	46.5816	59.3596	56.628	1207.92	1227.83	2419.58	1783.33
gene-Rv1068c	124.452	147.698	121.899	98.8214	341.493	363.067	528.901	590.862
gene-Rv1069c	2807.52	2591.53	2633.02	2564.92	3684.35	3405.28	3650.15	3612.02
gene-Rv1070c	2588.99	2131.39	2103.03	2121.88	4082.35	3887.17	4631.35	3638.28
gene-Rv1071c	2214.66	1812.14	1936.61	1978.65	2886.72	2801.74	3122.88	3375.67
gene-Rv1072	47819	43470.9	38933.5	41824.8	61594	69690	66578	63961.1
gene-Rv1073	8244.21	7950.68	7841.83	7491.55	12449.3	13807.9	14259.2	16922.5
gene-Rv1074c	12851.9	10543.3	10821.5	11372.2	12940.7	12615.9	15986.8	11584.5
gene-Rv1075c	696.736	683.954	738.815	510.762	588.809	576.192	704.93	614.735
gene-Rv1076	1097.53	1241.8	994.273	980.442	1076.89	1094.86	1078.18	1087.42
gene-Rv1077	4079.48	3547.02	4613.09	4395.89	5268.98	4870.75	5081.2	4533.52
gene-Rv1078	16859.8	14043.8	13384.5	18347.5	15858.5	14414.2	16528.8	10017.2
gene-Rv1079	7080.05	6859.99	6132.06	8380.94	7231.13	6981.26	5823.62	5291.5
gene-Rv1080c	11818	10953.5	11336.6	8970.54	9515.11	10861.8	12298.4	15832.7
gene-Rv1081c	419.413	393.103	470.637	453.024	443.859	375.326	347.983	276.929
gene-Rv1082	3628.71	3393.64	3336.86	2966.86	3297	3077.11	3818.03	3325.54
gene-Rv1083	428.233	458.999	659.316	531.859	672.339	545.072	576.168	479.851
gene-Rv1084	1636.5	1946.2	2410.42	2530.49	2401.91	1925.67	2371.5	1638.9
gene-Rv1085c	892.723	1270.2	1052.57	1134.78	1301.28	1308.93	1038.24	1469.4
gene-Rv1086	2773.22	2661.97	2616.06	2126.33	2406.01	2704.61	2639.62	3315.99
gene-Rv1087	858.425	838.469	845.874	1017.08	1474.89	1475.84	1973.8	1099.36
gene-Rv1088	60.7561	31.8118	56.1796	41.0831	1728.76	2063.35	3069.91	2598.6
gene-Rv1088a	33.3179	32.948	18.0199	35.5313	195.724	251.789	304.791	170.693
gene-Rv1091	280.262	241.997	316.938	293.133	417.653	517.724	550.09	343.774
gene-Rv1092c	2587.03	2127.98	2563.06	2023.06	1482.26	1508.85	1336.52	1489.69
gene-Rv1093	6501.89	5981.76	6838.02	6243.51	7061.61	5933.55	7001.22	5835.8
gene-Rv1094	69143.4	77561.8	63091.8	52406.4	26320.3	30913.5	24982.2	28279
gene-Rv1095	16477.6	17021.6	19356.5	17841.2	13995.5	13061.9	12080.8	9192.38
gene-Rv1096	8140.34	9311.78	8050.65	8153.32	6955.97	7449.94	7107.98	8079.89
gene-Rv1097c	2677.19	2480.19	2528.08	2929.11	3275.71	2696.13	3273.65	2245.27
gene-Rv1098c	6413.69	6648.67	5766.36	7193.98	7097.64	7084.05	8367.89	6566.32
gene-Rv1099c	2640.93	2335.9	2418.9	2757.01	3214.29	3186.5	3692.53	2522.2
gene-Rv1100	1524.78	1561.05	1571.97	1429.02	1568.25	1615.41	1908.61	1455.07
gene-Rv1101c	5764.97	5669.32	5569.2	5329.69	5673.53	6267.38	5330.58	6076.92
gene-Rv1102c	3141.68	3639.05	2925.58	2526.05	3315.02	3998.45	3416.26	4272.11
gene-Rv1103c	6099.13	6546.42	5601	4987.71	6769.25	8630.62	8415.97	12883.2
gene-Rv1106c	2598.79	2889.2	2366.96	2557.14	2287.26	2146.34	2395.95	2544.88
gene-Rv1107c	406.674	529.44	418.697	536.3	334.941	376.269	318.645	407.038
gene-Rv1108c	4435.2	4278.69	4565.39	5392.98	5146.96	5241.37	4731.59	3448.48
gene-Rv1109c	14499.2	14081.3	10275.6	9884.36	9413.57	11361.6	10327	13334.4
gene-Rv1110	7758.16	7662.1	6783.96	5847.12	7911.65	8431.64	9078.52	10112.7
gene-Rv1111c	6392.13	5771.57	5336	5247.53	4969.25	4721.76	5218.93	4231.52
gene-Rv1112	508.588	535.12	468.517	478.562	331.665	346.092	367.542	429.718
gene-Rv1113	108.773	76.1211	72.0795	87.7179	103.185	123.537	135.281	223.214
gene-Rv1114	257.724	285.17	336.018	227.622	394.723	412.105	487.339	513.274
gene-Rv1115	488.009	370.381	334.958	365.306	1434.76	1572.03	1760.29	2004.16
gene-Rv1116	7.8395	3.40841	12.7199	4.44141	45.041	53.7528	65.1959	77.5879
gene-Rv1117	3596.37	3568.6	3571.12	2824.74	2917.02	3477.9	3049.54	5400.12
gene-Rv1118c	614.421	570.341	594.656	668.432	682.985	526.211	580.243	384.359
gene-Rv1120c	28.4182	61.3514	33.9198	22.2071	16.3785	27.3479	27.7082	33.4225
gene-Rv1121	5157.41	5768.17	4598.25	4355.91	2601.73	2844.18	2483.96	3202.59
gene-Rv1122	2560.58	2883.51	2655.28	3156.73	2054.69	2056.75	1890.68	1469.4
gene-Rv1123c	1042.65	900.956	1116.17	1163.65	977.799	725.191	709.82	618.316
gene-Rv1124	505.648	529.44	573.456	700.633	583.076	531.869	560.684	514.467
gene-Rv1125	394.915	346.522	366.758	440.81	343.13	265.935	259.969	261.412
gene-Rv1126c	971.118	858.919	997.453	814.999	719.018	766.684	722.044	688.742
gene-Rv1127c	1672.75	1864.4	1740.51	1560.05	1201.37	1225.94	1219.16	1388.23
gene-Rv1128c	946.62	724.855	1076.95	798.344	633.85	648.805	402.584	769.911
gene-Rv1129c	904.482	858.919	1105.57	948.241	1708.28	1728.58	2297.34	2036.38
gene-Rv1130	8534.28	7681.42	8782.04	8358.74	22794	20646.7	32139.9	27596.2
gene-Rv1131	4733.1	3963.98	5102.81	3946.19	10945.8	9459.54	12613	13890.6
gene-Rv1132	3014.29	2798.3	2901.2	2919.12	2606.65	2411.33	2448.92	2880.3
gene-Rv1133c	68895.5	66144.7	77505.6	119864	93164.4	85559.3	82196.5	46243.6
gene-Rv1134	20.5787	36.3564	23.3198	7.77247	9.82713	18.8606	13.8541	26.2605
gene-Rv1135c	662.438	588.519	566.036	549.625	463.513	498.863	584.318	595.636
gene-Rv1138a	17.6389	21.5866	12.7199	32.2002	9.82713	7.54425	4.07474	14.3239
gene-Rv1138c	423.333	384.014	378.418	423.044	286.624	283.852	257.524	267.38
gene-Rv1139c	338.078	352.202	368.878	355.313	257.962	246.131	222.481	297.221
gene-Rv1140	2578.22	2354.07	2222.81	2171.85	1030.21	1210.85	977.123	1036.1
gene-Rv1141c	682.036	472.633	472.757	471.9	402.912	407.389	376.506	506.112
gene-Rv1142c	1852.08	2217.74	2657.4	2391.7	2813.83	2499.03	2403.28	2307.34
gene-Rv1143	1469.91	1446.3	1544.41	1525.62	1555.96	1505.08	1609.52	1500.43
gene-Rv1144	577.183	523.759	542.716	594.039	694.45	597.882	619.361	500.144
gene-Rv1145	581.103	424.915	435.657	426.376	795.178	907.196	729.379	1071.91
gene-Rv1146	627.16	589.655	542.716	605.142	759.145	880.791	664.183	1062.36
gene-Rv1147	121.512	130.656	105.999	121.028	177.707	217.84	180.104	264.993
gene-Rv1148c	1786.43	1722.38	2163.45	1709.94	2445.32	2063.35	2484.78	1894.34
gene-Rv1151c	639.899	591.927	575.576	488.555	517.562	598.825	609.581	667.256
gene-Rv1152	747.692	778.254	772.735	584.046	751.775	761.026	685.372	800.946
gene-Rv1153c	508.588	540.801	506.677	487.445	544.587	507.351	466.15	588.474
gene-Rv1154c	691.836	774.845	668.856	596.26	498.727	651.634	626.695	982.382
gene-Rv1155	2707.57	2515.41	2300.18	1909.81	1618.2	1915.3	1422.9	2856.43
gene-Rv1155a	173.449	163.604	146.279	142.125	105.642	161.258	130.392	255.443
gene-Rv1156	10563.7	12080.5	11814.7	11267.9	9632.22	11488.9	9726.41	13019.3
gene-Rv1157c	3889.37	3967.39	4624.75	4800.06	6397.46	5580.86	5730.72	3881.78
gene-Rv1158c	6297.08	4617.26	7445.39	8957.22	11571.4	10988.2	11628.5	5976.66
gene-Rv1159	1469.91	1379.27	1198.85	1118.13	1164.51	1089.2	1167.01	1039.68
gene-Rv1159A	1388.57	1363.36	1610.13	1214.73	1125.21	1550.34	1304.73	2587.86
gene-Rv1160	231.265	330.616	250.158	299.795	215.378	231.986	186.623	358.098
gene-Rv1161	52224.8	58263.4	55128.1	54177.5	49419	58117.1	51545.5	56414.8
gene-Rv1162	14696.1	14498.2	14196.5	13952.7	14183	16609.6	14148.3	18254.6
gene-Rv1163	1079.89	1279.29	1277.29	1367.95	1691.9	1551.29	1426.97	1081.46
gene-Rv1164	1958.89	1671.26	1645.11	1312.44	1621.48	1880.4	1471.8	2283.47
gene-Rv1165	3100.52	3298.2	3283.86	3681.93	3795.73	3546.74	2930.55	2655.89
gene-Rv1166	3751.2	3422.04	4085.21	4071.66	3949.69	3659.9	3941.09	3241.98
gene-Rv1167c	2989.79	2700.6	2552.46	2509.4	2945.68	2254.79	3197.86	2766.9
gene-Rv1168c	22611.1	18909.9	15921.1	17352.6	19317.7	21225.7	21123.5	24608.5
gene-Rv1169c	11300.6	11896.5	8959.06	10299.6	12873.5	15676.9	16063.4	25692.3
gene-Rv1170	1129.87	1042.97	1313.33	1212.51	1419.2	1341.93	1553.29	1373.9
gene-Rv1171	950.539	955.491	882.974	866.075	1067.88	1088.26	962.454	1632.93
gene-Rv1172c	12681.4	13560.9	12428.4	14775.5	12715.5	11881.2	12033.5	8785.34
gene-Rv1173	9691.58	6633.9	9193.32	8635.22	9307.93	9374.67	8396.41	9317.71
gene-Rv1174c	10538.2	10092.3	12197.3	11391.1	13423.9	14776.4	15975.4	15477
gene-Rv1175c	6017.8	7011.1	6674.78	7001.89	6201.74	6225.89	6288.14	6016.05
gene-Rv1176c	1422.87	1171.36	1165.99	946.021	1093.27	1062.8	1185.75	1149.49
gene-Rv1177	6956.58	7851.84	6990.65	5424.07	6225.48	6508.8	5106.47	6321.62
gene-Rv1178	11278.1	13563.2	12342.6	13076.6	8579.9	8219.46	9005.18	5860.87
gene-Rv1179c	4258.81	4626.35	4280.25	4558	3430.49	3570.32	3009.6	3013.99
gene-Rv1180	7174.12	6781.6	6600.58	7557.06	7064.07	8141.19	7069.68	8162.25
gene-Rv1181	23254.9	21561.6	20270.2	23180.8	25501.4	26805.7	23442	28098.8
gene-Rv1182	18162.2	13305.3	12715.7	12618.1	14976.5	18184.5	14896.4	23731.2
gene-Rv1183	14898	15975.2	13866.8	15661.5	13480.4	15930.6	11992	17287.8
gene-Rv1184c	14482.5	18063.4	17025.6	14358	12256.9	14766.9	13481.7	18705.8
gene-Rv1185c	32012.6	32761.6	27346.8	26154.4	20655	27047.1	24493.3	43980.4
gene-Rv1186c	2647.79	2348.39	3069.74	2701.49	2650.05	2100.13	2072.41	1890.76
gene-Rv1187	1260.2	1122.5	1427.81	1231.38	1011.38	1017.53	938.82	1185.3
gene-Rv1188	454.691	456.727	470.637	483.004	367.698	398.902	382.211	387.94
gene-Rv1189	361.597	426.051	210.939	234.284	161.329	133.91	203.737	146.82
gene-Rv1190	114.653	82.938	85.8594	106.594	96.6334	88.6449	123.872	79.9752
gene-Rv1191	429.213	460.135	440.957	446.362	369.336	339.491	294.196	371.228
gene-Rv1192	9484.81	10451.3	12905.4	11692	10775.4	9328.46	9134.76	8952.45
gene-Rv1193	1807	2372.25	2851.38	2795.87	2650.05	1982.25	2336.46	1582.79
gene-Rv1194c	10657.8	11455.7	12157.1	10268.5	9065.52	8732.47	9643.28	10054.2
gene-Rv1195	4359.74	4092.36	5269.23	4671.25	3824.39	3562.77	3272.02	2827.78
gene-Rv1196	45413.2	44850.1	54411.6	60598.6	39278.2	34762.9	40115	24353.1
gene-Rv1197	18113.2	17601	20153.6	20802.5	11834.3	12671.5	12476.9	13452.5
gene-Rv1198	9566.15	9077.73	9154.1	10221.9	4851.32	5065.96	5154.55	5944.43
gene-Rv1199c	591.882	633.964	526.817	530.749	441.402	466.8	382.211	463.14
gene-Rv1200	4531.23	4276.42	4050.23	3777.42	3571.34	3750.43	3250.01	3856.72
gene-Rv1201c	4687.04	4516.14	4552.67	5082.09	3034.13	2931.88	2809.94	2571.14
gene-Rv1202	2869.26	2658.56	2718.88	2940.21	2312.65	2187.83	2042.26	1894.34
gene-Rv1203c	87.2144	62.4875	85.8594	96.6007	73.7034	57.5249	62.751	60.8767
gene-Rv1204c	764.351	700.996	669.916	768.364	1003.19	774.228	864.66	744.844
gene-Rv1205	907.422	1031.61	806.655	927.145	662.512	941.145	755.457	1308.25
gene-Rv1206	2376.35	2082.54	1999.15	2285.11	2397.82	2128.42	2160.43	1981.48
gene-Rv1207	1718.81	1611.04	1916.47	1797.66	2501	2165.2	2492.93	2097.26
gene-Rv1208	1950.08	1822.36	2066.99	2011.96	2493.63	2281.19	2633.91	2476.84
gene-Rv1209	2085.31	716.902	1191.43	968.228	1002.37	968.493	2506.78	1174.56
gene-Rv1210	771.211	798.704	914.774	966.007	858.236	1001.5	940.45	988.351
gene-Rv1211	1461.09	1387.22	1391.77	1258.03	1284.08	1539.97	1615.23	2287.05
gene-Rv1212c	639.899	612.378	608.436	542.963	417.653	385.7	410.734	479.851
gene-Rv1213	2841.82	2832.39	3514.94	2683.72	2161.97	2221.78	1961.58	2378.96
gene-Rv1214c	136.211	132.928	151.579	159.891	102.366	103.733	108.388	95.4928
gene-Rv1215c	2055.91	1834.86	2103.03	2084.13	2038.31	1665.39	1775.77	1244.99
gene-Rv1216c	2084.33	1253.16	2319.26	1777.68	1983.44	2098.24	1891.5	2349.12
gene-Rv1217c	4248.03	3543.61	4851.59	5376.33	5871.71	4195.54	4447.17	2418.36
gene-Rv1218c	6141.27	5622.74	5566.02	5116.51	5319.75	4372.83	4311.08	4457.13
gene-Rv1219c	7206.46	5805.66	5393.24	5048.78	4814.47	4676.49	3860.41	4952.5
gene-Rv1220c	1672.75	1553.1	1582.57	1659.98	1624.75	1357.96	1715.47	1065.94
gene-Rv1221	32285	35540.6	23069.7	31338.6	38315.1	42978.6	45986.7	40222.8
gene-Rv1222	6594.98	6758.88	6737.32	6924.16	9298.92	8300.56	8992.14	6837.28
gene-Rv1223	15274.3	15786.6	15829.9	15431.7	18491.4	18632.4	18043.8	18781
gene-Rv1224	1650.21	1956.43	1969.47	1955.33	2169.34	2298.17	2229.7	2148.59
gene-Rv1225c	348.858	284.034	458.977	393.065	390.628	368.725	413.179	278.123
gene-Rv1226c	661.458	1032.75	1140.55	1183.64	1063.79	891.164	1111.59	537.147
gene-Rv1227c	761.411	694.179	1014.41	933.807	1019.56	929.829	1035.8	635.027
gene-Rv1228	177.369	223.819	172.779	189.87	178.526	177.29	183.363	193.373
gene-Rv1229c	4150.04	4941.06	5542.7	4795.61	6218.11	6112.73	6222.13	4882.07
gene-Rv1230c	4205.89	3670.86	3238.28	4414.76	4378.8	4075.78	3549.91	3055.77
gene-Rv1231c	848.626	1050.93	866.014	910.489	811.557	781.773	797.019	831.981
gene-Rv1232c	1253.34	1206.58	1550.77	1347.97	1427.39	1462.64	1281.1	1314.22
gene-Rv1233c	2218.58	2397.25	1783.97	1967.55	1370.07	1359.85	1410.68	1287.96
gene-Rv1234	2821.24	2543.81	2114.69	2071.92	1988.36	2089.76	2275.34	2803.91
gene-Rv1235	2710.51	2905.1	2693.44	2798.09	2590.27	2510.35	2260.67	2215.43
gene-Rv1236	1420.91	1374.73	1205.21	1264.69	857.417	900.595	813.318	1112.49
gene-Rv1237	1430.71	1548.55	1238.07	1169.2	929.482	1035.45	949.415	1239.02
gene-Rv1238	4099.08	3719.71	3665.46	3591.99	2475.62	2876.24	2362.54	3909.24
gene-Rv1239c	2112.75	1832.59	1642.99	1727.71	2487.9	3348.7	3663.19	4919.07
gene-Rv1240	4058.9	3352.74	3495.86	3991.72	4391.09	3824.93	4415.39	3962.95
gene-Rv1241	720.254	603.289	571.336	562.949	1999.82	2534.87	2586.65	5267.62
gene-Rv1242	968.178	1037.29	648.716	726.171	1975.25	2202.92	2425.29	2968.63
gene-Rv1243c	75.4552	105.661	108.119	115.477	146.588	124.48	136.911	140.852
gene-Rv1244	1047.55	977.077	1304.85	1231.38	1313.56	917.569	1051.28	626.672
gene-Rv1245c	1476.77	1805.32	1724.61	1696.62	3016.11	3240.25	3511.61	3233.63
gene-Rv1246c	510.547	572.613	508.797	567.39	677.253	689.356	658.478	689.936
gene-Rv1247c	717.314	627.147	638.116	542.963	934.396	923.227	1001.57	1800.04
gene-Rv1248c	25422.5	22750	24344.9	26929.4	29032.6	29881.8	27597.4	26015.8
gene-Rv1249c	1211.2	1087.28	1210.51	1159.21	1372.52	1392.86	1190.64	1742.74
gene-Rv1250	1029.91	1008.89	1205.21	1161.43	1225.93	1222.17	1243.61	1198.43
gene-Rv1251c	4363.66	4427.52	4138.21	4249.32	3655.69	2747.05	2755.34	2509.07
gene-Rv1252c	1647.27	1537.19	1575.15	1522.29	1062.15	921.341	1008.91	629.059
gene-Rv1253	3854.09	3118.69	3656.98	2915.79	3655.69	3830.59	3157.11	4243.46
gene-Rv1254	2298.93	2343.85	1735.21	1828.75	1553.5	1805.9	1362.59	2006.54
gene-Rv1255c	466.45	406.737	472.757	519.645	542.949	442.282	514.232	381.971
gene-Rv1256c	1267.06	1238.39	1185.07	1375.73	1528.94	1372.11	1360.15	1381.06
gene-Rv1257c	3223.01	2986.9	3459.82	3676.38	4561.42	3920.18	5274.35	3943.85
gene-Rv1258c	1162.21	986.167	1270.93	983.773	2416.65	2185	3394.26	3040.25
gene-Rv1259	240.085	227.227	236.378	303.126	266.151	221.612	263.228	174.274
gene-Rv1260	2985.87	3084.61	2808.98	2801.42	1888.45	2285.91	1883.35	2799.13
gene-Rv1261c	2085.31	1921.21	1843.33	1313.55	1001.55	1096.74	1023.58	1546.98
gene-Rv1262c	1462.07	1526.97	1281.53	1156.99	830.392	862.873	912.742	1070.71
gene-Rv1263	584.043	604.425	575.576	631.791	635.487	492.262	529.716	479.851
gene-Rv1264	2318.53	2232.51	2454.94	2419.46	2305.28	2168.03	2568.72	1928.95
gene-Rv1265	5165.25	5263.72	4489.07	3563.12	5414.75	6141.96	6856.98	9277.13
gene-Rv1266c	2201.92	2046.18	2000.21	1979.76	1796.73	1984.14	2179.17	1841.82
gene-Rv1267c	634.02	541.937	537.416	678.426	576.525	570.534	510.158	519.242
gene-Rv1268c	116.613	98.8439	137.799	103.263	132.666	133.91	110.018	89.5245
gene-Rv1269c	673.217	597.608	597.836	893.834	637.125	654.463	582.688	502.531
gene-Rv1270c	4032.44	4075.32	2792.02	3487.62	2427.3	2551.84	2265.56	2669.02
gene-Rv1271c	132.292	137.473	124.019	94.38	62.2385	78.2716	53.7866	72.8133
gene-Rv1272c	1847.18	2250.69	1906.93	1922.02	1361.88	1349.48	1317.77	1137.56
gene-Rv1273c	1161.23	1169.08	1112.99	1107.02	897.544	825.152	691.076	735.295
gene-Rv1274	5512.15	5828.38	4781.63	5072.09	5081.44	5494.1	5337.91	6218.97
gene-Rv1275	3603.23	3240.26	3128.04	3336.61	3372.34	3603.32	3559.69	3835.23
gene-Rv1276c	77.4151	67.0321	97.5194	67.7315	85.1684	49.9806	52.1567	57.2957
gene-Rv1277	3088.76	3110.74	3579.6	3017.94	2926.85	2931.88	3058.5	2674.99
gene-Rv1278	3416.06	3303.89	4162.59	4160.49	3974.25	3030.9	3508.35	2230.95
gene-Rv1279	5103.51	4669.52	4827.21	4329.27	4228.12	3498.64	3616.74	3379.25
gene-Rv1280c	5736.55	5701.13	5242.73	5515.12	4167.52	3923.95	3745.5	3893.72
gene-Rv1281c	1482.65	1664.44	1708.71	1810.99	1574.8	1338.16	1183.3	1116.07
gene-Rv1282c	1513.02	1377	1062.11	1278.02	905.733	876.076	916.817	928.668
gene-Rv1283c	1389.55	1503.11	1363.15	1782.12	1260.33	1186.33	1131.15	831.981
gene-Rv1284	1115.17	1236.12	963.534	1008.2	1458.51	1549.4	1887.42	1644.86
gene-Rv1285	17413.5	15495.8	12063.8	13652.9	11281.5	10791.1	9856.8	11805.3
gene-Rv1286	25646.9	23346.5	19314.1	20061.9	16118.9	15642.1	13270.6	15087.9
gene-Rv1287	1500.28	1342.91	1493.53	1483.43	1017.93	881.734	770.941	928.668
gene-Rv1288	1014.24	1162.27	1110.87	1033.74	732.94	811.007	727.749	642.189
gene-Rv1289	1316.06	1438.35	1405.55	1356.85	943.404	1206.14	1021.95	1622.18
gene-Rv1290A	15.679	21.5866	15.8999	9.99318	6.55142	20.7467	15.484	17.9049
gene-Rv1290c	902.522	896.412	968.834	937.138	818.108	721.419	731.009	729.326
gene-Rv1291c	10.7793	11.3614	3.17998	1.11035	10.6461	7.54425	14.6691	2.38732
gene-Rv1292	4852.65	4223.02	4633.23	3839.6	3771.98	3504.3	3965.54	3984.44
gene-Rv1293	3458.2	3542.47	3726.94	3082.34	2860.51	2961.12	3336.4	3454.45
gene-Rv1294	5093.71	4515.01	5163.23	5092.08	4445.14	4512.4	4504.22	4452.35
gene-Rv1295	2893.76	2908.51	2935.12	3255.55	2319.2	2828.15	2752.9	2504.3
gene-Rv1296	2012.79	887.323	1753.23	1782.12	1552.69	1572.98	1747.25	1657.99
gene-Rv1297	79917.8	89014	80504.4	90229.5	62964.9	68112.3	61425.9	51413.3
gene-Rv1298	4402.86	6009.03	5464.26	4891.1	4038.95	4899.99	4419.46	6201.06
gene-Rv1299	8875.29	8624.41	8207.53	9281.44	9706.74	10230.9	10407.7	7793.41
gene-Rv1300	5988.4	9179.98	8777.8	7708.07	8294.09	8722.09	5579.14	7529.61
gene-Rv1301	3753.16	3445.9	3454.52	3841.82	3043.13	2760.25	2847.43	2076.97
gene-Rv1302	4326.42	4191.21	3750.26	4224.89	3298.64	3327.01	2817.28	2897.01
gene-Rv1303	8847.86	9585.58	8772.5	8047.84	6377.8	7436.74	6088.48	6889.81
gene-Rv1304	13474.1	16591	15682.6	16756.3	11259.4	13761.7	10236.6	16541.7
gene-Rv1305	4018.72	4017.38	4175.31	4244.88	2764.7	3273.26	2009.66	4056.06
gene-Rv1306	15144	14663	14827.2	14440.1	13039	13993.6	11828.2	14016
gene-Rv1307	30615.2	37426.6	36217.8	39425.3	40376.4	36553.8	31892.2	25256.7
gene-Rv1308	39415	37799.3	37613.9	41503.9	37801.7	38671.8	36030.5	30493.2
gene-Rv1309	17071.5	16638.7	15319	16316.6	13921.8	15724.1	13816.6	14594.9
gene-Rv1310	25564.6	25188.1	24830.3	27681.1	27406.2	30272.2	28127.9	23832.6
gene-Rv1311	1650.21	1775.78	1513.67	1631.11	1385.62	1689.91	1661.68	1697.38
gene-Rv1312	2234.26	2099.58	2109.39	2142.98	2392.91	2332.12	2580.94	2250.05
gene-Rv1313c	1498.32	1609.91	1458.55	1306.89	947.499	1124.09	1062.69	1647.25
gene-Rv1314c	1071.07	985.03	648.716	772.806	703.458	806.291	815.763	954.928
gene-Rv1315	6144.21	6605.5	4578.11	4629.06	3165.15	3368.51	2615.17	4090.67
gene-Rv1316c	979.937	823.699	854.354	725.06	809.1	976.98	1157.23	1453.88
gene-Rv1317c	1356.23	1398.58	1480.81	1239.15	1430.67	1382.48	1491.36	1389.42
gene-Rv1318c	986.797	969.124	979.434	979.331	911.466	964.721	845.101	934.636
gene-Rv1319c	1661.97	1588.32	1406.61	1392.38	1240.67	1309.87	1140.11	1290.35
gene-Rv1320c	6197.12	6549.83	5912.64	5548.43	5048.69	5644.98	4381.98	6750.15
gene-Rv1321	2624.27	2806.26	2594.86	2267.34	2166.06	2334	2206.07	3165.59
gene-Rv1322	661.458	785.07	715.495	650.667	514.286	578.078	594.097	853.467
gene-Rv1322A	19858.4	18522.4	18582.7	13238.7	14953.6	16349.3	15620.9	17823.7
gene-Rv1323	18739.3	18972.3	19815.5	19936.4	22610.6	24048.2	23605	23425.6
gene-Rv1324	9125.18	7541.67	6542.28	5460.72	4834.13	5303.61	7735.49	6353.85
gene-Rv1325c	248.904	286.306	305.278	313.12	431.575	433.794	564.759	385.552
gene-Rv1326c	6885.04	6998.6	6889.95	6113.6	5680.9	6185.34	6454.39	6519.77
gene-Rv1327c	9350.56	8478.99	8927.26	9476.86	8528.31	9047.44	8807.96	8236.25
gene-Rv1328	7119.25	6921.34	6497.76	7400.5	4794	4381.32	4783.75	3763.61
gene-Rv1329c	1251.38	1117.96	1228.53	1037.07	1057.23	884.563	912.742	809.302
gene-Rv1330c	872.144	836.196	1045.15	1069.27	980.256	886.449	982.828	886.889
gene-Rv1331	1838.36	1671.26	2564.12	1757.69	2479.71	3209.13	1356.07	5062.31
gene-Rv1332	4428.34	4126.45	3989.81	2482.75	3700.73	4444.5	3805.81	4693.47
gene-Rv1333	2472.38	2630.16	3467.24	3115.65	3387.08	3012.98	3150.59	2827.78
gene-Rv1334	2507.66	2415.43	2660.58	2119.66	2040.77	2435.85	2351.94	3134.55
gene-Rv1335	526.226	519.214	675.216	536.3	511.829	532.812	595.727	562.214
gene-Rv1336	3929.55	3295.93	4198.63	3371.03	4010.29	3933.38	4003.84	3469.97
gene-Rv1337	2353.81	3974.21	3320.96	3026.82	2822.02	3267.6	2285.12	3438.93
gene-Rv1338	2902.57	2791.49	1584.69	2158.53	1539.58	1609.75	3716.16	2170.07
gene-Rv1339	6450.93	6406.67	5427.16	4810.05	3713.02	4468.08	4320.04	5722.41
gene-Rv1340	3420.96	3356.15	3783.12	3574.23	3191.36	3019.59	2483.96	2960.28
gene-Rv1341	676.157	797.568	743.055	790.571	674.796	644.09	647.884	660.094
gene-Rv1342c	481.149	477.177	626.456	424.155	653.504	664.837	746.493	1190.08
gene-Rv1343c	948.579	979.35	902.054	869.406	1293.09	1206.14	1854.01	1216.34
gene-Rv1344	246.944	188.599	195.039	189.87	480.71	472.459	733.453	805.721
gene-Rv1345	2733.05	2351.8	2604.4	2863.6	4542.59	4043.72	5399.03	4508.45
gene-Rv1346	2568.42	2764.22	2655.28	2625.98	3934.94	3867.37	4831.83	4884.46
gene-Rv1347c	1184.74	964.58	1186.13	1049.28	984.35	1334.39	1056.17	1625.77
gene-Rv1348	2626.23	1995.06	2758.1	2511.62	3477.16	3242.14	3479.01	3268.24
gene-Rv1349	839.806	825.971	845.874	932.697	1435.58	1266.49	1391.12	1256.92
gene-Rv1350	734.953	835.06	853.294	624.018	484.805	626.173	583.503	837.949
gene-Rv1351	563.464	555.571	574.516	518.535	388.171	401.731	441.702	614.735
gene-Rv1352	2100.99	2442.69	2176.17	2295.1	1719.75	2101.07	1861.34	2344.35
gene-Rv1353c	105.833	79.5296	98.5794	111.035	73.7034	130.138	98.6087	177.855
gene-Rv1354c	543.865	631.692	418.697	344.209	470.883	561.103	602.247	816.463
gene-Rv1355c	903.502	827.107	926.434	692.86	1121.11	1482.44	1470.17	1940.89
gene-Rv1356c	97.0138	45.4455	82.6795	56.628	732.94	1023.19	1024.39	1427.62
gene-Rv1357c	15.679	21.5866	18.0199	5.55176	8.18927	7.54425	27.7082	11.9366
gene-Rv1358	305.74	220.41	274.538	248.719	157.234	184.834	146.691	181.436
gene-Rv1359	105.833	128.383	107.059	108.815	84.3495	105.619	110.833	126.528
gene-Rv1360	4222.55	4575.22	4715.91	4394.78	2339.67	2378.32	1832	2183.2
gene-Rv1361c	2960.39	2765.36	3236.16	3011.28	5680.08	6002.39	6831.71	5993.37
gene-Rv1362c	1602.2	1509.93	1655.71	1332.42	1459.33	1611.64	1382.97	2135.46
gene-Rv1363c	2417.51	2389.3	2247.19	2318.42	2777.8	3049.76	2996.56	2935.21
gene-Rv1364c	3011.35	3214.13	3239.34	2663.74	3927.57	4237.04	4558.82	5699.73
gene-Rv1365c	275.362	457.863	277.718	369.748	289.081	303.656	168.694	386.746
gene-Rv1366	773.171	694.179	605.256	649.556	488.899	562.989	491.414	675.612
gene-Rv1366A	191.088	181.782	193.979	195.422	200.637	194.264	159.73	285.285
gene-Rv1367c	1611.02	1704.2	1595.29	1706.61	1297.18	1200.48	1306.36	1099.36
gene-Rv1368	3792.36	4188.94	3323.08	3925.1	3287.99	3454.32	2823.8	2842.1
gene-Rv1371	46.0571	46.5816	41.3397	46.6348	39.3085	13.2024	18.7438	40.5844
gene-Rv1372	406.674	362.428	458.977	314.23	220.291	321.574	318.645	421.362
gene-Rv1373	1071.07	1417.9	1171.29	1044.84	872.976	965.664	956.749	1150.69
gene-Rv1374c	134.251	105.661	97.5194	99.9318	121.201	143.341	143.431	346.161
gene-Rv1375	1641.4	1450.85	1516.85	1508.97	1619.84	1545.63	1803.48	1586.37
gene-Rv1376	1020.11	1146.36	1105.57	1140.33	1147.32	1112.78	1175.97	982.382
gene-Rv1377c	1592.4	1749.65	1813.65	1667.75	1616.56	1492.82	1638.05	1393
gene-Rv1378c	1675.69	1848.49	2447.52	2077.47	2514.11	1937.93	2511.67	1616.22
gene-Rv1379	833.927	736.216	912.654	809.447	967.972	978.866	845.101	1040.87
gene-Rv1380	1098.51	974.805	1135.25	1362.4	1623.93	1457.93	1597.3	1089.81
gene-Rv1381	1709.01	1600.82	1923.89	2060.82	2676.25	2251.96	2465.22	1631.73
gene-Rv1382	380.216	326.071	423.997	454.134	584.714	447.94	517.492	404.651
gene-Rv1383	745.732	803.249	834.215	1032.63	1211.19	1038.28	1096.92	897.632
gene-Rv1384	4887.93	4755.87	4821.91	5388.54	5767.7	5396.97	5761.68	4114.55
gene-Rv1385	390.015	448.774	464.277	521.866	601.093	469.629	587.578	350.936
gene-Rv1386	3861.93	4140.08	4228.31	4244.88	1802.46	1712.54	1290.88	1388.23
gene-Rv1387	45717	52570.2	48236	55741.9	21232.3	20317.6	16301.4	11530.8
gene-Rv1388	3231.83	3018.71	3844.59	3886.24	7977.17	7293.4	8779.44	8298.32
gene-Rv1389	4102.02	3777.65	4088.39	5022.13	11967	8868.26	12490.7	8115.69
gene-Rv1390	11583.8	11953.3	11867.7	11677.6	12140.6	15134.7	15383	17225.7
gene-Rv1391	9638.66	10758.1	12577.9	12865.7	13433.7	11639.8	13384.7	9241.32
gene-Rv1392	11266.3	11482.9	11581.5	13419.7	13603.2	12096.3	15302.3	9951.54
gene-Rv1393c	2431.22	1611.04	2006.57	1524.51	1869.61	2123.71	2222.36	1956.41
gene-Rv1394c	1448.35	1303.15	1305.91	1109.24	1442.13	1499.42	1540.25	1492.08
gene-Rv1395	496.828	412.418	442.017	350.872	420.11	388.529	401.77	553.858
gene-Rv1396c	2847.7	3473.17	3720.58	3041.26	2827.76	3023.36	3014.49	3298.08
gene-Rv1397c	16419.8	16257	17718.8	14414.6	15378.6	18127.9	14988.5	15987.9
gene-Rv1398c	31841.1	33339.9	33415.2	25703.6	20882.6	30157.2	26004.2	48245.4
gene-Rv1399c	801.589	870.281	912.654	1014.86	895.087	836.468	783.98	670.837
gene-Rv1400c	879.984	763.484	995.333	1087.04	1051.5	876.076	963.269	794.978
gene-Rv1401	535.046	524.895	588.296	755.04	596.179	520.553	496.304	334.225
gene-Rv1402	750.632	807.793	911.594	1153.66	851.684	717.647	712.265	432.105
gene-Rv1403c	66.6357	46.5816	33.9198	34.4209	35.2139	47.1515	48.082	64.4576
gene-Rv1404	2667.39	2851.7	3685.6	3275.54	4416.47	4256.84	4438.21	4503.68
gene-Rv1405c	149.93	105.661	117.659	125.47	89.2631	96.1892	105.128	138.465
gene-Rv1406	1180.82	1205.44	1563.49	1475.66	1402	1292.9	1530.47	1106.52
gene-Rv1407	891.743	896.412	1134.19	1219.17	1179.26	960.006	1057.8	720.971
gene-Rv1408	2491	2157.52	2309.72	2331.74	2020.29	2069.95	2187.32	2187.98
gene-Rv1409	1793.29	1892.8	2231.29	2121.88	2246.32	1937.93	2262.3	1426.42
gene-Rv1410c	13577	14169.9	15905.2	14726.6	15815.1	16308.8	15381.3	14970.9
gene-Rv1411c	9628.87	8605.1	8674.98	8550.83	7927.21	9625.52	9065.49	10107.9
gene-Rv1412	516.427	616.922	491.837	571.832	666.607	681.811	799.464	988.351
gene-Rv1413	263.603	280.626	253.338	218.74	421.747	300.827	440.072	313.933
gene-Rv1414	57.8163	46.5816	72.0795	57.7384	84.3495	59.4109	71.7155	107.429
gene-Rv1415	4453.82	4478.65	4474.23	4133.84	4288.72	5205.53	5082.02	5804.77
gene-Rv1416	1914.8	2277.95	2096.67	2110.78	2029.3	2045.43	2092.79	1848.98
gene-Rv1417	652.638	756.667	747.295	840.537	523.294	674.267	581.873	551.471
gene-Rv1418	1478.73	1580.37	1588.93	1594.47	1257.87	1308.93	1328.37	1457.46
gene-Rv1419	4210.79	5578.43	4129.73	3956.19	6029.76	6824.71	10224.3	9755.78
gene-Rv1420	4481.25	5238.73	5356.14	4896.66	4275.62	4409.61	4805.75	4769.87
gene-Rv1421	2002.01	2190.47	2590.62	2288.44	1929.39	2009.6	1779.85	1908.66
gene-Rv1422	1612.98	1699.66	2138.01	2174.07	2039.13	1772.9	1737.47	1350.03
gene-Rv1423	1363.09	1275.88	1336.65	1470.11	1258.69	1104.29	1317.77	915.537
gene-Rv1424c	826.087	825.971	699.595	703.964	387.353	508.294	387.1	445.235
gene-Rv1425	3073.08	2969.86	2718.88	2780.32	2167.7	2339.66	2055.3	2082.94
gene-Rv1426c	1642.38	1597.41	1443.71	1822.09	1472.43	1339.1	1535.36	1059.97
gene-Rv1427c	2629.17	2532.45	2277.93	2499.4	2373.25	2433.02	2084.64	2061.45
gene-Rv1428c	1082.83	1363.36	965.654	1125.9	945.042	1020.36	942.895	901.213
gene-Rv1429	542.885	339.705	523.637	428.596	540.492	524.325	406.659	507.306
gene-Rv1430	813.348	844.149	762.135	977.111	845.133	769.513	671.517	685.161
gene-Rv1431	1974.57	1897.35	1959.93	1940.9	1825.39	1736.12	1589.96	1649.64
gene-Rv1432	374.336	304.485	365.698	363.085	369.336	299.884	366.727	276.929
gene-Rv1433	1662.95	1745.11	1742.63	1679.96	1640.31	1542.8	1599.74	1728.42
gene-Rv1435c	2634.07	2280.23	3549.92	2417.24	5442.59	3927.72	4380.35	4876.1
gene-Rv1436	12131.6	12635	10394.3	12128.4	11472.4	12383.9	12553.5	12044
gene-Rv1437	6370.57	6231.71	5566.02	6313.47	6245.96	6094.81	5494.38	5813.12
gene-Rv1438	3309.25	3169.82	2668	3136.75	2605.01	2934.71	2965.6	3027.12
gene-Rv1439c	447.831	399.92	376.298	346.43	325.114	422.478	294.196	626.672
gene-Rv1440	1603.18	1507.65	1437.35	1295.78	1417.56	1625.79	1441.64	2697.67
gene-Rv1441c	449.791	437.413	349.798	486.335	467.607	389.472	542.756	358.098
gene-Rv1442	4654.7	4901.29	5357.2	5382.99	7842.87	7316.03	7830.02	6896.97
gene-Rv1443c	749.652	768.028	796.055	653.998	642.858	569.591	597.357	624.284
gene-Rv1444c	1686.47	1544.01	1377.99	1199.18	1336.49	1443.78	1368.3	1443.14
gene-Rv1445c	1219.04	1183.85	1217.93	1399.04	1551.05	1367.39	1399.27	1326.16
gene-Rv1446c	2180.36	2050.73	2138.01	2169.63	2424.02	2167.09	2411.43	2086.52
gene-Rv1447c	4533.19	4519.55	3936.81	4423.65	4907.83	4668.95	4987.48	4195.72
gene-Rv1448c	6964.42	7274.68	6142.66	6784.26	7627.49	7588.57	7991.38	7426.95
gene-Rv1449c	12356	12535	12858.8	14191.4	17113.1	15418.6	18336.3	14787.1
gene-Rv1450c	83.2947	104.525	91.1594	128.801	149.864	131.081	195.588	127.722
gene-Rv1451	3414.1	3253.9	3500.1	3193.38	3806.37	3676.88	3704.76	3290.92
gene-Rv1452c	105.833	132.928	148.399	173.215	152.32	167.86	168.694	125.334
gene-Rv1453	392.955	483.994	316.938	397.506	360.328	365.896	308.865	346.161
gene-Rv1454c	1196.5	1153.18	1251.85	1430.13	1418.38	1208.97	1204.49	1037.29
gene-Rv1455	247.924	170.42	197.159	218.74	216.197	182.948	163.805	177.855
gene-Rv1456c	891.743	789.615	1071.65	1000.43	760.783	593.166	635.66	416.587
gene-Rv1457c	552.685	640.781	505.617	773.916	570.792	635.603	616.916	551.471
gene-Rv1458c	1950.08	1901.89	1785.03	1994.19	2150.5	2086.93	2317.71	1992.22
gene-Rv1459c	2460.62	2049.59	2295.94	2431.67	2515.74	2496.2	2872.69	2322.86
gene-Rv1460	2599.77	2282.5	2880	2592.67	6015.84	5164.98	7020.78	4305.53
gene-Rv1461	34149.8	32787.8	34146.6	31427.4	38829.4	44213.1	42173.6	50863
gene-Rv1462	5402.4	4937.65	6538.04	6954.14	9458.61	9108.74	8926.94	7419.79
gene-Rv1463	3327.87	3232.31	3803.25	4301.51	5349.23	4912.25	5799.17	5093.35
gene-Rv1464	2802.62	2726.73	3487.38	3428.77	5211.65	4993.35	5890.45	4364.02
gene-Rv1465	683.016	783.934	788.635	818.33	1221.02	1065.62	1560.63	1019.39
gene-Rv1466	538.966	521.487	597.836	525.197	894.268	940.202	1032.54	1210.37
gene-Rv1467c	2115.68	1743.97	1684.33	1798.77	1632.94	1569.2	1534.55	1894.34
gene-Rv1468c	1152.41	970.261	1198.85	1193.63	1326.66	1281.58	1490.54	1376.29
gene-Rv1469	1734.49	1649.67	1418.27	1536.73	1508.46	1214.62	1305.55	933.442
gene-Rv1470	238.125	309.029	286.198	259.823	286.624	352.694	332.499	729.326
gene-Rv1471	3085.82	2629.02	2116.81	2115.22	2351.96	2390.58	2704	3554.72
gene-Rv1472	2773.22	3043.71	2251.43	2541.6	2397	2205.75	2834.39	2468.49
gene-Rv1473	3086.8	2590.39	2888.48	2786.99	3916.11	3535.42	4340.41	3474.74
gene-Rv1473A	36.2577	35.2202	34.9798	22.2071	33.576	35.8352	66.0108	47.7464
gene-Rv1474c	763.371	679.41	820.435	707.295	900.001	811.95	640.549	719.777
gene-Rv1475c	19003.9	18244.1	17555.6	18264.2	19032.7	20650.5	21226.1	19222.7
gene-Rv1476	1775.65	1693.98	1328.17	1216.95	1415.93	1683.31	1600.56	2629.63
gene-Rv1477	11080.2	12679.3	10897.8	10435.1	11711.5	11604.9	10456.6	10919.6
gene-Rv1478	1897.16	2138.21	2176.17	2301.76	2513.29	2289.68	2558.94	1715.29
gene-Rv1479	15772.1	14546	14585.5	16260	16811.8	18363.6	18534.4	14978
gene-Rv1480	4263.71	4966.05	5485.46	6011.45	6175.53	5509.19	5838.29	4205.26
gene-Rv1481	4076.54	4232.11	4624.75	4446.96	4251.87	4140.85	3783.81	3329.12
gene-Rv1482c	47.037	69.3043	71.0195	55.5176	53.2303	40.5503	47.267	19.0986
gene-Rv1483	6117.75	2272.27	5598.88	4056.12	4288.72	4777.39	4540.89	4593.2
gene-Rv1484	4227.45	3328.88	3982.39	3976.17	2787.63	2968.66	3109.84	3280.18
gene-Rv1485	1027.95	1186.13	1282.59	1196.96	985.169	964.721	916.817	1058.78
gene-Rv1486c	3716.9	3890.13	3130.16	2669.29	3283.08	3341.16	3652.6	3479.52
gene-Rv1487	749.652	813.474	931.734	799.454	855.779	900.595	851.621	916.731
gene-Rv1488	5903.14	5746.58	6417.2	6437.83	6802.01	6698.35	6760.81	5228.23
gene-Rv1489	1077.93	1046.38	1160.69	963.786	990.902	1091.09	977.938	1578.02
gene-Rv1489A	130.332	169.284	193.979	161.001	135.123	144.284	135.281	167.112
gene-Rv1490	507.608	437.413	473.817	426.376	1173.52	1544.68	1524.77	2563.98
gene-Rv1491c	3585.59	3386.82	4093.69	3695.25	5100.28	5378.11	6006.98	4044.12
gene-Rv1492	2802.62	3053.94	3387.74	3874.02	5897.09	5884.51	5923.04	3997.57
gene-Rv1493	5082.94	5394.38	5305.27	5410.75	6334.4	7090.65	6736.36	5777.31
gene-Rv1494	452.731	508.989	621.156	497.438	746.862	862.873	552.535	1568.47
gene-Rv1495	226.366	179.51	222.599	247.609	343.949	309.314	299.901	257.831
gene-Rv1496	1523.8	1398.58	1582.57	1520.07	2037.49	1930.38	2201.18	1784.52
gene-Rv1497	3172.06	5887.46	6854.97	5593.96	5841.41	5567.65	4932.88	5550.52
gene-Rv1498A	109.753	118.158	113.419	118.808	158.872	165.03	170.324	317.514
gene-Rv1498c	2243.08	2270	2624.54	2749.23	2856.42	2984.69	2774.08	4880.88
gene-Rv1499	46.0571	42.0371	41.3397	16.6553	33.576	29.234	26.0783	51.3274
gene-Rv1500	2804.58	2316.58	2413.6	2340.62	2324.12	2919.62	2394.32	4464.29
gene-Rv1501	2009.85	1824.64	1852.87	1510.08	2623.02	3029.96	2756.16	5352.37
gene-Rv1502	5790.45	4884.25	6240.18	5315.26	9735.41	14125.7	11454.1	27418.4
gene-Rv1505c	1104.39	1124.78	1045.15	876.069	3604.92	5051.82	5838.29	12029.7
gene-Rv1506c	599.722	554.435	652.956	437.479	1139.95	1531.48	1343.85	2831.36
gene-Rv1507A	35.2777	29.5396	22.2599	14.4346	326.752	477.174	609.581	877.34
gene-Rv1507c	5529.79	5515.94	3774.64	4552.45	5551.51	7756.43	7562.72	15515.2
gene-Rv1508A	232.245	184.054	224.719	169.884	186.715	260.277	176.844	347.355
gene-Rv1508c	8424.52	8056.34	7524.89	8616.34	7562.79	8377.89	7010.19	8609.87
gene-Rv1509	840.786	847.558	692.175	712.847	963.877	1479.62	1347.11	2197.53
gene-Rv1510	683.016	570.341	617.976	687.308	1631.3	1579.58	2034.11	1335.71
gene-Rv1511	2471.4	2617.66	2391.34	2521.61	2308.56	2711.21	2686.07	3127.39
gene-Rv1512	2247	1909.85	1988.55	1994.19	2327.39	2325.51	2272.89	2410
gene-Rv1513	2592.91	2039.37	2112.57	1862.06	2137.4	2308.54	2179.17	2793.16
gene-Rv1514c	791.789	775.981	622.216	667.322	543.768	496.977	431.923	615.929
gene-Rv1515c	1749.19	1645.13	1437.35	1305.78	1076.89	1036.39	1027.65	1461.04
gene-Rv1516c	1361.13	1042.97	1010.17	1150.33	959.783	897.765	830.432	871.372
gene-Rv1517	175.409	197.688	130.379	154.339	177.707	175.404	158.1	250.669
gene-Rv1518	152.87	224.955	211.999	209.857	158.872	178.233	116.538	171.887
gene-Rv1519	397.855	344.249	340.258	239.836	216.197	336.662	266.488	353.323
gene-Rv1520	2098.05	1916.66	1903.75	1596.69	1565.79	1820.05	1527.21	2214.24
gene-Rv1521	13419.3	14027.9	11621.8	11537.7	11910.5	14598.1	12793.1	17673.3
gene-Rv1522c	5890.4	6274.88	5672.02	4921.08	6898.64	7695.13	8587.93	10485.1
gene-Rv1523	1900.1	1822.36	1526.39	1638.88	1490.45	1384.37	1318.59	1278.41
gene-Rv1524	992.677	1061.15	1181.89	1347.97	1086.72	967.55	858.956	826.013
gene-Rv1525	894.683	788.479	737.755	746.157	516.743	535.642	469.41	512.08
gene-Rv1526c	457.631	560.115	610.556	408.61	697.726	676.153	521.567	984.77
gene-Rv1527c	5661.1	5412.55	6383.28	7266.15	16191	15497.8	19937.7	12584.8
gene-Rv1528c	174.429	172.693	105.999	121.028	87.6252	115.05	71.7155	133.69
gene-Rv1529	2146.06	2124.58	1910.11	1676.63	1591.99	1754.04	1766.81	2643.96
gene-Rv1530	468.41	463.544	563.916	506.321	352.958	342.32	322.72	309.158
gene-Rv1531	763.371	652.142	682.636	566.28	474.978	548.844	563.944	840.337
gene-Rv1532c	517.407	474.905	633.876	469.679	712.467	753.482	1048.02	1031.32
gene-Rv1533	2048.07	2063.22	2417.84	2613.77	3376.44	2755.54	3322.54	2267.95
gene-Rv1534	1183.76	1286.11	1304.85	1429.02	1356.14	1471.13	1325.92	1370.32
gene-Rv1535	965.238	850.966	810.895	970.449	998.272	894.936	1237.09	1414.49
gene-Rv1536	15903.4	14338	14030.1	12302.7	15996.1	16757.7	18420.3	19953.2
gene-Rv1537	428.233	428.323	472.757	480.783	424.204	412.105	402.584	317.514
gene-Rv1538c	795.709	747.578	727.155	893.834	963.058	780.83	808.429	836.756
gene-Rv1539	4104.96	4687.7	5284.07	4412.54	4491.82	5364.9	5135.8	5460.99
gene-Rv1540	4394.04	4210.52	4578.11	3867.36	3704.83	4209.69	4319.23	4356.86
gene-Rv1541c	456.651	370.381	436.717	436.369	194.086	179.176	219.221	278.123
gene-Rv1542c	161.69	194.279	200.339	136.573	100.728	102.79	116.538	139.658
gene-Rv1543	10433.4	10530.8	9303.56	10201.9	6025.67	6599.33	5269.46	5398.92
gene-Rv1544	4788.95	4458.2	4497.55	4888.88	3165.97	2968.66	3335.58	2432.68
gene-Rv1545	420.393	349.93	454.737	484.114	289.081	215.954	295.011	213.665
gene-Rv1546	799.629	1044.11	894.634	962.676	450.41	533.756	492.229	698.291
gene-Rv1547	20946.2	21578.6	19046	17962.2	11247.1	11068.4	10545.4	11385.1
gene-Rv1548c	1148.49	1389.49	1104.51	1113.68	2070.25	2870.59	2615.98	4071.57
gene-Rv1550	1127.91	1197.49	942.334	1231.38	1117.84	1064.68	814.948	650.545
gene-Rv1551	486.049	428.323	304.218	269.816	314.468	326.289	335.759	281.704
gene-Rv1552	303.781	332.888	234.258	240.947	241.584	282.909	165.435	212.471
gene-Rv1553	117.592	73.8489	77.3795	86.6075	72.0656	96.1892	39.1175	50.1337
gene-Rv1554	18.6188	27.2673	10.5999	5.55176	15.5596	24.5188	6.51959	9.54928
gene-Rv1555	21.5586	23.8589	32.8598	22.2071	18.8353	16.9746	8.96443	15.5176
gene-Rv1556	649.699	602.152	495.017	526.307	674.796	645.976	860.585	809.302
gene-Rv1557	775.131	636.236	681.576	598.48	474.159	574.306	411.549	728.133
gene-Rv1558	1075.97	1313.37	999.573	916.041	837.762	960.006	995.867	1174.56
gene-Rv1559	5855.13	5469.36	5738.8	6960.8	5593.27	6379.6	5993.13	4855.81
gene-Rv1560	141.111	171.557	161.119	154.339	119.563	174.461	139.356	346.161
gene-Rv1561	229.305	217.002	258.638	202.084	209.645	246.131	220.036	349.742
gene-Rv1562c	915.262	614.65	906.294	779.468	804.186	865.702	1009.72	1036.1
gene-Rv1563c	739.853	678.274	773.795	727.281	821.384	795.918	867.92	836.756
gene-Rv1564c	3297.49	3335.7	3159.84	2956.87	2835.13	3528.82	3281.8	4375.96
gene-Rv1565c	9355.46	8442.63	9156.22	7840.2	9377.53	10116.8	10529.1	12211.1
gene-Rv1566c	6180.47	4371.85	6370.56	5662.8	12301.1	10074.4	12978.9	10325.2
gene-Rv1567c	397.855	380.606	463.217	400.837	392.266	425.307	406.659	738.876
gene-Rv1568	900.563	950.946	993.213	1032.63	1146.5	1039.22	1149.08	1229.47
gene-Rv1569	747.692	782.798	974.134	1023.75	1265.24	1145.78	1143.37	1005.06
gene-Rv1570	372.376	357.883	422.937	570.721	557.689	509.237	604.692	337.806
gene-Rv1571	152.87	192.007	230.018	227.622	305.46	194.264	224.926	124.141
gene-Rv1573	20.5787	44.3093	14.8399	28.8692	28.6624	33.9491	32.5979	28.6478
gene-Rv1574	128.372	84.0741	82.6795	59.9591	76.9792	72.6134	79.05	144.433
gene-Rv1575	39.1975	53.3984	34.9798	19.9864	31.9382	22.6327	23.6335	21.4859
gene-Rv1576c	3813.92	4177.57	3706.8	4438.08	3651.6	3507.13	3790.32	2621.28
gene-Rv1577c	2305.79	2200.7	2107.27	1853.18	1637.04	1612.58	1583.44	1551.76
gene-Rv1578c	366.497	343.113	363.578	355.313	407.826	311.2	365.097	305.577
gene-Rv1579c	124.452	139.745	147.339	163.222	88.4441	100.904	105.128	83.5562
gene-Rv1580c	165.609	189.735	168.539	186.539	112.193	116.936	89.6443	96.6865
gene-Rv1581c	238.125	226.091	291.498	254.271	175.25	157.486	174.399	107.429
gene-Rv1582c	3032.91	2581.3	2854.56	2615.99	1409.37	1410.77	1377.26	1261.7
gene-Rv1583c	245.964	340.841	321.178	397.506	260.419	200.866	207.812	108.623
gene-Rv1584c	137.191	140.881	151.579	149.898	103.185	124.48	119.797	116.979
gene-Rv1585c	1291.56	1478.11	1452.19	1606.68	1108.83	931.715	925.781	792.59
gene-Rv1586c	14184.6	13897.2	11878.3	15715.9	11795	10716.6	11607.3	7455.6
gene-Rv1587c	99.9536	241.997	192.919	118.808	65.5142	93.3601	144.246	94.2991
gene-Rv1588c	387.075	391.967	467.457	253.16	285.806	375.326	454.741	466.721
gene-Rv1589	4190.21	3447.04	4048.11	4410.32	4875.07	4224.78	5196.11	3590.53
gene-Rv1590	514.467	402.192	340.258	398.617	444.677	406.446	369.987	424.943
gene-Rv1591	2003.97	1712.16	1581.51	1706.61	1570.7	1404.17	1391.12	1523.11
gene-Rv1592c	16202.3	15385.6	16369.5	14115.9	13074.2	14685.8	15122.2	14370.5
gene-Rv1593c	6135.39	5325.07	6200.96	5347.46	5944.59	5467.69	4488.74	5326.11
gene-Rv1594	34531	28288.7	30977.2	30399.2	34463.7	32040.4	31475.7	30752.3
gene-Rv1595	33293.4	28957.8	34650.1	37151.3	40515.6	36738.6	37472.1	30036.1
gene-Rv1596	10867.5	8786.88	10117.6	11556.6	10186.6	9961.24	8891.9	9780.85
gene-Rv1597	1622.78	1436.08	1630.27	1550.05	1929.39	1764.41	1921.65	1506.4
gene-Rv1598c	635.979	656.687	738.815	510.762	938.49	1147.67	1140.11	1807.2
gene-Rv1599	8109.96	8675.54	10257.6	11426.6	12338.8	11522	12782.5	8213.58
gene-Rv1600	6204.96	6544.15	6191.42	5733.86	5697.28	6553.12	7004.48	7456.79
gene-Rv1601	3778.64	3757.2	3782.06	3588.66	3788.36	4154.05	4741.37	3795.84
gene-Rv1602	1505.18	1405.4	1587.87	1412.37	1274.25	1438.12	1588.33	1798.85
gene-Rv1603	2013.77	1996.19	2248.25	2158.53	1975.25	2042.61	2233.77	1895.53
gene-Rv1604	2339.11	2544.95	2856.68	3188.93	2568.16	2534.87	3385.3	2026.83
gene-Rv1605	911.342	1436.08	1567.73	1547.83	1430.67	1405.12	1614.41	1270.05
gene-Rv1606	368.456	304.485	460.037	516.314	392.266	379.098	427.848	390.327
gene-Rv1607	1369.95	1348.59	1310.15	1395.71	1138.31	1070.34	1166.19	933.442
gene-Rv1608c	2121.56	1767.83	1883.61	1643.32	1576.43	1813.45	1523.95	2368.22
gene-Rv1609	4805.61	5280.76	5220.47	5062.1	4698.18	5062.19	4928.81	4471.45
gene-Rv1610	853.526	754.395	1005.93	1017.08	1000.73	955.29	916.817	571.763
gene-Rv1611	7119.25	6252.16	6057.86	5756.07	5635.86	5938.27	7040.34	6935.17
gene-Rv1612	8238.33	8669.86	7127.39	7651.44	6964.98	7967.67	7371.21	8044.08
gene-Rv1613	5653.26	6604.36	5893.56	6689.88	6895.37	7153.83	6713.54	5318.95
gene-Rv1614	8524.48	9164.08	8519.16	8808.43	9244.87	9476.52	8980.73	9816.66
gene-Rv1615	4542.99	3698.12	4822.97	4188.25	3835.85	4115.39	3378.78	4745.99
gene-Rv1616	598.742	718.038	800.295	672.874	645.315	612.97	577.798	580.119
gene-Rv1617	6267.68	6758.88	6262.44	7080.72	5974.07	5397.91	5551.43	4935.78
gene-Rv1618	3614.01	3862.86	2946.78	2901.35	1871.25	1881.35	2497.82	2606.95
gene-Rv1619	973.078	958.899	970.954	900.496	1245.59	1161.81	1127.07	1313.03
gene-Rv1620c	3608.13	3634.5	4945.93	3878.46	4291.18	4138.02	3467.61	2811.07
gene-Rv1621c	4387.18	5028.54	6543.34	5837.13	7228.67	6450.33	5907.56	4304.34
gene-Rv1622c	5630.72	4754.73	5747.28	5013.24	7677.44	8166.65	6897.72	6751.34
gene-Rv1623c	21024.6	18608.8	21755.3	18254.2	25569.4	28356.9	22431.5	26840.6
gene-Rv1624c	2284.23	2536.99	1794.57	2347.29	1432.3	1804.96	1376.45	1751.1
gene-Rv1625c	3343.55	3592.46	4002.53	3526.48	3040.68	3075.22	2983.53	2929.24
gene-Rv1626	11154.6	11818.1	11441.6	9887.69	8986.09	10258.3	9110.31	13186.4
gene-Rv1627c	4964.36	5692.04	4892.93	5085.42	5410.65	5382.82	5809.77	4963.24
gene-Rv1628c	4347.98	3299.34	4194.39	3996.16	4764.52	4508.63	4056	3964.15
gene-Rv1629	3847.23	4024.2	4401.09	4650.16	4345.23	3988.08	4095.12	3394.77
gene-Rv1630	59575.3	63788.4	52884.1	59234	44092.7	49343.2	42909.5	48851.7
gene-Rv1631	5356.34	4118.49	5630.68	5105.4	5156.78	4701.01	4633.8	2837.33
gene-Rv1632c	785.91	965.716	849.054	748.378	706.734	472.459	538.681	502.531
gene-Rv1633	8059.99	7800.71	7943.59	7929.03	8591.36	8271.32	9038.59	7688.36
gene-Rv1634	2243.08	2198.42	2666.94	2570.47	2311.01	2416.05	2363.35	2216.63
gene-Rv1635c	3418.02	3147.1	3629.42	3251.11	3495.18	3496.76	4183.13	3425.8
gene-Rv1636	1335.65	1967.79	1473.39	1349.08	1272.61	1532.43	2413.06	2869.56
gene-Rv1637c	2366.55	2448.37	2214.33	2190.73	2831.03	2521.66	3148.15	2856.43
gene-Rv1638	8267.73	8297.21	9079.9	8808.43	10917.1	10098	11150.9	9302.19
gene-Rv1638A	881.944	1006.62	846.934	948.241	764.878	855.329	693.521	914.344
gene-Rv1639c	12874.4	16651.2	14594	15530.5	14219	13309.9	10288.7	13152.9
gene-Rv1640c	4474.39	4188.94	3790.54	4189.36	4687.54	4668	4296.41	4941.75
gene-Rv1641	28039	31597.1	28989.7	29452.1	18065.5	21488.8	17434.2	21310.4
gene-Rv1642	1852.08	2775.58	3256.3	3195.6	2357.69	1817.22	1947.73	1582.79
gene-Rv1643	12203.2	12396.4	14368.2	14997.5	11048.1	11616.3	11362	7431.73
gene-Rv1644	5855.13	6788.42	7860.91	9089.35	6739.77	5882.63	7038.71	3786.29
gene-Rv1645c	958.379	897.548	1097.09	813.889	1326.66	1437.18	1506.84	2413.58
gene-Rv1646	3116.2	3925.35	3027.34	2792.54	3928.39	4830.2	4558.01	6815.8
gene-Rv1647	744.752	914.59	1011.23	954.904	1379.07	1369.28	1500.32	1607.86
gene-Rv1648	1076.95	978.214	1002.75	979.331	927.844	1033.56	1179.23	817.657
gene-Rv1649	3517	3292.52	2990.24	3362.15	2962.88	2794.2	2829.5	2494.75
gene-Rv1650	4597.87	4600.22	5326.46	6259.06	6538.31	5072.56	5530.24	3825.68
gene-Rv1651c	1600.24	1670.12	1783.97	1971.99	2456.78	2607.48	3034.87	2172.46
gene-Rv1652	1078.91	1037.29	1302.73	1323.54	1616.56	1246.69	1653.53	1068.33
gene-Rv1653	2701.69	2391.57	3115.32	3504.27	4095.45	3157.27	3577.62	1797.65
gene-Rv1654	1365.05	1430.4	1662.07	1764.35	2057.14	1514.51	1841.78	1229.47
gene-Rv1655	1819.74	1957.56	2228.11	2664.85	2911.29	2430.19	2903.66	1668.74
gene-Rv1656	973.078	846.422	1010.17	1152.55	1250.5	1118.43	1252.58	675.612
gene-Rv1657	287.122	320.391	417.637	407.5	443.04	342.32	497.933	298.415
gene-Rv1658	2155.86	2506.32	2482.5	2848.06	3170.89	2840.41	3503.46	2744.22
gene-Rv1659	1298.42	1130.46	1341.95	1522.29	1871.25	1542.8	1743.17	1123.23
gene-Rv1660	1305.28	1424.72	1145.85	1269.13	1288.99	1410.77	1520.69	1309.45
gene-Rv1661	3538.55	3100.52	3395.16	4000.6	3707.28	4128.59	3893.82	2820.62
gene-Rv1662	1687.45	1790.55	1522.15	1679.96	1292.27	1634.27	1297.4	1521.92
gene-Rv1663	555.625	713.494	701.715	761.702	547.043	690.299	607.951	571.763
gene-Rv1664	1789.37	1884.85	2017.17	1625.56	1933.49	2414.16	1915.94	3351.8
gene-Rv1665	1892.26	1862.13	2263.09	1858.73	5781.63	6480.51	7559.46	7665.69
gene-Rv1666c	583.063	507.853	498.197	454.134	386.534	349.864	352.873	416.587
gene-Rv1669	11.7592	10.2252	16.9599	3.33106	13.9218	12.2594	1.6299	10.7429
gene-Rv1670	184.228	146.562	151.579	127.691	241.584	302.713	269.748	417.781
gene-Rv1671	134.251	181.782	169.599	162.112	226.843	253.675	288.492	353.323
gene-Rv1672c	879.004	840.741	866.014	882.731	724.751	581.85	563.944	514.467
gene-Rv1673c	333.179	363.564	262.878	326.444	230.937	221.612	177.659	214.859
gene-Rv1674c	235.185	215.866	140.979	193.201	163.785	159.372	164.62	137.271
gene-Rv1675c	95.0539	86.3464	73.1395	73.2833	63.0574	61.297	87.1995	71.6196
gene-Rv1676	6020.74	5369.38	5437.76	4382.56	2607.46	2724.42	2267.19	2373
gene-Rv1677	2535.1	2493.82	2307.6	2269.56	1171.07	1141.07	1111.59	1218.73
gene-Rv1678	2807.52	2484.73	2575.78	2959.09	2144.77	1964.33	1556.55	1225.89
gene-Rv1679	2256.8	2251.82	2304.42	2573.8	1813.1	1805.9	1371.56	1101.75
gene-Rv1680	962.299	857.783	945.514	1125.9	776.343	732.735	566.389	498.95
gene-Rv1681	778.07	765.756	757.895	780.578	619.109	571.477	478.375	416.587
gene-Rv1682	558.564	520.351	507.737	410.831	328.39	345.149	290.937	522.823
gene-Rv1683	12054.2	12039.6	12233.4	13154.4	10601.8	9713.22	9833.98	7632.26
gene-Rv1684	183.248	190.871	186.559	260.933	189.172	175.404	174.399	174.274
gene-Rv1685c	407.654	413.554	395.377	375.299	338.217	430.022	382.211	391.521
gene-Rv1686c	378.256	319.254	390.077	310.899	411.101	389.472	432.738	337.806
gene-Rv1687c	645.779	574.885	586.176	594.039	676.434	656.35	699.226	728.133
gene-Rv1688	144.051	109.069	132.499	170.994	194.086	182.948	176.029	137.271
gene-Rv1689	2207.8	2116.62	1773.37	2006.41	1668.15	1738.01	1329.18	1384.65
gene-Rv1690	570.324	666.912	581.936	541.852	416.015	489.433	348.798	537.147
gene-Rv1691	402.754	391.967	416.577	389.734	371.793	293.283	346.353	260.218
gene-Rv1692	794.729	954.355	1038.79	1205.84	1094.09	893.993	1253.39	737.682
gene-Rv1693	61.7361	57.943	73.1395	43.3038	43.4031	45.2655	56.2314	54.9084
gene-Rv1694	1143.59	980.486	1050.45	1117.02	951.593	997.727	960.824	866.597
gene-Rv1695	1159.27	1170.22	1106.63	1281.35	1044.13	996.784	1004.02	803.333
gene-Rv1696	1627.68	1511.06	1768.07	2110.78	1736.94	1622.96	1709.76	1421.65
gene-Rv1697	12307	12088.5	12117.8	12547	11323.3	11472.9	10186	11271.7
gene-Rv1698	3726.7	3445.9	3771.46	3234.46	3183.17	3031.84	2653.47	3201.4
gene-Rv1699	15917.1	15390.1	14541	13561.9	9167.89	9995.18	9748.41	11010.3
gene-Rv1700	2014.75	2401.79	2172.99	2174.07	1622.29	1594.67	1625.01	1659.19
gene-Rv1701	1838.36	1876.9	1764.89	1795.44	1438.85	1332.5	1233.83	1284.38
gene-Rv1702c	394.915	407.873	345.558	360.865	283.349	315.915	311.31	244.7
gene-Rv1703c	6574.4	5071.71	5269.23	4630.17	4065.97	3701.4	3366.55	4358.05
gene-Rv1704c	3577.75	3507.25	3150.3	4015.04	2080.07	2121.82	1871.12	1677.09
gene-Rv1705c	193.048	182.918	271.358	268.705	249.773	248.96	206.997	167.112
gene-Rv1706c	180.308	232.908	270.298	219.85	190.81	193.321	197.217	217.246
gene-Rv1707	5588.58	5730.67	4889.75	4934.41	3396.91	3894.72	2960.71	3508.17
gene-Rv1708	4782.09	2242.73	3494.8	3178.94	2590.27	2487.72	3019.38	2518.62
gene-Rv1709	2755.58	2493.82	2098.79	1904.26	1625.57	1740.84	1438.38	1780.94
gene-Rv1710	2173.5	2125.71	2141.19	1868.72	2053.87	2077.5	1819.78	1899.11
gene-Rv1711	1525.76	1632.63	1338.77	1419.03	1054.78	1272.15	1179.23	1204.4
gene-Rv1712	782.97	1279.29	1255.03	1342.42	1288.17	1175.02	1067.58	1138.75
gene-Rv1713	2023.57	1555.37	1903.75	1662.2	2379.8	2152	4909.25	1715.29
gene-Rv1714	121.512	134.064	161.119	239.836	198.18	198.036	158.1	97.8801
gene-Rv1715	128.372	170.42	192.919	234.284	200.637	171.632	199.662	126.528
gene-Rv1716	279.282	354.475	292.558	343.099	290.719	295.169	288.492	232.764
gene-Rv1717	28.4182	44.3093	37.0998	52.1866	54.8681	31.12	45.6371	33.4225
gene-Rv1718	180.308	181.782	130.379	151.008	153.139	152.771	157.285	162.338
gene-Rv1719	160.71	173.829	166.419	207.636	203.913	228.213	182.548	140.852
gene-Rv1720c	374.336	172.693	284.078	224.291	263.695	340.434	311.31	521.629
gene-Rv1721c	61.7361	61.3514	62.5396	44.4141	77.7981	88.6449	83.9397	199.341
gene-Rv1722	1161.23	1017.98	969.894	1248.04	1478.98	1298.55	1563.07	1469.4
gene-Rv1723	293.001	303.348	315.878	339.768	357.052	298.941	381.396	330.644
gene-Rv1724c	383.156	531.712	418.697	425.265	249.773	308.371	251.819	396.295
gene-Rv1725c	488.009	487.403	496.077	461.907	559.327	456.427	418.883	459.559
gene-Rv1726	67.6157	59.0791	82.6795	89.9386	124.477	126.366	110.018	82.3625
gene-Rv1727	13.7191	34.0841	30.7398	16.6553	36.0328	24.5188	48.082	21.4859
gene-Rv1728c	2592.91	2427.92	2194.19	1991.97	1259.51	1315.53	1118.92	1542.21
gene-Rv1729c	1892.26	1726.93	1467.03	1381.28	971.248	1077.88	826.358	1225.89
gene-Rv1730c	1364.07	1379.27	1502.01	1260.25	872.157	1072.23	824.728	1281.99
gene-Rv1731	4134.36	3292.52	3703.62	3940.64	3659.79	3257.23	3589.85	2938.79
gene-Rv1732c	2323.43	2508.59	2558.82	2412.8	2551.78	2800.8	3432.56	2051.9
gene-Rv1733c	3491.52	4844.49	6606.94	4957.73	7236.86	9548.19	7847.95	5131.54
gene-Rv1734c	17.6389	15.9059	24.3798	7.77247	6.55142	14.1455	11.4093	4.77464
gene-Rv1735a	69.5756	98.8439	146.279	105.484	22.93	38.6643	22.8186	19.0986
gene-Rv1735c	258.703	357.883	485.477	366.416	117.926	206.524	84.7546	93.1055
gene-Rv1736c	12932.2	18983.7	21312.2	16990.6	8969.71	10071.6	7949.01	5958.75
gene-Rv1737c	7657.23	9727.6	14810.2	10499.5	5699.73	6567.27	4351.01	3335.09
gene-Rv1738	8430.4	9593.54	15145.2	7222.85	5680.9	10882.6	5694.86	10760.8
gene-Rv1739c	865.285	779.39	863.894	811.668	501.183	725.191	431.923	816.463
gene-Rv1740	72.5154	76.1211	87.9794	51.0762	58.1438	43.3794	54.6015	64.4576
gene-Rv1741	143.071	112.478	136.739	101.042	63.8763	83.9298	67.6407	120.56
gene-Rv1742	817.268	570.341	774.855	715.067	508.554	492.262	444.962	643.383
gene-Rv1743	2893.76	3220.95	3177.86	2914.68	2835.94	2888.5	2145.76	2987.73
gene-Rv1744c	77.4151	61.3514	72.0795	89.9386	49.1356	69.7843	70.9005	37.0035
gene-Rv1745c	63.6959	65.8959	52.9997	82.1661	75.3413	106.562	91.2742	120.56
gene-Rv1746	2815.36	2832.39	2658.46	2865.82	2520.66	2385.87	2357.65	2419.55
gene-Rv1747	11262.4	10820.6	11505.2	10647.2	11367.5	10882.6	10812.7	10777.6
gene-Rv1748	577.183	531.712	607.376	477.452	585.533	702.558	588.393	738.876
gene-Rv1749c	1117.13	1183.85	929.614	1037.07	657.598	695.014	783.165	908.375
gene-Rv1750c	1682.55	1672.39	1549.71	1367.95	1316.83	1329.67	1440.01	1622.18
gene-Rv1751	7984.53	8280.16	7873.63	7439.36	5292.73	5156.49	5007.86	4964.43
gene-Rv1752	277.322	268.128	308.458	183.208	147.407	165.973	153.21	139.658
gene-Rv1753c	1708.03	1747.38	1581.51	1610.01	2121.84	2270.82	2032.48	2024.45
gene-Rv1754c	4098.1	3283.43	2884.24	3122.31	2241.4	2335.89	1909.42	1995.8
gene-Rv1758	7.8395	7.95296	28.6198	4.44141	8.18927	6.60122	8.96443	15.5176
gene-Rv1759c	167.569	165.876	161.119	216.519	293.176	288.567	306.421	127.722
gene-Rv1760	1312.14	1365.64	1445.83	1355.74	1377.44	1336.27	1464.46	1561.31
gene-Rv1761c	201.867	197.688	197.159	212.077	188.353	162.201	158.1	170.693
gene-Rv1762c	1125.95	1111.14	1031.37	992.656	827.116	940.202	841.027	1040.87
gene-Rv1765c	842.746	1048.65	592.536	994.876	638.763	923.227	506.898	1500.43
gene-Rv1766	254.784	255.631	222.599	273.147	330.847	494.148	516.677	759.168
gene-Rv1767	238.125	260.175	230.018	198.753	611.739	712.931	815.763	841.53
gene-Rv1768	799.629	877.097	962.474	912.71	904.096	891.164	970.603	617.122
gene-Rv1769	3422.92	3190.27	3424.84	3377.69	2891.63	2814	2774.08	2727.51
gene-Rv1770	3811.96	3783.33	3809.61	4468.06	4368.98	4044.66	4360.79	3644.24
gene-Rv1771	3807.06	4183.25	3600.8	3852.92	3310.1	3681.59	3079.69	4155.13
gene-Rv1772	1887.36	2022.32	2005.51	1837.63	1805.73	2352.86	2311.19	3256.3
gene-Rv1773c	282.222	281.762	283.018	263.154	251.411	236.701	224.926	286.478
gene-Rv1774	1387.59	1204.3	1067.41	1296.89	1435.58	1462.64	1259.91	1157.85
gene-Rv1775	1123.01	1152.04	1055.75	1375.73	1263.6	1289.12	1261.54	1079.07
gene-Rv1776c	138.171	181.782	129.319	124.36	144.95	139.569	127.132	157.563
gene-Rv1777	178.349	157.923	120.839	129.911	135.942	154.657	170.324	233.957
gene-Rv1778c	623.24	445.366	538.476	473.01	426.661	442.282	534.606	687.548
gene-Rv1779c	2683.07	2444.97	3720.58	2853.61	4430.4	4063.52	6255.54	4317.47
gene-Rv1780	2265.62	2708.55	3285.98	2854.72	2079.26	2333.06	1348.74	3329.12
gene-Rv1781c	487.029	439.685	476.997	381.961	661.693	611.084	680.482	779.46
gene-Rv1782	10600	15302.6	13281.7	13763.9	19231.7	20586.4	23624.5	20017.7
gene-Rv1783	36053.9	35865.6	34302.4	32591.1	48381.4	52942.7	61551.4	55504
gene-Rv1785c	1016.2	1200.9	964.594	1127.01	1165.33	1185.39	1131.96	1416.87
gene-Rv1786	87.2144	85.2102	113.419	62.1798	82.7116	119.765	122.242	254.25
gene-Rv1787	389.035	365.836	379.478	397.506	974.523	934.544	1335.7	831.981
gene-Rv1788	47.037	38.6286	56.1796	59.9591	98.2713	107.506	118.168	152.788
gene-Rv1789	5619.94	4904.7	5741.98	6613.26	9686.27	8730.58	10591.1	6581.84
gene-Rv1790	485.069	469.224	605.256	496.328	610.92	677.096	782.35	614.735
gene-Rv1791	1061.27	1012.3	981.554	1037.07	2205.37	2736.68	2878.4	3173.94
gene-Rv1793	3370.98	3602.69	3218.14	3646.4	4820.21	5873.2	6478.84	7506.93
gene-Rv1794	12379.5	12065.8	11565.6	12306	17862.4	19686.7	20193.6	20041.6
gene-Rv1795	9983.6	9593.54	9559.02	10008.7	14184.6	13675.8	14456.4	12190.9
gene-Rv1796	14887.2	13722.3	14750.9	13761.7	17270.4	17807.3	17597.2	19947.3
gene-Rv1797	7269.18	8901.63	7513.23	8187.74	9485.63	9351.09	10427.3	8796.08
gene-Rv1798	7755.23	7472.37	7994.47	7711.4	9190	10466.7	8811.22	11878.1
gene-Rv1799	22.5386	15.9059	27.5598	27.7588	397.999	441.338	506.898	857.048
gene-Rv1800	1135.75	1166.81	1096.03	1053.72	4740.77	5581.8	7551.31	6799.09
gene-Rv1801	206.767	204.505	241.678	285.361	275.978	260.277	331.684	298.415
gene-Rv1802	198.927	182.918	196.099	208.746	253.048	156.543	205.367	182.63
gene-Rv1803c	442.932	521.487	391.137	454.134	483.167	668.609	634.845	697.097
gene-Rv1804c	196.967	122.703	172.779	127.691	154.777	210.296	211.072	370.035
gene-Rv1806	121.512	101.116	144.159	93.2697	317.744	291.397	479.19	500.144
gene-Rv1808	825.107	576.021	741.995	652.888	1799.18	1636.16	2566.27	1913.44
gene-Rv1809	2042.19	1882.58	2227.05	2271.78	5155.97	4305.88	6196.05	4549.04
gene-Rv1810	3553.25	3512.93	3839.29	3188.93	4144.59	4943.37	4725.89	6185.55
gene-Rv1811	875.084	900.956	1021.83	1132.56	1210.37	1477.73	1325.11	1363.16
gene-Rv1812c	9221.21	13353	11896.3	12250.5	6345.87	6487.11	6610.86	5180.48
gene-Rv1813c	25676.3	32406	37101.9	28386.2	19891.7	26790.6	20799.9	19912.6
gene-Rv1814	2124.5	2098.44	2010.81	1859.84	1763.15	2112.39	1861.34	2735.87
gene-Rv1815	4294.09	4868.35	3850.95	4834.48	3231.49	3438.29	2503.52	2526.98
gene-Rv1816	1304.3	1044.11	1468.09	1319.1	1114.56	1111.83	718.784	910.763
gene-Rv1817	1363.09	1544.01	1248.67	1447.9	1340.58	1489.99	1646.2	1412.1
gene-Rv1818c	1991.23	2138.21	2159.21	2100.79	2364.24	2431.13	2889.81	2683.35
gene-Rv1819c	2993.71	2437.01	2694.5	3192.26	2906.37	3153.5	2730.89	3382.83
gene-Rv1820	2652.69	3074.39	3211.78	3829.61	3726.12	3896.6	4282.55	3278.98
gene-Rv1821	20156.3	18734.9	19404.2	19310.1	19904	20144.1	19839.9	21565.9
gene-Rv1822	927.021	937.313	855.414	924.924	696.907	807.234	607.137	793.784
gene-Rv1823	1902.06	1806.46	1674.79	1649.98	1387.26	1250.46	1175.16	1642.48
gene-Rv1824	520.347	436.276	428.237	447.472	327.571	376.269	286.047	422.556
gene-Rv1825	2681.11	1967.79	1687.51	1961.99	1433.12	1553.17	1384.6	1734.39
gene-Rv1826	3482.7	3711.76	2799.44	3214.47	2150.5	2806.46	2479.89	3167.97
gene-Rv1827	10798.9	13021.3	8041.11	7993.43	8719.12	9385.99	11907.2	12380.6
gene-Rv1828	6311.78	6339.64	6490.34	7145.12	7353.15	7520.67	7573.31	6814.61
gene-Rv1829	4092.22	5045.58	4623.69	4072.77	4585.17	5711.94	4091.04	7073.63
gene-Rv1830	6575.38	7103.13	6439.46	5844.9	5987.18	6559.72	6357.41	7233.58
gene-Rv1831	2789.88	2790.35	3232.98	2509.4	2252.05	3107.29	2765.12	5079.02
gene-Rv1832	15759.4	17787.4	19210.3	16733	17929.6	18424.9	19504.2	17009.7
gene-Rv1833c	960.339	1072.51	951.874	1055.95	1287.35	1247.63	1611.97	1332.12
gene-Rv1834	786.89	712.358	684.755	612.915	524.932	482.832	461.261	506.112
gene-Rv1835c	1827.58	1979.15	1820.01	1834.3	1811.47	1655.96	1589.96	1887.18
gene-Rv1836c	11716.1	12465.7	11823.2	12487	13555.7	12568.7	19666.3	14981.6
gene-Rv1837c	30039	29633.8	28347.4	28855.9	32751.4	33979.3	37398.8	31766.9
gene-Rv1838c	669.297	522.623	708.075	502.99	1084.26	1208.97	901.333	1870.47
gene-Rv1839c	431.172	460.135	426.117	388.624	1157.96	1462.64	1631.53	2760.94
gene-Rv1840c	227.345	301.076	218.359	287.581	298.908	285.738	450.666	266.186
gene-Rv1841c	2042.19	2248.41	2290.64	2342.84	2674.62	3103.51	2725.19	2458.94
gene-Rv1842c	1756.05	2191.61	1955.69	1947.56	2788.45	2621.63	2812.39	2433.87
gene-Rv1843c	5832.59	6444.17	6718.24	6480.02	8560.25	8690.03	10146.1	9333.23
gene-Rv1844c	8443.14	7997.27	8095.17	8550.83	10329.9	10764.7	10728	9777.27
gene-Rv1845c	2013.77	2346.12	2715.7	2352.84	3820.3	3518.45	4025.84	3239.59
gene-Rv1846c	5144.67	5172.83	5723.96	4329.27	6955.15	8380.72	7442.11	10361
gene-Rv1847	1713.91	1607.63	1667.37	1345.75	1622.29	1725.75	1624.19	2867.17
gene-Rv1848	781.01	1023.66	760.015	671.764	786.989	732.735	666.628	689.936
gene-Rv1849	171.489	194.279	263.938	283.14	321.019	320.631	208.627	225.602
gene-Rv1850	3191.66	3193.68	3137.58	3444.31	2853.96	3031.84	3048.72	2337.19
gene-Rv1851	269.483	210.185	202.459	298.685	253.867	226.327	208.627	170.693
gene-Rv1852	227.345	273.809	303.158	356.423	407.826	293.283	343.093	226.795
gene-Rv1853	319.46	318.118	304.218	401.948	361.147	254.618	280.342	163.531
gene-Rv1854c	8796.9	8947.08	8182.09	6136.92	12663.9	14546.3	19518	18908.8
gene-Rv1855c	3333.75	2322.26	2984.94	2498.29	2996.45	3137.46	3650.15	4026.22
gene-Rv1856c	2232.3	2249.55	2035.19	2241.8	4802.19	4625.57	5108.1	4968.01
gene-Rv1857	1520.86	1643.99	1500.95	1508.97	1739.4	1925.67	1921.65	2598.6
gene-Rv1858	104.853	114.75	97.5194	123.249	155.596	141.455	123.057	144.433
gene-Rv1859	1688.43	1766.69	1657.83	1336.86	1412.65	1446.61	1467.72	1643.67
gene-Rv1860	4855.59	4401.39	4288.73	6411.18	5828.3	4855.67	5612.55	3173.94
gene-Rv1861	191.088	234.044	208.819	247.609	284.987	322.517	343.908	433.299
gene-Rv1862	1599.26	552.162	1268.81	1065.94	1657.51	1816.28	1996.62	1384.65
gene-Rv1863c	8831.2	9588.99	9249.5	9737.8	8767.43	9253.02	7436.4	7786.24
gene-Rv1864c	932.9	783.934	729.275	667.322	635.487	660.122	622.621	677.999
gene-Rv1865c	408.634	368.108	397.497	410.831	370.974	400.788	370.801	361.679
gene-Rv1866	1824.64	1574.69	1637.69	1859.84	1388.9	1291.01	1069.21	1082.65
gene-Rv1867	709.475	641.917	612.676	577.384	525.751	496.977	514.232	496.563
gene-Rv1868	1376.81	1046.38	1227.47	1231.38	1518.29	1562.6	1708.95	1506.4
gene-Rv1869c	5191.71	5595.47	4803.89	5213.11	4251.87	4352.09	4427.61	3771.97
gene-Rv1870c	11663.2	10655.8	11370.5	9439.11	8565.98	9936.72	7407.07	8962
gene-Rv1871c	24691.5	28213.7	24038.5	21409.8	21913.7	23928.5	19450.4	25205.3
gene-Rv1872c	178521	187986	175173	182566	156889	163189	139658	139419
gene-Rv1873	128.372	84.0741	95.3994	75.504	94.9955	83.9298	87.1995	118.172
gene-Rv1874	1224.92	1448.57	1073.77	981.552	1165.33	1163.7	1302.29	1489.69
gene-Rv1875	1585.54	1595.14	1150.09	1423.47	1642.77	1518.28	1400.9	1458.65
gene-Rv1876	5667.96	5351.2	5616.9	5426.3	3521.39	4744.39	4120.38	6183.16
gene-Rv1877	3062.3	2700.6	2717.82	2316.2	2283.17	2342.49	2174.28	2560.4
gene-Rv1878	606.581	683.954	549.076	584.046	489.718	526.211	607.137	640.995
gene-Rv1879	355.717	337.433	367.818	307.568	262.876	239.53	253.449	317.514
gene-Rv1880c	9741.56	8718.71	8380.3	8506.41	9283.36	9351.09	8825.08	9328.45
gene-Rv1881c	1329.78	1997.33	1714.01	1786.56	1171.88	1445.67	885.034	1469.4
gene-Rv1882c	2221.52	2280.23	2232.35	1968.66	1548.59	1764.41	1339.78	1299.9
gene-Rv1883c	4683.12	6011.3	5446.24	5295.27	3580.35	4071.06	3015.31	4081.12
gene-Rv1884c	14844.1	15865	13085.6	11909.6	9119.57	10100.8	8865.82	7492.6
gene-Rv1885c	2751.66	2288.18	1975.83	2284	2258.6	2080.33	2298.15	1826.3
gene-Rv1886c	18526.7	18739.4	14361.8	19429	13573.7	13803.1	14083.9	13620.9
gene-Rv1887	13959.2	13178	14289.8	13352	14175.6	14097.4	14323.5	13987.3
gene-Rv1890c	455.671	444.229	407.037	413.051	315.287	415.877	357.762	535.953
gene-Rv1891	3264.17	3925.35	3310.36	3339.94	3328.12	3310.04	3188.89	2771.68
gene-Rv1892	310.64	276.081	334.958	330.885	301.365	295.169	239.595	313.933
gene-Rv1893	695.756	662.368	669.916	642.894	681.347	689.356	620.176	783.041
gene-Rv1894c	5168.19	4970.6	4033.27	4358.14	7050.96	7337.72	8336.11	8189.7
gene-Rv1895	2576.26	2396.11	2074.41	2464.98	1682.08	1510.74	1289.25	1361.97
gene-Rv1896c	1328.8	1378.13	1064.23	1162.54	1044.13	1066.57	973.048	1144.72
gene-Rv1897c	290.061	323.799	294.678	306.457	295.633	284.795	320.275	247.088
gene-Rv1898	511.527	570.341	626.456	536.3	486.443	538.471	498.748	674.418
gene-Rv1899c	2328.33	2214.33	2479.32	2412.8	2307.74	2619.74	3081.32	2427.9
gene-Rv1900c	3109.34	2885.79	3182.1	2586.01	2219.29	2036	1885.79	2149.78
gene-Rv1901	2993.71	2786.94	2924.52	2872.48	2525.57	2581.08	2328.31	2438.65
gene-Rv1902c	1078.91	1050.93	995.333	911.6	826.297	1021.3	723.674	1137.56
gene-Rv1903	833.927	756.667	757.895	661.77	475.797	614.856	475.115	1073.1
gene-Rv1904	1545.36	1773.51	1532.75	1231.38	1452.78	1640.87	1374	1686.64
gene-Rv1905c	1845.22	1589.46	1841.21	1622.23	1082.62	1136.35	997.497	989.544
gene-Rv1906c	5079.02	4739.96	4255.87	3527.59	2387.99	2714.99	2246	3480.71
gene-Rv1907c	740.833	738.489	713.375	777.247	648.59	617.685	717.155	488.207
gene-Rv1908c	26157.5	23750.9	24312	30251.6	27140.9	25515.6	24726.3	20005.7
gene-Rv1909c	1524.78	1629.22	1467.03	1461.22	1301.28	1381.54	1489.73	1992.22
gene-Rv1910c	519.367	449.91	470.637	494.107	315.287	355.523	334.129	349.742
gene-Rv1911c	1182.78	1259.98	1228.53	1230.27	1004	819.494	1042.32	814.076
gene-Rv1912c	1158.29	1047.52	931.734	1063.72	1140.77	1123.15	1534.55	1341.67
gene-Rv1913	300.841	329.48	225.779	293.133	284.168	202.752	215.146	272.154
gene-Rv1914c	582.083	781.662	571.336	579.604	335.76	353.637	371.616	420.168
gene-Rv1915	6820.36	6382.82	6345.12	6496.68	5846.32	6018.42	6218.06	7209.71
gene-Rv1916	2882.98	2516.54	4239.97	2822.52	4077.44	4358.69	3148.96	4238.69
gene-Rv1917c	781.99	915.726	670.976	743.936	1071.16	1559.77	1076.55	2136.65
gene-Rv1918c	5218.17	6012.43	4545.25	5510.68	12341.2	15011.2	16766.7	21789.1
gene-Rv1919c	1270	1136.14	981.554	1120.35	936.034	1189.16	1007.28	1422.84
gene-Rv1920	1779.57	2264.32	1871.95	1961.99	1514.2	1759.7	1299.84	2043.55
gene-Rv1921c	229.305	222.683	179.139	163.222	127.753	167.86	158.915	220.827
gene-Rv1922	1543.4	1422.44	1561.37	1279.13	967.972	1042.99	1023.58	1139.95
gene-Rv1923	5062.36	5437.55	4970.31	5179.8	4051.23	4078.61	3730.02	4401.02
gene-Rv1924c	447.831	502.172	541.656	526.307	455.323	487.547	470.225	393.908
gene-Rv1925	52254.2	52047.6	55799.1	44491.8	46259.6	47232.6	44422.8	58933.4
gene-Rv1926c	2849.66	3369.78	2211.15	2654.85	2625.48	2455.65	2558.94	3201.4
gene-Rv1927	1086.75	1100.92	982.614	803.896	890.174	943.974	890.739	1139.95
gene-Rv1928c	553.665	551.026	372.058	407.5	318.563	306.485	297.456	340.193
gene-Rv1929c	1383.67	1370.18	1437.35	1059.28	759.145	859.101	814.133	1240.21
gene-Rv1930c	72.5154	64.7598	46.6397	42.1934	69.6088	31.12	42.3773	39.3908
gene-Rv1931c	162.67	146.562	181.259	152.118	162.148	142.398	170.324	131.303
gene-Rv1932	3071.12	3124.38	2963.74	3202.26	1851.59	1767.24	1682.05	2145.01
gene-Rv1933c	30.3781	29.5396	50.8797	36.6416	34.3949	19.8036	34.2278	41.7781
gene-Rv1934c	101.913	87.4825	83.7394	121.028	134.304	116.936	110.833	93.1055
gene-Rv1935c	136.211	165.876	115.539	131.022	187.534	166.916	197.217	152.788
gene-Rv1936	550.725	748.714	644.476	746.157	844.314	783.659	1000.76	706.647
gene-Rv1937	1732.53	2059.82	1845.45	2107.45	2222.57	1969.05	2195.47	1564.89
gene-Rv1938	463.51	510.125	647.656	703.964	617.471	662.008	659.293	500.144
gene-Rv1939	171.489	268.128	210.939	217.629	200.637	209.353	234.705	175.468
gene-Rv1940	354.737	479.45	549.076	546.294	491.356	469.629	420.513	255.443
gene-Rv1941	592.862	538.529	620.096	570.721	551.957	513.952	424.588	408.232
gene-Rv1942c	839.806	970.261	758.955	630.68	444.677	537.528	678.852	763.942
gene-Rv1943c	1310.18	1270.2	1189.31	900.496	795.997	1017.53	1177.6	1506.4
gene-Rv1944c	373.356	316.982	283.018	300.906	335.76	299.884	330.869	415.394
gene-Rv1945	923.101	890.731	1097.09	781.688	1087.54	898.708	1087.96	903.601
gene-Rv1946c	9.79937	13.6336	22.2599	5.55176	4.91356	27.3479	22.8186	20.2922
gene-Rv1947	261.643	324.935	230.018	272.036	122.02	115.05	110.018	120.56
gene-Rv1948c	325.339	310.165	293.618	226.512	664.969	996.784	980.383	2318.09
gene-Rv1950c	137.191	112.478	104.939	71.0626	64.6952	81.1007	88.0144	152.788
gene-Rv1951c	92.1141	79.5296	94.3394	79.9454	71.2467	66.9552	66.8258	99.0738
gene-Rv1952	355.717	336.296	394.317	359.754	249.773	280.08	268.118	272.154
gene-Rv1953	309.66	319.254	313.758	250.94	256.324	224.441	204.552	170.693
gene-Rv1954c	45.0771	64.7598	55.1196	56.628	81.8927	78.2716	65.1959	109.817
gene-Rv1955	2794.78	3024.4	2546.1	2854.72	4763.7	5009.38	5119.51	4081.12
gene-Rv1956	3177.94	2760.81	2848.2	3201.15	4997.91	4792.48	3974.5	3536.81
gene-Rv1957	2399.87	2731.27	2258.85	2934.66	3460.79	3678.76	3402.41	3128.58
gene-Rv1958c	117.592	129.52	118.719	85.4972	115.469	78.2716	101.869	97.8801
gene-Rv1959c	651.658	966.852	616.916	566.28	464.332	536.585	647.069	885.696
gene-Rv1960c	305.74	301.076	362.518	279.809	328.39	329.118	298.271	551.471
gene-Rv1961	114.653	137.473	114.479	156.56	140.855	141.455	167.064	176.662
gene-Rv1962A	416.473	359.019	400.677	405.279	385.715	348.921	405.844	501.337
gene-Rv1962c	1028.93	711.221	881.914	843.868	822.203	882.677	902.148	615.929
gene-Rv1963c	1363.09	1354.27	1476.57	1401.27	2251.23	2344.37	2692.59	2787.2
gene-Rv1964	334.159	311.301	315.878	396.396	439.764	481.889	496.304	414.2
gene-Rv1965	302.801	347.658	280.898	346.43	460.237	441.338	573.724	350.936
gene-Rv1966	714.374	877.097	602.076	902.717	1175.98	1119.38	1387.86	722.164
gene-Rv1967	436.072	448.774	461.097	631.791	841.857	664.837	855.696	392.714
gene-Rv1968	553.665	879.37	716.555	1128.12	1216.93	1067.51	1375.63	645.77
gene-Rv1969	400.794	536.256	417.637	646.225	859.055	766.684	983.643	478.658
gene-Rv1970	465.47	516.942	380.537	557.397	712.467	578.078	718.784	441.654
gene-Rv1971	434.112	488.539	361.458	531.859	571.611	560.16	703.3	450.01
gene-Rv1972	110.733	92.0271	122.959	166.553	248.954	158.429	224.111	167.112
gene-Rv1973	76.4351	99.98	115.539	127.691	208.826	144.284	141.801	118.172
gene-Rv1974	42.1373	38.6286	39.2197	45.5245	47.4978	56.5819	48.8969	56.102
gene-Rv1975	141.111	122.703	111.299	106.594	171.975	119.765	133.652	118.172
gene-Rv1976c	697.715	679.41	748.355	689.529	680.528	723.305	576.168	658.9
gene-Rv1977	1518.9	1334.96	1301.67	1228.05	1481.44	1542.8	1428.6	1736.78
gene-Rv1978	1220.02	1505.38	1117.23	1203.62	970.429	1154.27	1061.88	1533.85
gene-Rv1979c	4547.89	5736.35	4713.79	4303.73	2853.96	3167.64	2722.74	4479.81
gene-Rv1980c	13495.7	12574.8	12122.1	10763.8	7531.67	9380.33	10120.8	13149.4
gene-Rv1981c	7502.4	6842.95	7553.51	6598.83	5700.55	6923.73	6450.32	9508.7
gene-Rv1982A	2042.19	2590.39	2256.73	1906.48	2093.18	2195.38	2457.88	2349.12
gene-Rv1982c	673.217	658.959	745.175	567.39	547.862	567.705	801.909	687.548
gene-Rv1983	2055.91	2241.6	2029.89	2239.58	1992.45	2046.38	2188.14	1839.43
gene-RV1984a	206.767	222.683	288.318	187.65	161.329	176.347	163.805	356.904
gene-Rv1984c	1944.2	1476.98	1573.03	1425.69	1160.42	1286.29	1102.63	1693.8
gene-Rv1985c	607.561	632.828	584.056	602.922	637.125	601.654	607.137	452.397
gene-Rv1986	987.777	954.355	911.594	715.067	627.298	704.444	656.848	898.826
gene-Rv1987	6594.98	6063.56	6320.74	4691.24	4274.8	4662.34	4410.5	8414.11
gene-Rv1988	584.043	732.808	905.234	622.908	1089.17	886.449	1380.52	1100.55
gene-Rv1989c	1613.96	1920.07	1576.21	1337.98	8053.33	11147.6	13300.8	16688.6
gene-Rv1990c	1177.88	1050.93	1111.93	1025.97	8831.31	11972.7	12122.4	22277.3
gene-Rv1991A	487.029	435.14	538.476	389.734	781.256	1025.07	1352.81	2513.85
gene-Rv1991c	682.036	700.996	741.995	696.191	1154.69	1390.97	1337.33	2455.36
gene-Rv1992c	9773.9	10950.1	12077.6	15107.5	18565.9	19131.3	17919.9	13068.2
gene-Rv1993c	711.435	829.38	845.874	1256.92	1566.61	1711.6	1992.55	1111.3
gene-Rv1994c	1363.09	1632.63	1337.71	1544.5	2589.45	3250.63	3760.99	5283.14
gene-Rv1995	3611.07	3210.72	2926.64	2463.87	2397	3084.65	2623.32	2943.57
gene-Rv1996	24477.9	36241.6	31938.6	23398.5	28833.6	34848.8	29786.4	33765.1
gene-Rv1997	14873.5	18640.6	23063.3	18638.4	15311.5	18424	14696.8	13950.3
gene-Rv1998c	2262.68	2049.59	1873.01	1942.01	1277.53	1354.19	1424.53	1401.36
gene-Rv1999c	1655.11	1371.32	2055.33	1920.91	1523.2	1042.99	1251.76	726.939
gene-Rv2000	2703.65	2443.83	1917.53	2122.99	1577.25	1681.42	1738.28	1967.15
gene-Rv2001	863.325	762.348	736.695	617.356	587.99	540.357	638.105	666.062
gene-Rv2002	1379.75	1330.42	1109.81	1190.3	1010.56	1065.62	1081.44	1106.52
gene-Rv2003c	2026.51	2424.52	4059.77	2670.4	1789.36	2913.02	1690.2	1345.25
gene-Rv2004c	7889.48	10986.4	16954.6	10779.3	8429.22	12455.6	8213.05	7245.52
gene-Rv2005c	7360.31	8997.07	13594.4	7686.97	7281.08	14413.3	7468.19	10951.8
gene-Rv2006	3647.33	4216.2	4889.75	3557.57	2977.62	4382.26	2662.44	3795.84
gene-Rv2007c	12672.6	18303.2	20890.3	12378.2	5864.34	9618.92	6931.14	7081.99
gene-Rv2008c	249.884	251.086	257.578	228.733	134.304	190.492	174.399	212.471
gene-Rv2009	1981.43	1348.59	1900.57	1211.4	902.458	1110.89	1008.09	2134.26
gene-Rv2010	1109.29	1313.37	1291.07	832.765	622.385	721.419	611.211	939.41
gene-Rv2011c	1044.61	811.201	588.296	596.26	535.578	500.749	700.856	748.425
gene-Rv2012	1244.52	1165.68	492.897	636.232	503.64	467.743	625.065	826.013
gene-Rv2015c	2653.67	2246.14	3072.92	2572.69	2677.07	2700.84	3179.93	2140.23
gene-Rv2016	4637.06	4020.79	3647.44	3611.98	2911.29	3261	2795.27	3373.28
gene-Rv2017	3698.28	3456.13	3002.96	3312.18	2795	2614.08	2608.65	2112.78
gene-Rv2018	1895.2	1814.41	1723.55	1999.75	1525.66	1676.71	1387.04	1576.82
gene-Rv2019	271.443	315.846	325.418	229.843	198.999	226.327	201.292	288.866
gene-Rv2021c	1701.17	1412.22	1475.51	1304.66	4755.51	5153.66	5610.92	7059.31
gene-Rv2022c	1274.9	1342.91	1304.85	1137	3790.81	4515.23	5115.43	7466.34
gene-Rv2023c	136.211	172.693	204.579	180.988	331.665	347.035	488.154	464.334
gene-Rv2024c	2184.28	2201.83	2292.76	2218.49	1826.21	2078.44	1894.75	2210.66
gene-Rv2025c	2343.03	2099.58	1938.73	2517.17	4187.99	4546.35	4331.45	3148.88
gene-Rv2026c	300.841	362.428	313.758	330.885	175.25	238.587	210.257	208.891
gene-Rv2027c	2801.64	2781.26	2516.42	2507.18	1599.36	1807.79	1580.18	1513.56
gene-Rv2028c	5795.35	7241.73	9077.78	7934.58	3844.86	4612.36	2975.38	2652.31
[truncated: 1,853 more rows]
