# Supplementary material for: ClpC1-targeting peptide natural products differentially dysregulate the proteome of Mycobacterium tuberculosis
Source: Nat Commun. 2026 Jan 29;17:1725. doi: 10.1038/s41467-026-68423-2 (PMC12913811; doi:10.1038/s41467-026-68423-2)
Supplement: Supplementary file 10 — Source Data [file 41467_2026_68423_MOESM10_ESM.xlsx]

## Sheet: Supp. Fig. 1c, Supp. Fig. 4a
Minimum inhibitory concnetration assays for NRPs 1-3 in Mtb H37Rv
Data values normalised to no-drug control
Supp. Fig. 1c
	log10 Concentration (nM)	Ecu* (1)				log10 Concentration (nM)	IlaE (2)				log10 Concentration (nM)	dCym (3)
	4	0.00157033	0.00238755	0.00114891		4	0.0316806	0.0210711	0.0164919		4	-0.00438037	0.0254414	-0.021061
	3.69897	0.0040678	0.000113324	0.000108335		3.69897	0.0128752	0.00363424	0.00258908		3.69897	0.0527931	-0.0157636	-0.0209684
	3.39794	0.00155003	0.000879946	0.000615974		3.39794	0.00649151	-0.00271941	-0.00377209		3.39794	0.055111	0.138037	-0.00580216
	3.09691	0.00165156	-0.000287681	-0.00136388		3.09691	0.00840888	-0.00249384	-0.0025164		3.09691	0.184478	0.169976	0.229011
	2.79239	0.00408811	-0.00124204	-0.0021761		2.79588	0.00513806	0.00143866	6.26593e-05		2.79588	0.226927	0.365276	0.531603
	2.49136	0.00599172	0.00231653	-0.000110037		2.49485	0.0407937	0.0356506	0.0323798		2.49485	0.485448	0.638177	0.494622
	2.17609	0.00640294	0.003682	0.00338762		2.19382	0.155438	0.128015	0.125467		2.19382	0.602166	0.839236	0.964896
	1.8451	0.162891	0.16288	0.0964517		1.89279	0.405381	0.382455	0.387598		1.89279	0.872254	0.855869	0.956889
	1.47712	0.886169	0.883361	0.882727		1.59177	0.588381	0.538823	0.467188		1.59177	0.919699	0.959343	1.00962
	1	1.00808	1.01917	0.97275		1.29072	0.721221	0.661347	0.710176		1.29072	0.94627	0.953366	1.10036
						1	0.772297	0.806932	0.870442
						0.69897	0.90425	0.979267	0.907209
						0.39794	1.07377	0.987958	0.938273
	Graphs plotted and statistical calculations in GraphPad Prism 10 version 10.4.1
Supp. Fig. 4a
	log10 Concentration (nM)	BTZ (4)
	5	-0.0531174	-0.00884851	0.0667457
	4.60206	-0.105682	0.037672	0.0680097
	4.20412	-0.0371585	0.0890513	0.0955297
	3.80618	0.292804	0.476029	0.557614
	3.40824	0.622424	0.865021	0.939785
	3.0103	0.878373	0.977602	0.875133
	2.61236	0.545724	0.688867	0.825571
	2.21431	0.77647	1.07853	1.145
	Graphs plotted and statistical calculations in GraphPad Prism 10 version 10.4.1

## Sheet: Fig. 3d-e, Supp. Fig. 6d
Gels in Fig. 3d and graphs in Fig 3e correspond to gels in Supplementary Fig. 6a-c, here shown together with plotted data values
Data for degradation of Casein, PanD and Hsp20 by ClpC1P1P2 in vitro degradation assay
Full gels include all reported timepoints following compund 1-4 treatment
Casein degradation in presence of compounds 1-4, band intensity quantified in ImageJ, replicates presented in columns, normalised to time 0 min, blank well are omitted due to mis-loading experimental errors, n = 4
		0 (min)				10 (min)				20 (min)				60 (min)
	DMSO	110.45	90.3877	100.701	98.4616	35.8955	63.3553	49.6115	83.8199	10.3676	28.4025	18.0866	41.9493		5.36082	2.23938	3.19353
	Ecu* (1)	100.978	92.7654	93.7066	112.55	97.4557	82.5009	76.7015	96.2883	91.8853	68.9203	58.4418	83.3588	58.9216	38.8233	36.9031	54.2827
	IlaE (2)	113.553	94.4776	91.9316	100.038	54.2516	43.529	37.6292	61.511	21.8264	17.3854	19.0698	28.8535	2.48929	1.87721		2.62274
	dCym (3)	92.8812	98.1468	92.9785	115.993	31.4883	52.298	44.1586	78.5137	9.69797	25.9866	15.0309	31.1835	1.09922	6.20505	2.24335	3.51138
	BTZ (4)	102.196	94.4217	93.068	110.314	58.1969	50.8849	42.633	64.1741	25.7608	28.3724	13.1877	23.915		3.18201	0.467504	3.23757
PanD degradation in presence of compounds 1-4, band intensity quantified in ImageJ, replicates presented in columns, normalised to time 0 min, blank cells are due to completed reps or mis-loading experimental errors, n= 3 for DMSO, NRPs 1-3, n = 4 dCym (3), n = 5 BTZ (4)
		0 (min)					10 (min)					20 (min)					60 (min)
	DMSO	96.5506	100.414	103.035			74.9234	74.2201	65.4093			52.7746	50.5995	52.5653			27.5299	26.5756	25.6333
	Ecu* (1)	96.7606	103.374	99.8655			103.656	107.185	88.3296			89.1552	94.4217	82.0216			76.3118	76.8156	80.0054
	IlaE (2)	93.8744	96.2258	109.9			84.2933	84.653	95.4347			75.6152	75.9271	73.6138			60.6897	58.6112	57.77
	dCym (3)	88.6373	90.8077	111.274	109.281		71.0864	82.8567	102.266	109.165		71.1515	75.2867	84.0399	107.259			50.8407	77.5111	84.2033
	BTZ (4)		92.9813	95.4808	117.876	93.6623		64.4284	36.9996	109.105	75.8136			22.1159	102.685	67.3595		21.1812	80.5145		50.1621
Hsp20 degradation in presence of compounds 1-4, band intensity quantified in ImageJ, normalised to time 0 min, replicates presented in columns, n = 3
		0 (min)			60 (min)			120 (min)			180 (min)
	DMSO	101.416	86.1603	112.423	63.3262	59.3838	85.5906	44.7048	47.1229	45.952	32.4365	30.3254	17.4681
	Ecu* (1)	88.4259	90.0213	121.553	62.468	60.4873	80.1084	43.9554	36.2103	54.5805	22.4233	19.49	30.6105
	IlaE (2)	73.6368	92.9229	133.44	63.6222	63.1747	102.484	45.1859	55.7651	79.7208	33.8721	52.2438	65.0076
	dCym (3)	87.5133	94.0164	118.47	80.2215	75.8997	98.0849	50.8207	62.0037	67.7732	42.016	42.5462	46.4115
	BTZ (4)	88.0184	82.1688	129.813	53.9793	47.6687	67.5379	34.002	34.5621	39.5055	24.4579	24.739	27.1466
	Graphs plotted and statistical calculations in GraphPad Prism 10 version 10.4.1

## Sheet: Supp. Fig. 2b-c, 4b
Opical density at 600 nm and colony formning unit assays for Mtb H37Rv treated with compounds 1-4
Supp. Fig. 2b Change in optical density at 600 nm of Mtb H37Rv cultures treated with NRPs for 16 h and 48 h										Supp. Fig. 4b CFU/mL data for Mtb H37Rv treated with BTZ (4) and incubated for 16 h and 48 h, normalised to DMSO
16 h incubation with NRP
		DMSO	Ecu* (1)	IlaE (2)	dCym (3)						DMSO 16 h	BTZ (4) 16 h	DMSO 48 h	BTZ (4) 48 h
	rep 1	1	0.857143	0.814286	0.742857					rep1	62.3256	57.7854	68.5664	70.2927
	rep2	1.2	1.05714	1.48571	1.28571					rep2	115.944	74.5705	185.12	43.0822
	rep3	0.8	0.485714	0.7	0.714286					rep3	121.73	46.7003	46.3131	114.45
48 h incubation with NRP										Graphs plotted and statistical calculations in GraphPad Prism 10 version 10.4.1
		DMSO	Ecu* (1)	IlaE (2)	dCym (3)
	rep1	0.955716	0.415529	0.789505	0.706399
	rep2	1.02469	0.505283	0.732162	0.7546
	rep3	1.28814	0.842693	0.623293	0.789505
	rep4	0.806126	0.307491	0.623293	0.789505
	rep5	0.980648	0.315802
	rep6	0.8643	0.656536
	rep7	1.08038
	Graphs plotted and statistical calculations in GraphPad Prism 10 version 10.4.1
Supp. Fig. 2c CFU/mL data for Mtb H37Rv treated with NRPs 1-3 and incubated for 48 h, normalised to DMSO
		DMSO	Ecu* (1)	IlaE (2)	dCym (3)
	rep1	74.29	50.6958	73.1644	42.9555
	rep2	135.544	68.0507	61.6038	54.4054
	rep3	100.166	42	71.2171	84.1898
	rep4	79	40
	Graphs plotted and statistical calculations in GraphPad Prism 10 version 10.4.1

## Sheet: Fig. 4g-f
Minimum inhibitory concnetration assays for NRPs 1-3 in Mtb H37Rv Mc26026
Data values normalised to no-drug control, technical reps presented in rows
MIC assay Ecu*(1) rep 1															MIC assay IlaE (2) rep 1									MIC assay dCym (3) rep 1
	nM	Control						(-) ClpC2								nM	Control			(-) ClpC2					nM	pJR965			pCi267 ClpC2
	4	0.088152	0.0190413	-0.0296858	-0.0389919	-0.0503765	0.0118609	0.0150117	0.0263295	-0.0291028	-0.0324824	0.0185598	0.00168419			5	0.0276446	0.00837376	-0.0360183	0.0349975	0.0151662	-0.0501637			3.30103	0.024646	0.0136257	-0.0382717	0.0293181	-0.00327838	-0.0260397
	3.60206	0.0806174	0.00345239	-0.0395824	-0.038614	-0.0624461	0.0186634	0.0486281	-0.00354802	0.0173921	-0.0402184	-0.0183577	0.0211422			3.77815	0.130625	0.117145	0.0537688	0.15119	0.1207	0.0442929			2.90309	0.154475	0.137455	0.124807	0.095883	0.0866595	0.0403268
	3.20412	0.242907	0.175592	0.128612	0.0951434	0.101568	0.123274	0.135645	0.100804	0.0984801	0.0841982	0.102365	0.122328			3.30103	0.270141	0.253438	0.227266	0.339264	0.301454	0.2403			2.50515	0.333815	0.328664	0.249814	0.153208	0.158266	0.092825
	2.80618	0.909687	0.756349	0.823168	0.812776	0.849292	0.800848	1.05007	0.990168	0.900637	0.973394	0.978098	1.03646			2.82393	0.330652	0.336264	0.306797	0.486191	0.446965	0.362066			2.10721	0.564972	0.68414	0.440205	0.394409	0.314058	0.250551
	2.40824	0.974452	0.919182	0.983332	0.928889	0.962547	0.956902	1.07482	0.969026	0.847057	0.944313	0.929369	0.975134			2.34674	0.7018	0.648596	0.58479	0.846632	0.920121	0.708005			1.70927	0.901772	0.924621	0.857361	0.634899	0.648205	0.55025
	2.0103	1.07861	0.942187	0.931204	1.01819	1.01671	0.976648	1.04339	0.920712	0.969632	0.975493	0.954991	1.02173			1.86982	1.26838	1.13375	1.17587	1.53206	1.50194	1.1588			1.31133	1.00083	0.960108	0.879532	0.965938	0.952913	0.72763
	1.61236	1.04349	0.938503	0.895397	1.06281	0.926197	0.999158	1.00739	0.934107	0.884322	0.987541	0.906172	1.00113			1.3927	1.27552	1.19353	1.06266	1.27184	1.15722	0.953651			0.91339	0.993009	1.0065	0.878004	1.01492	1.0769	0.908183
	1.21442	1.17744	0.928889	0.883753	1.03324	0.996347	0.993914	1.04687	0.994435	0.943988	0.948602	0.946806	0.999588			0.913814	1.13625	1.11662	1.03456	1.12336	1.0454	0.896621			0.51545	1.06783	0.995075	0.937099	1.07546	0.951491	0.935358
		1.01267	0.975774	1.01191	1.05091	1.05225	0.896483	1.03644	1.00736	1.00939	0.972765	0.99092	0.983128			0.431364	1.09895	1.04399	0.857053	1.08328	0.975824	0.940896				0.849355	0.890951	0.66189	0.795963	0.743069	0.73611
MIC assay Ecu*(1) rep 2															MIC assay IlaE (2) rep 2									MIC assay dCym (3) rep 2
	nM	pJR965			pCi267 ClpC2											nM	Control			(-) ClpC2					nM	Control			(-) ClpC2
	4	-0.0154138	0.0213836	0.0163616	-0.0150396	0.020585	0.124765									3.69897	-1.26372	7.37793	-6.11421	7.6025	2.05796	-9.66046			3.30103	0.0133959	0.00923977	-0.0226356	0.0362399	0.0026547	-0.0388946
	3.69897	0.000372344	0.00535745	-0.00572979	-0.0290101	0.00349262	0.0255175									3.22194	12.5912	23.9919	15.9106						2.90309	0.0868141	0.058896	0.0402026	0.0759274	0.0886493	0.0487253
	3.39794	0.00913321	0.0236269	0.00600367	-0.00392028	0.0122313	0.0229087									2.74507	26.7663	32.1481	20.7032	44.6219	31.4297	21.0841			2.50515	0.262716	0.231816	0.243218	0.198714	0.141546	0.127613
	3.09691	0.237903	0.411625	0.355293	0.100516	0.326339	0.159163									2.26717	48.7553	44.2352	38.649	68.6615	55.4959	33.9736			2.10721	0.507229	0.435519	0.376828	0.326405	0.255984	0.236303
	2.79588	0.855429	1.02401	1.00362	0.655143	0.934439	0.962593									1.79239	96.0204	90.7424	70.0852	110.386	91.2008	52.3306			1.70927	0.882768	0.77443	0.716985	0.644984	0.515268	0.632026
	2.49485	0.938579	1.0178	1.03309	0.871629	0.997149	1.13122									1.32222	93.2051	96.6369	100.927	122.484	98.0969	79.4186			1.31133	1.10511	0.999202	0.895688	0.902879	1.06544	0.82343
	2.19382	0.874926	1.0184	1.02673	0.840024	1.09821	0.977947									0.845098	100.847	96.5841	87.2987	84.9685	80.6534	74.9522			0.91339	1.04442	0.931946	0.862909	1.10868	1.02194	0.869383
	1.89279	0.957762	1.02027	1.02197	0.948651	0.886269	0.914509									0.30103	104.153	100.091	95.7564	56.4757	71.0753	54.4762			0.51545	1.06401	0.935677	0.84015	0.913281	1.03292	0.919886
		0.822324	0.895227	0.88317	0.707632	0.740876	0.668658										66.3945	83.8652	66.0812	40.2935	30.888	24.3954				0.844632	0.736203	0.66358	0.841604	0.676974	0.774582
MIC assay Ecu* (1) rep 3															MIC assay IlaE (2) rep 3									MIC assay dCym (3) rep 3
	nM	Control			(-) ClpC2											nM	Control			(-) ClpC2					nM	Control			(-) ClpC2
	4	0.0328512	0.0510587	0.0338809	-0.00842942	0.0109721	-0.00254268									3.69897	4.71533	3.6218	-8.33713	7.01712	7.24253	-14.2596			3.30103	0.0100268	-0.000735673	-0.00929117	0.0334308	0.0332748	-0.0667056
	3.69897	0.026905	0.0407966	0.0139831	0.0237904	-0.00321673	-0.0147206									3.22194	9.83364	12.7771	-0.939117	19.5755	26.0479	1.9495			2.90309	0.154899	0.142721	0.150159	0.0856562	0.0619347	0.121784
	3.39794	-0.00805121	-0.00745058	0.0155018	-0.000194727	-0.00495804	0.0141402									2.74507	27.927	24.7451	10.0615	48.0532	40.4739	24.309			2.50515	0.383664	0.370264	0.293053	0.218663	0.144691	0.16921
	3.09691	0.56194	0.944425	0.598243	0.368895	0.389588	0.308971									2.26717	59.9339	60.4685	27.9816	99.0474	96.7692	53.4951			2.10721	0.781939	0.639661	0.530435	0.3944	0.299843	0.387191
	2.79588	0.795376	0.993076	1.01894	0.750465	1.00191	1.07935									1.79239	101.36	98.2924	56.3009	110.245	107.782	81.9728			1.70927	1.06723	0.967548	0.886003	0.909117	0.730036	0.567381
	2.49485	0.914995	1.02893	1.05607	0.796211	1.132	1.07179									1.32222	117.452	106.521	76.027	97.6305	82.7859	110.825			1.31133	1.14762	0.971655	0.880727	1.05179	1.02932	0.918889
	2.19382	0.863212	0.963834	1.02758	0.796717	0.892196	1.03988									0.845098	105.116	99.8704	82.8083	80.882	79.6826	58.8284			0.91339	1.02678	0.828137	0.895561	1.04257	1.01397	0.863268
	1.89279	0.875723	1.03047	1.02284	0.756487	0.884872	0.793829									0.30103	95.5601	93.1012	74.0768	72.4051	66.0938	56.9527			0.51545	0.978909	0.843656	0.867195	0.922805	0.936737	0.843913
		0.812228	0.903935	0.909151	0.566123	0.704225	0.530915										61.0563	64.7788	41.0143	26.4343	31.0793	23.7415				0.922142	0.659515	0.769752	0.7588	0.703126	0.68358
MIC assay Ecu*(1) rep 4																Graphs plotted and statistical calculations in GraphPad Prism 10 version 10.4.1									Graphs plotted and statistical calculations in GraphPad Prism 10 version 10.4.1
	nM	Control			(-) ClpC2
	4	0.00572901	0.0238361	0.000386573	-0.0273754	0.018202	0.00917345
	3.69897	-0.0130584	0.00876748	0.00429096	0.0166418	0.0340978	0.0109254
	3.39794	-0.00419045	0.00672637	0.0142104	0.0169743	0.0802251	0.0376146
	3.09691	0.418458	0.688773	0.435127	0.253417	0.539477	0.194296
	2.79588	0.747996	0.971597	1.02501	0.827111	0.942078	0.923202
	2.49485	0.866905	1.03533	1.01494	0.849746	1.05152	1.09873
	2.19382	0.940648	1.06499	0.994366	0.893968	1.02722	0.881116
	1.89279	0.780166	1.00001	0.995163	0.750944	0.947513	0.934187
		0.716946	0.769721	0.792305	0.661682	0.665084	0.542828
MIC assay Ecu* (1) rep 5
	nM	Control			(-) ClpC2
	4	-0.0243119	0.00873121	0.0155807	-0.0199993	0.0223752	0.0173524
	3.52287	-0.02957	0.018914	0.0173226	-0.0292465	0.0225494	0.0210397
	3.04575	-0.00281721	0.0284947	0.0361507	-0.0222785	0.0098182	0.0124603
	2.56867	0.705228	0.863154	0.919788	0.533889	0.711677	0.64352
	2.09167	0.858465	0.996391	1.08508	0.834954	1.10224	1.06281
	1.6149	0.849809	1.02223	1.07619	0.833415	0.91873	0.973967
	1.13672	0.871401	1.04967	1.07893	0.719371	0.97176	0.876472
	0.662758	0.817895	0.894982	0.96424	0.841428	0.902399	0.881073
		0.714347	0.80739	0.867982	0.657007	0.717963	0.631878
	Graphs plotted and statistical calculations in GraphPad Prism 10 version 10.4.1
Fig. 4f IC50 values
		Control					(-) ClpC2
	Ecu* (1)	1002	1116	1299	1282	524.9	1411	935.5	1219	1104	396.5
	IlaE (2)	376.6	170.4	203.7			592	372.6	497
	dCym (3)	175.6	124.6	224.3			69.27	65.66	94.35
	Graphs plotted and statistical calculations in GraphPad Prism 10 version 10.4.1

## Sheet: Fig. 4e
Relative mRNA levels of ClpC2 knockdown in Mtb mc26026 determined by qPCR and protein abundance determined by LC-MS/MS based proteomics in Fig. 4e
n ≥ 3
Relative mRNA levels					Relative protein abundance
	Control	(-) ClpC2				Control	(-) ClpC2
Rep 1	1.42731	0.194351			Rep 1	459380	80429
Rep 2	0.955411	0.246177			Rep 2		191540
Rep 3	0.937718	0.352513			Rep 3	396740	101450
					Rep 4	684090	60295
Graphs plotted and statistical calculations in GraphPad Prism 10 version 10.4.1

## Sheet: Fig. 5h
Colony forming units assay for Mtb H37Rv treated with NRPs and exposed to heat stress
n = 3, normalised to vehical (DMSO) 37 ℃
		37 ℃			42 ℃
	DMSO	112.615	123.831	63.5542	80.9819	89.8757	35.9446
	Ecu* (1)	62.7018	56.8294	43.9481	12.4078	20.2692	15.9122
	IlaE (2)	81.6994	66.5969	55.6928	56.8294	42.622	36.9391
	dCym (3)	84.1004	71.5837	47.758	21.7372	21.311	21.5952
	BTZ (4)	39.7806	63.1753	58.5343	15.6281	30.4037	25.8574
	Graphs plotted and statistical calculations in GraphPad Prism 10 version 10.4.1
